# Supplementary material for: Genome wide association study and genomic prediction for fatty acid composition in Chinese Simmental beef cattle using high density SNP array
Source: BMC Genomics. 2017 Jun 14;18:464. doi: 10.1186/s12864-017-3847-7 (PMC5471809; doi:10.1186/s12864-017-3847-7)
Supplement: Supplementary file 2 — Summary statistics of the 100 kb regions for 3 saturated fatty acids. Results include trait name, chromosome, 100 kb windows on the UMD3.1 genome assembly, window variances, and percentage of genetic variance using BayesB. (CSV 2102 kb) [file 12864_2017_3847_MOESM2_ESM.csv]

			C14:0		C18:0		C20:0
Chr	Kb	Number of snps	Window variance	Variance explaied 100kb window(%)	Window variance	Variance explaied 100kb window(%)	Window variance	Variance explaied 100kb window(%)
chr1	1:100000	1	1.49E-06	2.00E-05	0	0	2.97E-07	1.22E-05
chr1	100001:200000	18	1.86E-06	2.51E-05	0.000397141	0.000206667	2.37E-06	9.77E-05
chr1	200001:300000	19	2.21E-06	2.99E-05	0.000248435	0.000129282	3.47E-06	1.43E-04
chr1	300001:400000	36	2.25E-05	3.03E-04	0.00024264	0.000126266	1.10E-05	4.54E-04
chr1	400001:500000	37	1.52E-05	2.06E-04	0.000178444	9.28596E-05	4.06E-06	1.67E-04
chr1	500001:600000	24	3.98E-05	5.37E-04	0.000175257	9.12013E-05	2.99E-06	1.23E-04
chr1	600001:700000	29	1.70E-05	2.29E-04	0.000185927	9.67536E-05	1.88E-06	7.72E-05
chr1	700001:800000	15	1.02E-05	1.37E-04	0.000122389	6.36897E-05	1.51E-06	6.21E-05
chr1	800001:900000	33	7.43E-06	1.00E-04	0.000124119	6.45896E-05	3.86E-06	1.59E-04
chr1	900001:1000000	36	1.12E-05	1.51E-04	0.000247035	0.000128553	4.69E-06	1.93E-04
chr1	1000001:1100000	26	5.75E-06	7.76E-05	0.000209472	0.000109006	3.83E-06	1.58E-04
chr1	1100001:1200000	21	6.47E-06	8.73E-05	0.000192834	0.000100348	2.15E-06	8.87E-05
chr1	1200001:1300000	22	1.09E-05	1.48E-04	0.000169918	8.84229E-05	3.30E-06	1.36E-04
chr1	1300001:1400000	33	8.54E-06	1.15E-04	0.000404301	0.000210392	5.33E-06	2.19E-04
chr1	1400001:1500000	23	1.14E-05	1.54E-04	0.0001545	8.03997E-05	2.70E-06	1.11E-04
chr1	1500001:1600000	53	1.06E-05	1.44E-04	0.00066999	0.000348654	6.51E-06	2.68E-04
chr1	1600001:1700000	17	3.57E-06	4.82E-05	0.000103558	5.38901E-05	2.77E-06	1.14E-04
chr1	1700001:1800000	23	1.23E-05	1.67E-04	0.000125413	6.52632E-05	3.28E-06	1.35E-04
chr1	1800001:1900000	23	1.03E-05	1.39E-04	0.000185905	9.67421E-05	1.72E-06	7.06E-05
chr1	1900001:2000000	15	1.24E-06	1.67E-05	0.000207458	0.000107958	1.86E-06	7.64E-05
chr1	2000001:2100000	17	1.74E-06	2.35E-05	0.000135068	7.02872E-05	1.63E-06	6.69E-05
chr1	2100001:2200000	9	1.42E-06	1.92E-05	3.23E-05	1.6834E-05	1.15E-06	4.75E-05
chr1	2200001:2300000	35	8.21E-06	1.11E-04	0.00022672	0.000117982	3.23E-06	1.33E-04
chr1	2300001:2400000	51	6.28E-05	8.47E-04	0.000273129	0.000142132	5.95E-06	2.45E-04
chr1	2400001:2500000	61	4.95E-05	6.68E-04	0.000419478	0.00021829	6.59E-06	2.71E-04
chr1	2500001:2600000	37	8.79E-06	1.19E-04	0.000176153	9.16675E-05	6.87E-06	2.83E-04
chr1	2600001:2700000	28	8.96E-06	1.21E-04	0.000195055	0.000101504	1.98E-06	8.15E-05
chr1	2700001:2800000	47	2.25E-05	3.04E-04	0.000453373	0.000235929	7.35E-06	3.02E-04
chr1	2800001:2900000	30	4.84E-05	6.52E-04	0.00010328	5.37452E-05	4.15E-06	1.71E-04
chr1	2900001:3000000	34	2.60E-05	3.51E-04	0.000178026	9.26423E-05	3.65E-06	1.50E-04
chr1	3000001:3100000	17	3.32E-06	4.48E-05	4.28E-05	2.22967E-05	3.35E-06	1.38E-04
chr1	3100001:3200000	17	2.60E-06	3.51E-05	0.000135325	7.0421E-05	2.06E-06	8.48E-05
chr1	3200001:3300000	33	8.17E-06	1.10E-04	0.000449058	0.000233683	2.67E-06	1.10E-04
chr1	3300001:3400000	30	1.05E-05	1.42E-04	0.000221716	0.000115378	2.34E-06	9.62E-05
chr1	3400001:3500000	34	7.95E-06	1.07E-04	0.000225737	0.00011747	3.42E-06	1.41E-04
chr1	3500001:3600000	44	2.96E-05	3.99E-04	0.000505083	0.000262838	8.07E-06	3.32E-04
chr1	3600001:3700000	42	7.16E-06	9.66E-05	0.00027743	0.000144371	4.99E-06	2.05E-04
chr1	3700001:3800000	21	5.28E-06	7.12E-05	0.000155625	8.09851E-05	4.14E-06	1.70E-04
chr1	3800001:3900000	33	8.39E-06	1.13E-04	0.000270597	0.000140815	3.51E-06	1.45E-04
chr1	3900001:4000000	20	4.62E-06	6.23E-05	0.000198895	0.000103502	2.29E-06	9.42E-05
chr1	4000001:4100000	37	1.21E-05	1.63E-04	0.000263804	0.00013728	3.57E-06	1.47E-04
chr1	4100001:4200000	8	2.82E-06	3.80E-05	6.63E-05	3.45271E-05	1.17E-06	4.82E-05
chr1	4200001:4300000	11	1.18E-05	1.60E-04	4.75E-05	2.47357E-05	1.06E-06	4.35E-05
chr1	4300001:4400000	25	4.26E-06	5.75E-05	8.63E-05	4.49213E-05	1.72E-06	7.08E-05
chr1	4400001:4500000	12	3.19E-06	4.30E-05	3.67E-05	1.90994E-05	1.21E-06	4.98E-05
chr1	4500001:4600000	15	2.63E-06	3.55E-05	3.56E-05	1.85366E-05	1.10E-06	4.51E-05
chr1	4600001:4700000	28	8.64E-06	1.17E-04	0.000217006	0.000112927	3.46E-06	1.42E-04
chr1	4700001:4800000	35	1.42E-05	1.91E-04	0.000161325	8.39512E-05	4.81E-06	1.98E-04
chr1	4800001:4900000	38	6.80E-06	9.17E-05	0.000194675	0.000101306	5.64E-06	2.32E-04
chr1	4900001:5000000	31	6.80E-06	9.17E-05	0.000486911	0.000253381	2.73E-06	1.12E-04
chr1	5000001:5100000	31	8.53E-06	1.15E-04	0.000197232	0.000102637	3.81E-06	1.57E-04
chr1	5100001:5200000	22	6.17E-06	8.32E-05	0.000239215	0.000124484	1.68E-06	6.91E-05
chr1	5200001:5300000	8	1.96E-06	2.65E-05	4.84E-05	2.52074E-05	9.69E-07	3.99E-05
chr1	5300001:5400000	33	8.32E-06	1.12E-04	0.000235788	0.000122701	3.46E-06	1.42E-04
chr1	5400001:5500000	33	5.85E-06	7.90E-05	0.000257496	0.000133997	3.02E-06	1.24E-04
chr1	5500001:5600000	25	9.39E-06	1.27E-04	8.77E-05	4.56504E-05	2.39E-06	9.84E-05
chr1	5600001:5700000	32	1.38E-05	1.87E-04	0.000521309	0.000271282	4.20E-06	1.73E-04
chr1	5700001:5800000	30	1.17E-05	1.57E-04	0.00015848	8.24709E-05	3.58E-06	1.47E-04
chr1	5800001:5900000	17	5.91E-06	7.97E-05	9.15E-05	4.75927E-05	2.17E-06	8.92E-05
chr1	5900001:6000000	39	2.34E-05	3.15E-04	0.000775033	0.000403316	4.82E-06	1.98E-04
chr1	6000001:6100000	19	5.50E-06	7.41E-05	0.000122915	6.39634E-05	4.27E-06	1.76E-04
chr1	6100001:6200000	27	7.83E-06	1.06E-04	0.000142975	7.44022E-05	2.79E-06	1.15E-04
chr1	6200001:6300000	22	6.41E-06	8.65E-05	0.000139126	7.23994E-05	3.76E-06	1.55E-04
chr1	6300001:6400000	34	8.35E-06	1.13E-04	0.000165728	8.62427E-05	2.83E-06	1.17E-04
chr1	6400001:6500000	34	7.54E-06	1.02E-04	0.000172379	8.97038E-05	3.21E-06	1.32E-04
chr1	6500001:6600000	31	1.16E-05	1.56E-04	0.000160785	8.36701E-05	4.19E-06	1.72E-04
chr1	6600001:6700000	23	3.95E-06	5.33E-05	0.000101872	5.30128E-05	2.21E-06	9.11E-05
chr1	6700001:6800000	12	1.83E-06	2.47E-05	0.000300348	0.000156297	1.41E-06	5.81E-05
chr1	6800001:6900000	40	7.81E-06	1.05E-04	0.000297052	0.000154582	5.37E-06	2.21E-04
chr1	6900001:7000000	44	8.07E-06	1.09E-04	0.000612285	0.000318624	4.52E-06	1.86E-04
chr1	7000001:7100000	29	6.68E-06	9.01E-05	0.000157613	8.20195E-05	5.23E-06	2.15E-04
chr1	7100001:7200000	17	5.67E-06	7.65E-05	0.000117926	6.13669E-05	2.15E-06	8.84E-05
chr1	7200001:7300000	21	5.07E-06	6.84E-05	0.000116398	6.05719E-05	2.36E-06	9.69E-05
chr1	7300001:7400000	13	4.72E-06	6.36E-05	6.66E-05	3.46828E-05	2.28E-06	9.39E-05
chr1	7400001:7500000	15	2.55E-06	3.43E-05	7.71E-05	4.0112E-05	1.65E-06	6.79E-05
chr1	7500001:7600000	11	3.22E-06	4.34E-05	7.27E-05	3.78205E-05	1.19E-06	4.89E-05
chr1	7600001:7700000	14	4.51E-06	6.08E-05	5.59E-05	2.91107E-05	2.03E-06	8.35E-05
chr1	7700001:7800000	37	1.42E-05	1.91E-04	0.000156839	8.16169E-05	4.78E-06	1.97E-04
chr1	7800001:7900000	11	2.88E-06	3.89E-05	8.25E-05	4.29328E-05	9.51E-07	3.91E-05
chr1	7900001:8000000	18	7.54E-06	1.02E-04	6.07E-05	3.15974E-05	6.63E-06	2.73E-04
chr1	8000001:8100000	25	1.00E-05	1.36E-04	0.000193166	0.000100521	3.31E-06	1.36E-04
chr1	8100001:8200000	30	1.95E-05	2.64E-04	0.000226792	0.000118019	3.85E-06	1.58E-04
chr1	8200001:8300000	27	5.55E-06	7.48E-05	0.000366258	0.000190595	8.86E-06	3.65E-04
chr1	8300001:8400000	28	7.12E-06	9.61E-05	0.000223242	0.000116172	2.61E-06	1.08E-04
chr1	8400001:8500000	22	9.33E-06	1.26E-04	0.000161368	8.39736E-05	2.30E-06	9.47E-05
chr1	8500001:8600000	13	3.13E-06	4.23E-05	7.46E-05	3.88456E-05	2.06E-06	8.47E-05
chr1	8600001:8700000	36	1.15E-05	1.55E-04	0.000212105	0.000110376	5.14E-06	2.11E-04
chr1	8700001:8800000	13	5.30E-06	7.15E-05	0.000133332	6.93838E-05	1.65E-06	6.79E-05
chr1	8800001:8900000	26	6.75E-06	9.10E-05	0.000113705	5.91702E-05	3.69E-06	1.52E-04
chr1	8900001:9000000	26	4.72E-06	6.37E-05	0.000249915	0.000130052	2.74E-06	1.13E-04
chr1	9000001:9100000	19	2.68E-06	3.61E-05	0.000106218	5.52742E-05	2.38E-06	9.78E-05
chr1	9100001:9200000	19	0.000144589	1.95E-03	0.000149282	7.76844E-05	2.45E-06	1.01E-04
chr1	9200001:9300000	23	1.21E-05	1.64E-04	0.00044399	0.000231046	3.27E-06	1.35E-04
chr1	9300001:9400000	28	4.42E-06	5.97E-05	0.000731024	0.000380414	8.38E-06	3.45E-04
chr1	9400001:9500000	31	4.40E-06	5.93E-05	0.001049942	0.000546375	3.52E-06	1.45E-04
chr1	9500001:9600000	38	1.44E-05	1.94E-04	0.000291409	0.000151645	4.82E-06	1.98E-04
chr1	9600001:9700000	35	1.13E-05	1.52E-04	0.000230797	0.000120104	3.89E-06	1.60E-04
chr1	9700001:9800000	34	1.10E-05	1.48E-04	0.000216508	0.000112668	2.73E-06	1.12E-04
chr1	9800001:9900000	34	9.44E-06	1.27E-04	0.00032268	0.000167918	3.47E-06	1.43E-04
chr1	9900001:10000000	61	1.69E-05	2.29E-04	0.000494668	0.000257418	6.71E-06	2.76E-04
chr1	10000001:10100000	9	6.01E-07	8.11E-06	4.37E-05	2.27518E-05	8.71E-07	3.58E-05
chr1	10100001:10200000	36	1.45E-05	1.96E-04	0.000230501	0.000119949	4.69E-06	1.93E-04
chr1	10200001:10300000	22	9.16E-06	1.24E-04	0.000198301	0.000103193	3.59E-06	1.48E-04
chr1	10300001:10400000	20	5.15E-06	6.95E-05	0.000112039	5.83033E-05	2.71E-06	1.11E-04
chr1	10400001:10500000	23	4.14E-06	5.58E-05	0.000136186	7.08693E-05	3.68E-06	1.52E-04
chr1	10500001:10600000	24	3.60E-06	4.86E-05	0.000124245	6.46554E-05	4.46E-06	1.83E-04
chr1	10600001:10700000	22	3.68E-06	4.97E-05	0.00015747	8.19454E-05	4.41E-06	1.81E-04
chr1	10700001:10800000	9	6.04E-06	8.15E-05	9.80E-05	5.09821E-05	1.34E-06	5.50E-05
chr1	10800001:10900000	19	4.92E-06	6.64E-05	0.000117869	6.13373E-05	2.79E-06	1.15E-04
chr1	10900001:11000000	10	3.51E-06	4.73E-05	6.82E-05	3.5513E-05	4.61E-06	1.90E-04
chr1	11000001:11100000	15	5.20E-06	7.02E-05	0.000100308	5.21989E-05	2.11E-06	8.66E-05
chr1	11100001:11200000	30	3.65E-06	4.92E-05	0.000162828	8.47336E-05	3.43E-06	1.41E-04
chr1	11200001:11300000	6	3.15E-07	4.25E-06	5.25E-05	2.73396E-05	5.25E-07	2.16E-05
chr1	11300001:11400000	7	2.69E-06	3.62E-05	5.38E-05	2.80034E-05	5.07E-07	2.09E-05
chr1	11400001:11500000	22	1.89E-05	2.55E-04	0.000279617	0.000145509	2.57E-06	1.06E-04
chr1	11500001:11600000	5	3.03E-06	4.09E-05	2.04E-05	1.06221E-05	4.71E-07	1.94E-05
chr1	11600001:11700000	17	4.21E-06	5.68E-05	0.000308677	0.000160631	1.79E-06	7.38E-05
chr1	11700001:11800000	22	4.87E-06	6.56E-05	0.000122926	6.39692E-05	1.97E-06	8.10E-05
chr1	11800001:11900000	32	8.70E-06	1.17E-04	0.000207304	0.000107878	8.70E-06	3.58E-04
chr1	11900001:12000000	11	3.94E-06	5.31E-05	5.73E-05	2.98103E-05	1.81E-06	7.45E-05
chr1	12000001:12100000	15	5.33E-06	7.19E-05	4.69E-05	2.4399E-05	1.25E-06	5.15E-05
chr1	12100001:12200000	10	1.01E-05	1.36E-04	7.81E-05	4.06528E-05	8.72E-07	3.59E-05
chr1	12200001:12300000	25	8.43E-06	1.14E-04	0.000177128	9.21751E-05	2.90E-06	1.19E-04
chr1	12300001:12400000	21	5.87E-06	7.91E-05	0.000144721	7.53107E-05	2.52E-06	1.04E-04
chr1	12400001:12500000	21	1.33E-05	1.79E-04	9.49E-05	4.94032E-05	1.08E-06	4.45E-05
chr1	12500001:12600000	22	5.39E-06	7.28E-05	0.000223877	0.000116502	1.65E-06	6.79E-05
chr1	12600001:12700000	24	3.44E-06	4.64E-05	0.000135894	7.07175E-05	6.90E-06	2.84E-04
chr1	12700001:12800000	28	5.26E-06	7.10E-05	0.000202733	0.0001055	4.80E-06	1.97E-04
chr1	12800001:12900000	31	1.05E-05	1.42E-04	0.00020334	0.000105815	2.57E-06	1.06E-04
chr1	12900001:13000000	24	6.94E-06	9.36E-05	0.000155774	8.10626E-05	3.53E-06	1.45E-04
chr1	13000001:13100000	22	5.48E-06	7.40E-05	0.000198017	0.000103045	3.77E-06	1.55E-04
chr1	13100001:13200000	19	5.25E-06	7.09E-05	0.000111744	5.81499E-05	1.86E-06	7.65E-05
chr1	13200001:13300000	7	2.04E-06	2.75E-05	3.89E-05	2.02174E-05	7.30E-07	3.00E-05
chr1	13300001:13400000	16	2.50E-06	3.38E-05	0.00010901	5.67274E-05	2.35E-06	9.66E-05
chr1	13400001:13500000	15	5.25E-06	7.08E-05	0.000185978	9.67806E-05	1.90E-06	7.83E-05
chr1	13500001:13600000	14	2.42E-06	3.27E-05	0.000117829	6.13166E-05	2.49E-06	1.02E-04
chr1	13600001:13700000	20	1.02E-05	1.37E-04	9.57E-05	4.98161E-05	2.50E-06	1.03E-04
chr1	13700001:13800000	42	6.73E-06	9.07E-05	0.000312556	0.00016265	5.33E-06	2.19E-04
chr1	13800001:13900000	27	6.23E-06	8.40E-05	0.000217639	0.000113257	4.85E-06	2.00E-04
chr1	13900001:14000000	19	4.06E-06	5.48E-05	0.000246495	0.000128273	1.60E-06	6.58E-05
chr1	14000001:14100000	20	1.49E-05	2.01E-04	0.000149054	7.75656E-05	4.16E-06	1.71E-04
chr1	14100001:14200000	19	7.66E-06	1.03E-04	9.44E-05	4.91032E-05	3.11E-06	1.28E-04
chr1	14200001:14300000	32	2.04E-05	2.75E-04	0.000313022	0.000162892	4.93E-06	2.03E-04
chr1	14300001:14400000	35	8.77E-06	1.18E-04	0.000217979	0.000113433	4.66E-06	1.92E-04
chr1	14400001:14500000	20	9.53E-06	1.29E-04	0.000155642	8.09937E-05	2.14E-06	8.81E-05
chr1	14500001:14600000	22	5.30E-06	7.15E-05	0.000185927	9.67539E-05	2.93E-06	1.21E-04
chr1	14600001:14700000	19	4.41E-06	5.94E-05	7.24E-05	3.7664E-05	1.19E-06	4.90E-05
chr1	14700001:14800000	18	9.05E-06	1.22E-04	8.75E-05	4.55503E-05	2.25E-06	9.25E-05
chr1	14800001:14900000	20	4.83E-06	6.52E-05	0.000149339	7.7714E-05	2.08E-06	8.58E-05
chr1	14900001:15000000	27	7.41E-06	1.00E-04	0.000208435	0.000108466	1.88E-06	7.73E-05
chr1	15000001:15100000	36	8.17E-06	1.10E-04	0.000159357	8.29273E-05	5.83E-06	2.40E-04
chr1	15100001:15200000	35	1.28E-05	1.72E-04	0.000230506	0.000119952	2.65E-06	1.09E-04
chr1	15200001:15300000	18	2.47E-06	3.33E-05	0.000147834	7.69307E-05	2.14E-06	8.81E-05
chr1	15300001:15400000	21	8.51E-06	1.15E-04	0.000126559	6.58596E-05	1.01E-06	4.14E-05
chr1	15400001:15500000	22	4.04E-06	5.45E-05	9.97E-05	5.18915E-05	2.22E-06	9.14E-05
chr1	15500001:15600000	28	5.45E-06	7.35E-05	0.000167882	8.73637E-05	3.25E-06	1.34E-04
chr1	15600001:15700000	30	6.61E-06	8.92E-05	0.000151499	7.88377E-05	3.83E-06	1.58E-04
chr1	15700001:15800000	11	2.90E-06	3.91E-05	8.28E-05	4.31136E-05	4.13E-07	1.70E-05
chr1	15800001:15900000	17	4.57E-06	6.17E-05	0.000159991	8.32569E-05	1.49E-06	6.13E-05
chr1	15900001:16000000	31	1.16E-05	1.57E-04	0.00021457	0.000111659	2.51E-06	1.03E-04
chr1	16000001:16100000	19	4.43E-06	5.97E-05	7.16E-05	3.72625E-05	2.15E-06	8.83E-05
chr1	16100001:16200000	34	1.61E-05	2.17E-04	0.000185726	9.66491E-05	5.67E-06	2.33E-04
chr1	16200001:16300000	13	3.48E-06	4.69E-05	8.00E-05	4.16343E-05	1.93E-06	7.93E-05
chr1	16300001:16400000	17	3.09E-06	4.16E-05	6.28E-05	3.26586E-05	1.50E-06	6.16E-05
chr1	16400001:16500000	20	5.02E-06	6.77E-05	0.000149617	7.78585E-05	4.02E-06	1.65E-04
chr1	16500001:16600000	30	6.05E-06	8.16E-05	0.000224886	0.000117027	3.46E-06	1.42E-04
chr1	16600001:16700000	22	3.90E-06	5.26E-05	0.000116627	6.06908E-05	3.15E-06	1.30E-04
chr1	16700001:16800000	7	1.15E-06	1.55E-05	7.82E-05	4.07178E-05	8.56E-07	3.52E-05
chr1	16800001:16900000	6	1.49E-06	2.01E-05	2.30E-05	1.19523E-05	4.26E-07	1.75E-05
chr1	16900001:17000000	33	6.43E-06	8.67E-05	0.000159412	8.29556E-05	2.72E-06	1.12E-04
chr1	17000001:17100000	46	8.11E-06	1.09E-04	0.00046599	0.000242494	4.99E-06	2.05E-04
chr1	17100001:17200000	14	8.27E-06	1.12E-04	5.88E-05	3.05851E-05	2.15E-06	8.86E-05
chr1	17200001:17300000	11	7.17E-06	9.68E-05	0.000146109	7.60331E-05	7.47E-07	3.07E-05
chr1	17300001:17400000	16	2.82E-06	3.81E-05	0.000712624	0.00037084	1.68E-06	6.90E-05
chr1	17400001:17500000	17	2.99E-06	4.03E-05	7.55E-05	3.92844E-05	2.73E-06	1.12E-04
chr1	17500001:17600000	27	1.15E-05	1.56E-04	0.000153984	8.01311E-05	1.89E-06	7.77E-05
chr1	17600001:17700000	27	9.22E-06	1.24E-04	0.0001047	5.44846E-05	3.36E-06	1.38E-04
chr1	17700001:17800000	15	2.65E-06	3.58E-05	0.000129484	6.73814E-05	2.14E-06	8.79E-05
chr1	17800001:17900000	48	1.02E-05	1.38E-04	0.000231722	0.000120585	5.02E-06	2.07E-04
chr1	17900001:18000000	23	4.21E-06	5.68E-05	0.00010526	5.47759E-05	5.33E-06	2.19E-04
chr1	18000001:18100000	28	9.10E-06	1.23E-04	0.000216419	0.000112621	7.10E-06	2.92E-04
chr1	18100001:18200000	26	1.61E-05	2.18E-04	0.000192163	9.99988E-05	2.96E-06	1.22E-04
chr1	18200001:18300000	22	8.35E-06	1.13E-04	0.000162996	8.48208E-05	2.49E-06	1.03E-04
chr1	18300001:18400000	14	8.60E-06	1.16E-04	8.09E-05	4.21139E-05	1.50E-06	6.18E-05
chr1	18400001:18500000	18	4.88E-06	6.59E-05	0.000161559	8.40731E-05	2.46E-06	1.01E-04
chr1	18500001:18600000	19	4.24E-06	5.72E-05	8.04E-05	4.18445E-05	1.55E-06	6.39E-05
chr1	18600001:18700000	12	3.31E-06	4.47E-05	5.79E-05	3.01313E-05	2.37E-06	9.74E-05
chr1	18700001:18800000	18	2.20E-06	2.97E-05	0.00015868	8.25751E-05	1.27E-06	5.23E-05
chr1	18800001:18900000	29	1.85E-06	2.49E-05	0.000284208	0.000147898	3.39E-06	1.39E-04
chr1	18900001:19000000	44	2.14E-05	2.89E-04	0.000427825	0.000222634	4.72E-06	1.94E-04
chr1	19000001:19100000	17	6.33E-06	8.55E-05	0.000117313	6.10478E-05	1.46E-06	6.03E-05
chr1	19100001:19200000	18	4.52E-06	6.10E-05	0.000154484	8.03912E-05	1.07E-06	4.40E-05
chr1	19200001:19300000	15	2.84E-06	3.83E-05	0.000174278	9.06919E-05	1.46E-06	6.01E-05
chr1	19300001:19400000	11	5.11E-06	6.89E-05	3.22E-05	1.6777E-05	1.42E-06	5.83E-05
chr1	19400001:19500000	16	5.71E-06	7.71E-05	4.82E-05	2.50697E-05	2.61E-06	1.07E-04
chr1	19500001:19600000	24	6.39E-06	8.62E-05	0.000121265	6.31049E-05	2.06E-06	8.47E-05
chr1	19600001:19700000	18	7.46E-06	1.01E-04	0.000155461	8.08996E-05	2.52E-06	1.04E-04
chr1	19700001:19800000	43	1.28E-05	1.73E-04	0.000639585	0.000332831	6.71E-06	2.76E-04
chr1	19800001:19900000	11	4.39E-06	5.93E-05	6.78E-05	3.52816E-05	8.22E-07	3.38E-05
chr1	19900001:20000000	21	5.88E-06	7.94E-05	0.000424176	0.000220735	1.04E-06	4.27E-05
chr1	20000001:20100000	27	9.91E-06	1.34E-04	0.000208829	0.000108672	2.71E-06	1.11E-04
chr1	20100001:20200000	27	9.18E-06	1.24E-04	0.000361797	0.000188274	2.62E-06	1.08E-04
chr1	20200001:20300000	17	1.54E-05	2.07E-04	6.88E-05	3.58221E-05	1.82E-06	7.50E-05
chr1	20300001:20400000	8	2.67E-06	3.60E-05	3.97E-05	2.06527E-05	6.83E-07	2.81E-05
chr1	20400001:20500000	18	4.23E-06	5.71E-05	0.000159685	8.30976E-05	1.92E-06	7.91E-05
chr1	20500001:20600000	35	7.24E-06	9.77E-05	0.000294965	0.000153496	3.74E-06	1.54E-04
chr1	20600001:20700000	13	1.15E-06	1.55E-05	5.43E-05	2.82474E-05	2.04E-06	8.39E-05
chr1	20700001:20800000	24	4.81E-06	6.49E-05	0.000170461	8.87057E-05	1.77E-06	7.27E-05
chr1	20800001:20900000	34	2.54E-05	3.43E-04	0.000366544	0.000190744	3.18E-06	1.31E-04
chr1	20900001:21000000	19	4.73E-06	6.38E-05	0.000332978	0.000173277	1.13E-06	4.63E-05
chr1	21000001:21100000	29	5.01E-06	6.77E-05	0.000190568	9.91688E-05	4.15E-06	1.71E-04
chr1	21100001:21200000	33	6.52E-06	8.80E-05	0.000198247	0.000103165	2.98E-06	1.23E-04
chr1	21200001:21300000	30	9.77E-06	1.32E-04	0.000160773	8.36638E-05	3.18E-06	1.31E-04
chr1	21300001:21400000	33	6.62E-06	8.93E-05	0.000379636	0.000197557	3.60E-06	1.48E-04
chr1	21400001:21500000	14	5.84E-06	7.88E-05	0.000123001	6.40078E-05	1.39E-06	5.74E-05
chr1	21500001:21600000	14	4.30E-06	5.80E-05	0.000190697	9.92361E-05	2.13E-06	8.77E-05
chr1	21600001:21700000	9	2.91E-06	3.92E-05	6.30E-05	3.27915E-05	1.25E-06	5.15E-05
chr1	21700001:21800000	18	6.39E-06	8.61E-05	0.000235463	0.000122531	3.62E-06	1.49E-04
chr1	21800001:21900000	16	2.81E-06	3.79E-05	0.000111162	5.7847E-05	6.62E-06	2.73E-04
chr1	21900001:22000000	27	1.11E-05	1.49E-04	0.000229278	0.000119313	2.91E-06	1.20E-04
chr1	22000001:22100000	42	1.75E-05	2.36E-04	0.000309521	0.00016107	6.44E-06	2.65E-04
chr1	22100001:22200000	30	1.20E-05	1.62E-04	0.000414345	0.000215619	3.54E-06	1.46E-04
chr1	22200001:22300000	12	7.18E-06	9.69E-05	0.000124165	6.46139E-05	5.22E-07	2.15E-05
chr1	22300001:22400000	18	6.59E-06	8.89E-05	0.000102506	5.33427E-05	1.57E-06	6.46E-05
chr1	22400001:22500000	6	7.18E-07	9.68E-06	3.69E-05	1.91852E-05	8.75E-07	3.60E-05
chr1	22500001:22600000	37	6.39E-06	8.63E-05	0.000191085	9.9438E-05	5.74E-06	2.36E-04
chr1	22600001:22700000	26	6.52E-06	8.80E-05	0.00019546	0.000101714	3.05E-06	1.26E-04
chr1	22700001:22800000	15	3.49E-06	4.71E-05	0.000104905	5.45913E-05	4.77E-06	1.96E-04
chr1	22800001:22900000	19	4.11E-06	5.54E-05	0.000131703	6.85362E-05	2.87E-06	1.18E-04
chr1	22900001:23000000	23	5.58E-06	7.53E-05	0.00015802	8.22315E-05	5.05E-06	2.08E-04
chr1	23000001:23100000	45	1.17E-05	1.58E-04	0.000241122	0.000125477	4.06E-06	1.67E-04
chr1	23100001:23200000	41	1.08E-05	1.46E-04	0.00036378	0.000189306	3.63E-06	1.49E-04
chr1	23200001:23300000	15	2.64E-06	3.56E-05	9.34E-05	4.86215E-05	2.44E-06	1.00E-04
chr1	23300001:23400000	31	9.81E-06	1.32E-04	0.000235982	0.000122802	3.61E-06	1.49E-04
chr1	23400001:23500000	30	6.75E-06	9.11E-05	0.000158317	8.23862E-05	3.50E-06	1.44E-04
chr1	23500001:23600000	14	2.29E-06	3.09E-05	7.09E-05	3.69058E-05	2.10E-06	8.64E-05
chr1	23600001:23700000	19	3.59E-06	4.84E-05	9.33E-05	4.85635E-05	3.14E-06	1.29E-04
chr1	23700001:23800000	25	7.16E-06	9.66E-05	0.000159891	8.32051E-05	2.27E-06	9.34E-05
chr1	23800001:23900000	24	7.23E-06	9.76E-05	0.000150804	7.84762E-05	1.97E-06	8.11E-05
chr1	23900001:24000000	28	1.49E-05	2.01E-04	0.00020013	0.000104145	3.66E-06	1.51E-04
chr1	24000001:24100000	27	1.23E-05	1.66E-04	0.000116376	6.05607E-05	2.51E-06	1.03E-04
chr1	24100001:24200000	39	1.24E-05	1.67E-04	0.000362499	0.000188639	5.01E-06	2.06E-04
chr1	24200001:24300000	34	8.21E-06	1.11E-04	0.000217752	0.000113315	4.31E-06	1.77E-04
chr1	24300001:24400000	20	5.25E-06	7.08E-05	0.000167865	8.73548E-05	3.61E-06	1.49E-04
chr1	24400001:24500000	19	5.59E-06	7.55E-05	0.000128294	6.67624E-05	1.97E-06	8.09E-05
chr1	24500001:24600000	28	1.36E-05	1.83E-04	0.000182396	9.49162E-05	3.26E-06	1.34E-04
chr1	24600001:24700000	34	5.14E-06	6.93E-05	0.000192879	0.000100371	3.65E-06	1.50E-04
chr1	24700001:24800000	38	1.42E-05	1.91E-04	0.000277115	0.000144207	6.02E-06	2.48E-04
chr1	24800001:24900000	14	8.38E-06	1.13E-04	8.90E-05	4.63243E-05	1.35E-06	5.56E-05
chr1	24900001:25000000	42	1.75E-05	2.37E-04	0.000239962	0.000124873	7.72E-06	3.18E-04
chr1	25000001:25100000	28	5.44E-06	7.33E-05	0.000239851	0.000124815	2.75E-06	1.13E-04
chr1	25100001:25200000	29	1.37E-05	1.84E-04	0.000163408	8.50352E-05	3.14E-06	1.29E-04
chr1	25200001:25300000	26	1.09E-05	1.47E-04	0.000189518	9.86224E-05	2.81E-06	1.15E-04
chr1	25300001:25400000	23	8.29E-06	1.12E-04	0.000232456	0.000120967	2.03E-06	8.35E-05
chr1	25400001:25500000	9	6.17E-06	8.33E-05	3.74E-05	1.94596E-05	1.25E-06	5.14E-05
chr1	25500001:25600000	10	2.94E-06	3.97E-05	5.97E-05	3.10745E-05	8.48E-07	3.49E-05
chr1	25600001:25700000	31	7.01E-06	9.46E-05	0.000188261	9.79684E-05	3.13E-06	1.29E-04
chr1	25700001:25800000	19	3.80E-06	5.13E-05	9.09E-05	4.7311E-05	2.25E-06	9.27E-05
chr1	25800001:25900000	25	4.95E-06	6.68E-05	0.000207609	0.000108037	3.06E-06	1.26E-04
chr1	25900001:26000000	23	7.57E-06	1.02E-04	0.00013354	6.94924E-05	2.73E-06	1.13E-04
chr1	26000001:26100000	44	1.67E-05	2.25E-04	0.000314808	0.000163822	9.15E-06	3.77E-04
chr1	26100001:26200000	42	2.09E-05	2.82E-04	0.000200307	0.000104237	6.04E-06	2.49E-04
chr1	26200001:26300000	37	7.02E-06	9.47E-05	0.000233195	0.000121351	4.88E-06	2.01E-04
chr1	26300001:26400000	30	9.50E-06	1.28E-04	0.000147296	7.66509E-05	5.21E-06	2.14E-04
chr1	26400001:26500000	34	0.000127347	1.72E-03	0.000207205	0.000107827	4.48E-06	1.84E-04
chr1	26500001:26600000	22	0.000154775	2.09E-03	9.67E-05	5.02974E-05	2.91E-06	1.20E-04
chr1	26600001:26700000	21	6.57E-06	8.86E-05	0.000124393	6.47322E-05	2.48E-06	1.02E-04
chr1	26700001:26800000	31	9.42E-06	1.27E-04	0.000100552	5.23258E-05	3.15E-06	1.30E-04
chr1	26800001:26900000	35	1.04E-05	1.40E-04	0.000301399	0.000156844	4.43E-06	1.82E-04
chr1	26900001:27000000	36	1.24E-05	1.68E-04	0.000173556	9.03164E-05	4.48E-06	1.84E-04
chr1	27000001:27100000	31	7.59E-06	1.02E-04	0.000635585	0.000330749	8.32E-06	3.42E-04
chr1	27100001:27200000	22	5.41E-06	7.30E-05	0.000172821	8.99335E-05	1.70E-06	7.00E-05
chr1	27200001:27300000	28	8.30E-06	1.12E-04	0.000188171	9.79216E-05	3.34E-06	1.38E-04
chr1	27300001:27400000	39	7.81E-06	1.05E-04	0.000195504	0.000101738	3.01E-06	1.24E-04
chr1	27400001:27500000	33	0.000102575	1.38E-03	0.000164928	8.58262E-05	4.15E-06	1.71E-04
chr1	27500001:27600000	20	4.87E-06	6.57E-05	0.000136297	7.09273E-05	2.42E-06	9.95E-05
chr1	27600001:27700000	12	4.04E-06	5.45E-05	9.33E-05	4.85287E-05	8.95E-07	3.68E-05
chr1	27700001:27800000	21	1.66E-05	2.24E-04	0.000182898	9.51775E-05	1.91E-06	7.85E-05
chr1	27800001:27900000	21	3.78E-06	5.10E-05	0.000124783	6.49352E-05	2.34E-06	9.65E-05
chr1	27900001:28000000	25	8.15E-06	1.10E-04	0.000208331	0.000108412	2.89E-06	1.19E-04
chr1	28000001:28100000	20	7.52E-06	1.01E-04	0.000150265	7.8196E-05	3.36E-06	1.38E-04
chr1	28100001:28200000	19	1.02E-05	1.38E-04	0.000160073	8.32996E-05	1.68E-06	6.90E-05
chr1	28200001:28300000	18	5.97E-06	8.06E-05	7.60E-05	3.95552E-05	2.26E-06	9.28E-05
chr1	28300001:28400000	22	6.15E-06	8.30E-05	0.000266904	0.000138893	6.36E-06	2.62E-04
chr1	28400001:28500000	22	2.93E-06	3.95E-05	0.000255884	0.000133158	1.98E-06	8.16E-05
chr1	28500001:28600000	23	1.06E-05	1.43E-04	0.000186939	9.72802E-05	2.66E-06	1.09E-04
chr1	28600001:28700000	40	1.16E-05	1.56E-04	0.000356657	0.000185599	6.90E-06	2.84E-04
chr1	28700001:28800000	26	2.36E-05	3.19E-04	0.000167147	8.6981E-05	3.42E-06	1.41E-04
chr1	28800001:28900000	24	9.40E-06	1.27E-04	0.000109774	5.71249E-05	2.66E-06	1.10E-04
chr1	28900001:29000000	24	1.01E-05	1.37E-04	0.000123783	6.44151E-05	3.71E-06	1.53E-04
chr1	29000001:29100000	19	5.55E-06	7.49E-05	0.000166606	8.66996E-05	4.15E-06	1.71E-04
chr1	29100001:29200000	17	7.14E-06	9.64E-05	7.66E-05	3.98841E-05	1.96E-06	8.08E-05
chr1	29200001:29300000	18	3.78E-06	5.10E-05	6.76E-05	3.51873E-05	1.43E-06	5.89E-05
chr1	29300001:29400000	24	4.29E-06	5.79E-05	0.000191704	9.97599E-05	3.03E-06	1.25E-04
chr1	29400001:29500000	29	9.37E-06	1.26E-04	0.000128208	6.67177E-05	3.76E-06	1.55E-04
chr1	29500001:29600000	22	8.50E-06	1.15E-04	0.000185279	9.64165E-05	2.23E-06	9.18E-05
chr1	29600001:29700000	25	1.73E-05	2.34E-04	9.24E-05	4.80658E-05	3.19E-06	1.31E-04
chr1	29700001:29800000	17	5.92E-06	7.99E-05	9.97E-05	5.18939E-05	2.50E-06	1.03E-04
chr1	29800001:29900000	14	6.43E-06	8.68E-05	0.00010691	5.56343E-05	1.41E-06	5.78E-05
chr1	29900001:30000000	21	1.02E-05	1.38E-04	6.66E-05	3.46736E-05	2.77E-06	1.14E-04
chr1	30000001:30100000	9	1.63E-06	2.19E-05	4.97E-05	2.58779E-05	2.97E-06	1.22E-04
chr1	30100001:30200000	5	1.13E-06	1.53E-05	2.19E-05	1.13769E-05	6.46E-07	2.66E-05
chr1	30200001:30300000	12	3.38E-06	4.57E-05	9.27E-05	4.82162E-05	2.34E-06	9.62E-05
chr1	30300001:30400000	16	7.58E-07	1.02E-05	0.000151041	7.85997E-05	1.29E-06	5.31E-05
chr1	30400001:30500000	13	4.16E-06	5.61E-05	9.13E-05	4.7517E-05	1.85E-06	7.59E-05
chr1	30500001:30600000	18	5.31E-06	7.17E-05	8.37E-05	4.35504E-05	1.41E-06	5.78E-05
chr1	30600001:30700000	36	3.87E-06	5.23E-05	0.0002054	0.000106887	5.29E-06	2.18E-04
chr1	30700001:30800000	23	6.24E-06	8.42E-05	0.000219152	0.000114043	4.46E-06	1.84E-04
chr1	30800001:30900000	26	8.18E-06	1.10E-04	0.000136669	7.11204E-05	2.77E-06	1.14E-04
chr1	30900001:31000000	28	4.94E-06	6.67E-05	0.000364563	0.000189713	3.36E-06	1.38E-04
chr1	31000001:31100000	18	6.90E-06	9.31E-05	9.08E-05	4.72381E-05	3.13E-06	1.29E-04
chr1	31100001:31200000	22	4.32E-06	5.83E-05	0.000139189	7.2432E-05	3.13E-06	1.29E-04
chr1	31200001:31300000	8	2.61E-06	3.53E-05	3.19E-05	1.66222E-05	1.83E-06	7.54E-05
chr1	31300001:31400000	17	4.09E-06	5.51E-05	0.000194519	0.000101225	2.77E-06	1.14E-04
chr1	31400001:31500000	8	1.07E-06	1.44E-05	7.10E-05	3.69466E-05	1.95E-06	8.03E-05
chr1	31500001:31600000	9	7.46E-06	1.01E-04	4.75E-05	2.47129E-05	4.93E-07	2.03E-05
chr1	31600001:31700000	14	4.03E-05	5.44E-04	9.13E-05	4.74937E-05	1.36E-06	5.59E-05
chr1	31700001:31800000	15	7.09E-06	9.56E-05	0.000111386	5.79635E-05	1.16E-06	4.77E-05
chr1	31800001:31900000	18	1.99E-05	2.69E-04	0.000158558	8.25111E-05	2.22E-06	9.15E-05
chr1	31900001:32000000	11	6.56E-06	8.85E-05	5.36E-05	2.78768E-05	1.11E-06	4.57E-05
chr1	32000001:32100000	18	3.21E-05	4.34E-04	0.00016052	8.35324E-05	1.40E-06	5.77E-05
chr1	32100001:32200000	14	3.52E-06	4.75E-05	0.000114422	5.95438E-05	1.63E-06	6.73E-05
chr1	32200001:32300000	19	3.03E-06	4.09E-05	7.13E-05	3.70948E-05	1.41E-06	5.79E-05
chr1	32300001:32400000	4	5.09E-07	6.87E-06	2.19E-05	1.1397E-05	3.80E-07	1.56E-05
chr1	32400001:32500000	20	1.43E-06	1.93E-05	0.000112738	5.86673E-05	2.15E-06	8.84E-05
chr1	32500001:32600000	31	5.64E-06	7.62E-05	0.000167861	8.73523E-05	4.12E-06	1.70E-04
chr1	32600001:32700000	18	1.55E-05	2.09E-04	0.000121667	6.33138E-05	3.37E-06	1.39E-04
chr1	32700001:32800000	20	3.06E-06	4.13E-05	0.000467251	0.000243151	2.43E-06	1.00E-04
chr1	32800001:32900000	12	3.37E-06	4.55E-05	5.24E-05	2.72744E-05	9.75E-07	4.01E-05
chr1	32900001:33000000	19	4.75E-06	6.41E-05	0.000159751	8.31323E-05	1.43E-06	5.90E-05
chr1	33000001:33100000	32	1.17E-05	1.58E-04	0.000216313	0.000112566	4.71E-06	1.94E-04
chr1	33100001:33200000	41	9.88E-06	1.33E-04	0.000282891	0.000147213	4.45E-06	1.83E-04
chr1	33200001:33300000	25	6.56E-06	8.85E-05	0.000176439	9.18161E-05	2.29E-06	9.41E-05
chr1	33300001:33400000	30	7.48E-06	1.01E-04	0.00020376	0.000106034	3.89E-06	1.60E-04
chr1	33400001:33500000	24	3.48E-06	4.69E-05	0.000170714	8.8837E-05	3.28E-06	1.35E-04
chr1	33500001:33600000	23	4.46E-06	6.02E-05	0.000149756	7.79311E-05	2.22E-06	9.12E-05
chr1	33600001:33700000	22	7.21E-06	9.73E-05	0.000173128	9.00934E-05	2.47E-06	1.02E-04
chr1	33700001:33800000	11	4.49E-06	6.06E-05	0.000163916	8.52998E-05	7.53E-07	3.10E-05
chr1	33800001:33900000	8	1.88E-06	2.54E-05	6.37E-05	3.31723E-05	7.50E-07	3.09E-05
chr1	33900001:34000000	22	6.14E-06	8.28E-05	0.00010923	5.68417E-05	2.81E-06	1.16E-04
chr1	34000001:34100000	9	2.64E-06	3.56E-05	4.94E-05	2.57061E-05	1.08E-06	4.46E-05
chr1	34100001:34200000	32	1.50E-05	2.02E-04	0.000247985	0.000129048	7.43E-06	3.06E-04
chr1	34200001:34300000	27	1.04E-05	1.40E-04	0.000155049	8.06851E-05	4.15E-06	1.71E-04
chr1	34300001:34400000	11	4.48E-06	6.05E-05	5.67E-05	2.94971E-05	2.13E-06	8.76E-05
chr1	34400001:34500000	21	3.44E-06	4.64E-05	0.000184168	9.58384E-05	1.94E-06	7.99E-05
chr1	34500001:34600000	36	7.09E-06	9.57E-05	0.000242914	0.000126409	5.54E-06	2.28E-04
chr1	34600001:34700000	24	4.35E-06	5.87E-05	0.000100485	5.22911E-05	2.83E-06	1.16E-04
chr1	34700001:34800000	28	5.83E-06	7.87E-05	0.000184585	9.60556E-05	2.04E-06	8.39E-05
chr1	34800001:34900000	20	6.82E-06	9.20E-05	8.49E-05	4.42062E-05	1.71E-06	7.05E-05
chr1	34900001:35000000	20	5.66E-06	7.63E-05	0.000144237	7.50589E-05	2.01E-06	8.29E-05
chr1	35000001:35100000	27	7.95E-06	1.07E-04	0.000172377	8.97025E-05	4.54E-06	1.87E-04
chr1	35100001:35200000	24	6.37E-06	8.59E-05	0.000368215	0.000191614	2.80E-06	1.15E-04
chr1	35200001:35300000	40	1.27E-05	1.71E-04	0.000223311	0.000116208	4.69E-06	1.93E-04
chr1	35300001:35400000	20	2.64E-06	3.56E-05	0.000422262	0.000219739	2.35E-06	9.66E-05
chr1	35400001:35500000	18	6.38E-06	8.61E-05	0.000245139	0.000127567	2.10E-06	8.64E-05
chr1	35500001:35600000	17	6.32E-06	8.52E-05	9.64E-05	5.01911E-05	1.92E-06	7.88E-05
chr1	35600001:35700000	10	4.58E-06	6.18E-05	9.28E-05	4.83133E-05	1.33E-06	5.46E-05
chr1	35700001:35800000	8	1.42E-06	1.92E-05	0.000115151	5.9923E-05	7.24E-07	2.98E-05
chr1	35800001:35900000	20	9.54E-06	1.29E-04	0.00017327	9.01675E-05	2.95E-06	1.22E-04
chr1	35900001:36000000	23	3.88E-06	5.24E-05	7.54E-05	3.92526E-05	2.61E-06	1.07E-04
chr1	36000001:36100000	34	6.49E-06	8.75E-05	0.000143778	7.48201E-05	3.24E-06	1.33E-04
chr1	36100001:36200000	7	1.70E-06	2.30E-05	6.53E-05	3.39893E-05	4.60E-07	1.89E-05
chr1	36200001:36300000	26	6.49E-06	8.75E-05	0.00017303	9.00421E-05	2.41E-06	9.94E-05
chr1	36300001:36400000	11	5.02E-06	6.77E-05	5.74E-05	2.98614E-05	2.12E-06	8.74E-05
chr1	36400001:36500000	19	2.92E-06	3.93E-05	0.000149584	7.78414E-05	1.95E-06	8.01E-05
chr1	36500001:36600000	27	9.87E-06	1.33E-04	0.000471523	0.000245374	3.55E-06	1.46E-04
chr1	36600001:36700000	22	8.15E-06	1.10E-04	0.000135578	7.05526E-05	4.75E-06	1.96E-04
chr1	36700001:36800000	12	1.13E-06	1.52E-05	7.34E-05	3.82126E-05	1.27E-06	5.21E-05
chr1	36800001:36900000	26	4.57E-06	6.17E-05	0.000150486	7.83109E-05	2.57E-06	1.06E-04
chr1	36900001:37000000	31	3.41E-05	4.60E-04	0.000277275	0.00014429	4.22E-06	1.74E-04
chr1	37000001:37100000	33	6.93E-06	9.35E-05	0.000183645	9.55665E-05	3.12E-06	1.28E-04
chr1	37100001:37200000	9	2.41E-06	3.25E-05	0.000195809	0.000101896	6.84E-07	2.81E-05
chr1	37200001:37300000	23	4.34E-06	5.86E-05	0.000216256	0.000112536	2.80E-06	1.15E-04
chr1	37300001:37400000	29	6.21E-06	8.38E-05	0.000224404	0.000116777	3.14E-06	1.29E-04
chr1	37400001:37500000	18	3.21E-06	4.33E-05	0.000258909	0.000134733	2.31E-06	9.50E-05
chr1	37500001:37600000	42	9.23E-06	1.25E-04	0.00037462	0.000194947	4.98E-06	2.05E-04
chr1	37600001:37700000	29	1.03E-05	1.39E-04	0.000258596	0.00013457	3.35E-06	1.38E-04
chr1	37700001:37800000	23	5.57E-06	7.52E-05	0.000288609	0.000150188	2.12E-06	8.74E-05
chr1	37800001:37900000	46	1.51E-05	2.03E-04	0.000306421	0.000159457	4.00E-06	1.65E-04
chr1	37900001:38000000	23	5.60E-06	7.56E-05	0.000173467	9.02698E-05	2.78E-06	1.14E-04
chr1	38000001:38100000	15	4.22E-06	5.70E-05	0.000202573	0.000105416	1.70E-06	7.00E-05
chr1	38100001:38200000	27	7.98E-06	1.08E-04	0.000224848	0.000117008	3.97E-06	1.63E-04
chr1	38200001:38300000	37	8.56E-06	1.16E-04	0.000211661	0.000110145	4.79E-06	1.97E-04
chr1	38300001:38400000	23	7.08E-06	9.55E-05	0.000204569	0.000106455	2.18E-06	8.98E-05
chr1	38400001:38500000	15	6.95E-06	9.38E-05	9.17E-05	4.77298E-05	1.38E-06	5.68E-05
chr1	38500001:38600000	9	1.94E-06	2.62E-05	0.000194557	0.000101245	9.80E-07	4.03E-05
chr1	38600001:38700000	14	4.30E-06	5.80E-05	0.000337856	0.000175815	3.04E-06	1.25E-04
chr1	38700001:38800000	4	8.22E-07	1.11E-05	0.000100265	5.21767E-05	3.49E-07	1.44E-05
chr1	38800001:38900000	24	4.35E-06	5.87E-05	0.000172082	8.95491E-05	1.72E-06	7.06E-05
chr1	38900001:39000000	21	3.25E-06	4.39E-05	0.00010997	5.72269E-05	3.39E-06	1.40E-04
chr1	39000001:39100000	18	4.25E-06	5.73E-05	0.00017223	8.96263E-05	1.93E-06	7.96E-05
chr1	39100001:39200000	17	3.30E-06	4.45E-05	0.000248977	0.000129564	2.14E-06	8.82E-05
chr1	39200001:39300000	18	4.83E-06	6.51E-05	0.000212283	0.000110469	1.97E-06	8.11E-05
chr1	39300001:39400000	15	3.26E-06	4.40E-05	0.000469505	0.000244324	1.36E-06	5.61E-05
chr1	39400001:39500000	28	1.74E-05	2.35E-04	0.000206742	0.000107586	3.68E-06	1.51E-04
chr1	39500001:39600000	30	5.56E-06	7.50E-05	0.000171084	8.90297E-05	3.45E-06	1.42E-04
chr1	39600001:39700000	29	1.27E-05	1.72E-04	0.000145959	7.59549E-05	5.30E-06	2.18E-04
chr1	39700001:39800000	13	3.04E-06	4.10E-05	6.59E-05	3.42993E-05	1.23E-06	5.07E-05
chr1	39800001:39900000	18	3.68E-06	4.97E-05	0.000163558	8.51134E-05	1.92E-06	7.89E-05
chr1	39900001:40000000	11	2.45E-06	3.31E-05	8.11E-05	4.21835E-05	8.73E-07	3.59E-05
chr1	40000001:40100000	13	2.87E-06	3.87E-05	6.53E-05	3.40007E-05	1.75E-06	7.19E-05
chr1	40100001:40200000	19	3.15E-06	4.24E-05	0.000186662	9.71361E-05	5.96E-06	2.45E-04
chr1	40200001:40300000	20	5.43E-06	7.33E-05	0.00042412	0.000220706	3.48E-06	1.43E-04
chr1	40300001:40400000	17	3.87E-06	5.22E-05	0.000144713	7.53067E-05	2.92E-06	1.20E-04
chr1	40400001:40500000	9	8.68E-07	1.17E-05	9.22E-05	4.79823E-05	1.14E-06	4.70E-05
chr1	40500001:40600000	22	7.44E-06	1.00E-04	0.000115405	6.00552E-05	3.26E-06	1.34E-04
chr1	40600001:40700000	14	2.94E-06	3.97E-05	6.83E-05	3.55527E-05	2.12E-06	8.74E-05
chr1	40700001:40800000	19	1.70E-05	2.30E-04	9.54E-05	4.96317E-05	1.39E-06	5.73E-05
chr1	40800001:40900000	34	4.26E-05	5.74E-04	0.000239938	0.00012486	3.98E-06	1.64E-04
chr1	40900001:41000000	28	7.68E-06	1.04E-04	0.000154414	8.03548E-05	3.03E-06	1.25E-04
chr1	41000001:41100000	20	6.95E-06	9.37E-05	0.000100587	5.23439E-05	3.75E-06	1.54E-04
chr1	41100001:41200000	16	6.70E-06	9.04E-05	0.000172567	8.98016E-05	1.79E-06	7.38E-05
chr1	41200001:41300000	19	4.70E-06	6.35E-05	0.000464136	0.00024153	1.49E-06	6.12E-05
chr1	41300001:41400000	25	1.35E-05	1.82E-04	0.00020983	0.000109192	3.07E-06	1.27E-04
chr1	41400001:41500000	28	7.00E-06	9.45E-05	0.000153206	7.97261E-05	2.38E-06	9.81E-05
chr1	41500001:41600000	31	6.50E-06	8.77E-05	0.000195888	0.000101937	5.92E-06	2.43E-04
chr1	41600001:41700000	29	8.08E-06	1.09E-04	0.000201785	0.000105006	5.11E-06	2.10E-04
chr1	41700001:41800000	53	9.91E-06	1.34E-04	0.000366904	0.000190931	1.20E-05	4.96E-04
chr1	41800001:41900000	24	7.62E-06	1.03E-04	0.000140063	7.28871E-05	1.96E-06	8.09E-05
chr1	41900001:42000000	30	9.69E-06	1.31E-04	0.000159212	8.28515E-05	3.06E-06	1.26E-04
chr1	42000001:42100000	17	1.54E-06	2.08E-05	0.000121647	6.33035E-05	2.23E-06	9.18E-05
chr1	42100001:42200000	20	5.07E-06	6.84E-05	0.0001749	9.10157E-05	3.00E-06	1.23E-04
chr1	42200001:42300000	29	6.42E-06	8.66E-05	0.000172617	8.98276E-05	1.81E-06	7.45E-05
chr1	42300001:42400000	5	4.94E-06	6.66E-05	2.20E-05	1.14377E-05	1.14E-06	4.70E-05
chr1	42400001:42500000	9	1.66E-05	2.24E-04	3.84E-05	2.00044E-05	8.98E-07	3.70E-05
chr1	42500001:42600000	17	1.22E-05	1.64E-04	0.00014129	7.35252E-05	3.39E-06	1.39E-04
chr1	42600001:42700000	8	1.92E-06	2.58E-05	5.64E-05	2.93535E-05	1.65E-06	6.77E-05
chr1	42700001:42800000	36	1.08E-05	1.46E-04	0.000351943	0.000183146	4.55E-06	1.87E-04
chr1	42800001:42900000	22	2.94E-06	3.97E-05	0.000150907	7.85296E-05	1.74E-06	7.14E-05
chr1	42900001:43000000	17	2.48E-06	3.35E-05	8.58E-05	4.46486E-05	1.62E-06	6.68E-05
chr1	43000001:43100000	18	4.69E-06	6.33E-05	1.00E-04	5.20359E-05	2.42E-06	9.95E-05
chr1	43100001:43200000	21	3.41E-06	4.60E-05	0.000116098	6.04156E-05	2.15E-06	8.86E-05
chr1	43200001:43300000	23	9.99E-06	1.35E-04	0.00015353	7.98947E-05	2.16E-06	8.89E-05
chr1	43300001:43400000	37	7.34E-06	9.90E-05	0.000262494	0.000136598	3.51E-06	1.44E-04
chr1	43400001:43500000	44	1.29E-05	1.74E-04	0.000287541	0.000149632	6.08E-06	2.50E-04
chr1	43500001:43600000	25	6.48E-06	8.75E-05	0.000105996	5.51589E-05	3.95E-06	1.63E-04
chr1	43600001:43700000	44	1.27E-05	1.71E-04	0.001816609	0.000945338	1.02E-05	4.20E-04
chr1	43700001:43800000	22	3.69E-06	4.97E-05	0.000174346	9.07273E-05	2.90E-06	1.19E-04
chr1	43800001:43900000	30	1.21E-05	1.64E-04	0.000392757	0.000204385	2.67E-06	1.10E-04
chr1	43900001:44000000	27	5.82E-06	7.85E-05	0.00012651	6.58339E-05	3.32E-06	1.37E-04
chr1	44000001:44100000	23	9.08E-06	1.22E-04	0.000263	0.000136861	2.19E-06	9.00E-05
chr1	44100001:44200000	24	9.87E-06	1.33E-04	0.00014587	7.59087E-05	2.54E-06	1.04E-04
chr1	44200001:44300000	26	7.04E-06	9.50E-05	0.000179991	9.36647E-05	3.22E-06	1.32E-04
chr1	44300001:44400000	20	4.45E-06	6.00E-05	0.00019234	0.000100091	4.47E-06	1.84E-04
chr1	44400001:44500000	23	5.67E-06	7.65E-05	0.000123051	6.40339E-05	4.60E-06	1.89E-04
chr1	44500001:44600000	36	1.09E-05	1.47E-04	0.000318413	0.000165697	3.60E-06	1.48E-04
chr1	44600001:44700000	27	5.92E-06	7.99E-05	0.000159685	8.30977E-05	1.87E-06	7.71E-05
chr1	44700001:44800000	24	1.55E-05	2.09E-04	0.000254381	0.000132376	2.90E-06	1.19E-04
chr1	44800001:44900000	37	7.60E-06	1.03E-04	0.000175882	9.15265E-05	4.09E-06	1.68E-04
chr1	44900001:45000000	45	1.22E-05	1.65E-04	0.000424795	0.000221057	5.20E-06	2.14E-04
chr1	45000001:45100000	12	1.92E-06	2.58E-05	3.97E-05	2.06417E-05	1.77E-06	7.30E-05
chr1	45100001:45200000	28	3.42E-06	4.62E-05	0.000177266	9.22468E-05	2.11E-06	8.70E-05
chr1	45200001:45300000	16	3.35E-06	4.52E-05	0.000149688	7.78957E-05	3.03E-06	1.24E-04
chr1	45300001:45400000	24	6.92E-06	9.33E-05	8.02E-05	4.17093E-05	4.04E-06	1.66E-04
chr1	45400001:45500000	21	5.87E-06	7.91E-05	0.000115978	6.03534E-05	2.40E-06	9.87E-05
chr1	45500001:45600000	33	6.05E-06	8.16E-05	0.000259466	0.000135022	1.04E-05	4.27E-04
chr1	45600001:45700000	36	8.24E-06	1.11E-04	0.000202345	0.000105297	5.24E-06	2.16E-04
chr1	45700001:45800000	24	7.35E-06	9.92E-05	0.00039691	0.000206546	3.44E-06	1.42E-04
chr1	45800001:45900000	26	8.52E-06	1.15E-04	0.000471452	0.000245337	4.05E-06	1.67E-04
chr1	45900001:46000000	19	1.26E-05	1.71E-04	0.00021024	0.000109406	2.86E-06	1.18E-04
chr1	46000001:46100000	12	2.99E-06	4.03E-05	0.000142598	7.42059E-05	3.27E-06	1.34E-04
chr1	46100001:46200000	8	3.81E-06	5.15E-05	5.64E-05	2.93717E-05	1.25E-06	5.16E-05
chr1	46200001:46300000	10	5.99E-06	8.08E-05	4.31E-05	2.24239E-05	1.38E-06	5.67E-05
chr1	46300001:46400000	12	6.45E-06	8.71E-05	0.000136428	7.09952E-05	1.43E-06	5.90E-05
chr1	46400001:46500000	16	7.03E-06	9.49E-05	0.000155504	8.09222E-05	2.53E-06	1.04E-04
chr1	46500001:46600000	18	4.43E-06	5.97E-05	0.000150029	7.8073E-05	2.05E-06	8.44E-05
chr1	46600001:46700000	19	7.00E-06	9.45E-05	7.32E-05	3.80876E-05	2.05E-06	8.42E-05
chr1	46700001:46800000	17	1.57E-06	2.12E-05	0.000163219	8.49368E-05	1.54E-06	6.35E-05
chr1	46800001:46900000	26	5.68E-06	7.67E-05	0.000130763	6.80471E-05	2.13E-06	8.76E-05
chr1	46900001:47000000	21	1.75E-06	2.36E-05	6.35E-05	3.30372E-05	4.30E-05	1.77E-03
chr1	47000001:47100000	18	2.16E-06	2.92E-05	0.000115767	6.02435E-05	1.18E-05	4.85E-04
chr1	47100001:47200000	21	3.63E-06	4.90E-05	9.85E-05	5.12715E-05	1.36E-05	5.62E-04
chr1	47200001:47300000	27	1.06E-05	1.44E-04	0.00016012	8.3324E-05	2.49E-06	1.02E-04
chr1	47300001:47400000	17	3.01E-06	4.06E-05	0.00012286	6.39345E-05	1.74E-06	7.16E-05
chr1	47400001:47500000	21	3.06E-06	4.13E-05	0.000137275	7.14359E-05	1.43E-06	5.90E-05
chr1	47500001:47600000	13	4.65E-06	6.27E-05	0.000110185	5.73388E-05	2.05E-06	8.44E-05
chr1	47600001:47700000	11	4.30E-06	5.80E-05	6.40E-05	3.32865E-05	6.99E-07	2.88E-05
chr1	47700001:47800000	18	1.05E-05	1.42E-04	0.000104593	5.44285E-05	2.81E-06	1.16E-04
chr1	47800001:47900000	14	5.75E-06	7.75E-05	5.25E-05	2.73088E-05	1.56E-06	6.40E-05
chr1	47900001:48000000	27	9.68E-06	1.31E-04	0.000210689	0.000109639	3.58E-06	1.47E-04
chr1	48000001:48100000	45	8.11E-06	1.09E-04	0.00022786	0.000118575	2.97E-06	1.22E-04
chr1	48100001:48200000	24	5.36E-06	7.23E-05	0.000173969	9.05312E-05	3.74E-06	1.54E-04
chr1	48200001:48300000	16	4.21E-06	5.68E-05	0.000103667	5.39466E-05	2.17E-06	8.92E-05
chr1	48300001:48400000	15	6.02E-06	8.12E-05	0.000142349	7.40764E-05	1.10E-06	4.54E-05
chr1	48400001:48500000	24	4.99E-06	6.73E-05	0.000102084	5.31231E-05	3.08E-06	1.27E-04
chr1	48500001:48600000	22	3.81E-06	5.15E-05	0.000183873	9.56851E-05	2.72E-06	1.12E-04
chr1	48600001:48700000	21	4.20E-06	5.67E-05	9.74E-05	5.06684E-05	3.50E-06	1.44E-04
chr1	48700001:48800000	8	9.78E-07	1.32E-05	1.69E-05	8.81989E-06	2.62E-06	1.08E-04
chr1	48800001:48900000	29	7.49E-06	1.01E-04	0.000240175	0.000124984	3.07E-06	1.26E-04
chr1	48900001:49000000	27	4.20E-06	5.67E-05	0.000112923	5.87636E-05	2.98E-06	1.23E-04
chr1	49000001:49100000	22	4.05E-06	5.47E-05	0.000143983	7.49266E-05	6.44E-06	2.65E-04
chr1	49100001:49200000	33	5.03E-06	6.78E-05	9.87E-05	5.13755E-05	3.87E-06	1.59E-04
chr1	49200001:49300000	24	3.90E-06	5.26E-05	0.00018482	9.61777E-05	2.93E-06	1.21E-04
chr1	49300001:49400000	18	8.15E-06	1.10E-04	0.000150309	7.82187E-05	1.82E-06	7.47E-05
chr1	49400001:49500000	19	3.30E-06	4.45E-05	0.000113388	5.90054E-05	1.39E-06	5.71E-05
chr1	49500001:49600000	19	3.84E-06	5.18E-05	0.000155503	8.09216E-05	1.69E-06	6.96E-05
chr1	49600001:49700000	22	5.97E-06	8.05E-05	0.000128368	6.68008E-05	3.71E-06	1.52E-04
chr1	49700001:49800000	18	4.87E-06	6.57E-05	4.90E-05	2.55227E-05	1.19E-06	4.90E-05
chr1	49800001:49900000	20	6.52E-06	8.79E-05	0.000116014	6.03719E-05	1.83E-06	7.52E-05
chr1	49900001:50000000	15	9.71E-06	1.31E-04	6.74E-05	3.5061E-05	1.04E-06	4.26E-05
chr1	50000001:50100000	30	8.61E-06	1.16E-04	0.000385568	0.000200644	3.30E-06	1.36E-04
chr1	50100001:50200000	19	6.07E-06	8.19E-05	0.000157398	8.19075E-05	3.45E-06	1.42E-04
chr1	50200001:50300000	20	7.23E-06	9.76E-05	0.000166475	8.66312E-05	2.01E-06	8.29E-05
chr1	50300001:50400000	29	1.11E-05	1.49E-04	0.000113416	5.90201E-05	2.76E-06	1.14E-04
chr1	50400001:50500000	24	7.05E-06	9.51E-05	6.25E-05	3.25226E-05	3.42E-06	1.41E-04
chr1	50500001:50600000	23	6.00E-06	8.10E-05	0.000109988	5.72364E-05	2.54E-06	1.04E-04
chr1	50600001:50700000	34	1.14E-05	1.54E-04	0.00022716	0.000118211	4.73E-06	1.94E-04
chr1	50700001:50800000	12	1.79E-05	2.41E-04	7.66E-05	3.98367E-05	8.87E-07	3.65E-05
chr1	50800001:50900000	31	3.98E-06	5.37E-05	0.000254483	0.000132429	4.37E-06	1.80E-04
chr1	50900001:51000000	30	6.80E-06	9.18E-05	0.000204831	0.000106591	4.34E-06	1.79E-04
chr1	51000001:51100000	28	5.14E-06	6.93E-05	0.00010568	5.49946E-05	3.53E-06	1.45E-04
chr1	51100001:51200000	19	6.70E-06	9.03E-05	0.000285582	0.000148613	2.92E-06	1.20E-04
chr1	51200001:51300000	24	1.06E-05	1.43E-04	0.000116792	6.07768E-05	3.04E-06	1.25E-04
chr1	51300001:51400000	20	5.64E-06	7.61E-05	0.000147589	7.68031E-05	3.76E-06	1.55E-04
chr1	51400001:51500000	30	5.51E-06	7.43E-05	0.000227641	0.000118461	4.10E-06	1.69E-04
chr1	51500001:51600000	27	1.26E-05	1.70E-04	0.000148232	7.71378E-05	5.89E-06	2.43E-04
chr1	51600001:51700000	14	4.82E-06	6.51E-05	0.000138261	7.19493E-05	2.37E-06	9.75E-05
chr1	51700001:51800000	17	3.08E-06	4.15E-05	8.85E-05	4.60573E-05	5.30E-06	2.18E-04
chr1	51800001:51900000	14	3.10E-06	4.18E-05	7.00E-05	3.64013E-05	2.26E-05	9.30E-04
chr1	51900001:52000000	22	9.96E-06	1.34E-04	0.000234313	0.000121933	1.57E-06	6.48E-05
chr1	52000001:52100000	29	7.37E-06	9.95E-05	0.000317193	0.000165063	3.28E-06	1.35E-04
chr1	52100001:52200000	26	6.98E-06	9.41E-05	0.000187463	9.7553E-05	3.25E-06	1.34E-04
chr1	52200001:52300000	17	4.48E-06	6.05E-05	0.00013676	7.1168E-05	1.65E-06	6.77E-05
chr1	52300001:52400000	26	6.70E-06	9.05E-05	0.000178987	9.31424E-05	3.07E-06	1.26E-04
chr1	52400001:52500000	13	6.23E-06	8.40E-05	8.09E-05	4.21217E-05	1.88E-06	7.72E-05
chr1	52500001:52600000	20	8.27E-06	1.12E-04	8.83E-05	4.59343E-05	2.10E-06	8.66E-05
chr1	52600001:52700000	22	4.33E-06	5.84E-05	7.49E-05	3.89869E-05	2.83E-06	1.17E-04
chr1	52700001:52800000	32	3.79E-06	5.12E-05	0.000175353	9.1251E-05	3.54E-06	1.46E-04
chr1	52800001:52900000	38	8.44E-06	1.14E-04	0.000374521	0.000194895	8.48E-06	3.49E-04
chr1	52900001:53000000	28	7.32E-06	9.88E-05	0.000262141	0.000136415	3.73E-06	1.53E-04
chr1	53000001:53100000	32	7.97E-06	1.08E-04	0.001213699	0.000631592	5.11E-06	2.10E-04
chr1	53100001:53200000	17	3.79E-06	5.11E-05	0.000106124	5.52254E-05	1.87E-06	7.69E-05
chr1	53200001:53300000	33	6.57E-06	8.87E-05	0.000321467	0.000167287	5.57E-06	2.29E-04
chr1	53300001:53400000	31	9.89E-06	1.33E-04	0.000128947	6.71023E-05	6.73E-06	2.77E-04
chr1	53400001:53500000	15	8.32E-06	1.12E-04	7.31E-05	3.80232E-05	2.20E-06	9.06E-05
chr1	53500001:53600000	30	6.95E-06	9.38E-05	0.000172529	8.97817E-05	7.43E-06	3.06E-04
chr1	53600001:53700000	40	9.80E-06	1.32E-04	0.000187356	9.74973E-05	7.34E-06	3.02E-04
chr1	53700001:53800000	11	2.55E-06	3.44E-05	6.85E-05	3.5642E-05	1.56E-06	6.44E-05
chr1	53800001:53900000	9	2.26E-06	3.05E-05	7.59E-05	3.95002E-05	1.48E-06	6.11E-05
chr1	53900001:54000000	28	5.74E-06	7.75E-05	0.000276041	0.000143648	1.11E-05	4.57E-04
chr1	54000001:54100000	35	1.44E-05	1.94E-04	0.000191845	9.98336E-05	1.67E-05	6.88E-04
chr1	54100001:54200000	29	5.94E-06	8.01E-05	0.003357076	0.001746975	1.51E-05	6.21E-04
chr1	54200001:54300000	10	1.44E-06	1.95E-05	7.47E-05	3.8862E-05	1.56E-06	6.40E-05
chr1	54300001:54400000	48	9.54E-06	1.29E-04	0.000503307	0.000261914	1.02E-05	4.18E-04
chr1	54400001:54500000	23	2.99E-06	4.03E-05	8.23E-05	4.28501E-05	4.49E-06	1.85E-04
chr1	54500001:54600000	32	1.68E-05	2.26E-04	0.000357874	0.000186233	6.09E-06	2.50E-04
chr1	54600001:54700000	25	3.25E-05	4.38E-04	0.000135577	7.05523E-05	4.55E-06	1.87E-04
chr1	54700001:54800000	28	6.70E-06	9.04E-05	0.000181717	9.45631E-05	6.03E-06	2.48E-04
chr1	54800001:54900000	27	3.12E-05	4.21E-04	0.000105839	5.50772E-05	7.07E-06	2.91E-04
chr1	54900001:55000000	25	1.27E-05	1.72E-04	0.000140143	7.29287E-05	2.45E-06	1.01E-04
chr1	55000001:55100000	19	3.53E-06	4.77E-05	0.000189467	9.8596E-05	1.68E-06	6.90E-05
chr1	55100001:55200000	22	4.09E-06	5.52E-05	0.000140419	7.3072E-05	1.35E-06	5.55E-05
chr1	55200001:55300000	26	5.33E-06	7.19E-05	0.000198326	0.000103206	3.39E-06	1.39E-04
chr1	55300001:55400000	20	4.50E-06	6.08E-05	0.000150095	7.81071E-05	2.67E-06	1.10E-04
chr1	55400001:55500000	21	5.81E-06	7.83E-05	0.000119439	6.21542E-05	2.78E-06	1.14E-04
chr1	55500001:55600000	19	6.71E-06	9.06E-05	0.00017556	9.13592E-05	1.41E-06	5.79E-05
chr1	55600001:55700000	17	6.04E-06	8.15E-05	0.000139057	7.23631E-05	3.27E-06	1.35E-04
chr1	55700001:55800000	16	6.29E-06	8.49E-05	0.000185816	9.66961E-05	6.15E-06	2.53E-04
chr1	55800001:55900000	26	1.37E-05	1.84E-04	0.000312083	0.000162404	1.66E-06	6.83E-05
chr1	55900001:56000000	29	5.84E-06	7.87E-05	0.000266536	0.000138702	3.30E-06	1.36E-04
chr1	56000001:56100000	43	1.84E-05	2.49E-04	0.000243105	0.000126509	4.49E-06	1.85E-04
chr1	56100001:56200000	25	7.12E-06	9.61E-05	0.00016101	8.37872E-05	2.60E-06	1.07E-04
chr1	56200001:56300000	17	4.65E-06	6.28E-05	0.000221194	0.000115106	1.02E-05	4.22E-04
chr1	56300001:56400000	8	1.24E-06	1.67E-05	0.000124152	6.46068E-05	4.88E-07	2.01E-05
chr1	56400001:56500000	12	2.66E-06	3.59E-05	0.000179565	9.34432E-05	3.74E-06	1.54E-04
chr1	56500001:56600000	24	9.35E-06	1.26E-04	0.000175326	9.12373E-05	9.28E-06	3.82E-04
chr1	56600001:56700000	59	1.28E-05	1.73E-04	0.000444692	0.000231411	1.33E-05	5.45E-04
chr1	56700001:56800000	50	8.83E-06	1.19E-04	0.000332307	0.000172928	1.07E-05	4.42E-04
chr1	56800001:56900000	46	8.14E-06	1.10E-04	0.000363765	0.000189298	3.84E-06	1.58E-04
chr1	56900001:57000000	30	8.15E-06	1.10E-04	0.000228284	0.000118796	4.02E-06	1.66E-04
chr1	57000001:57100000	28	4.36E-06	5.88E-05	0.000251561	0.000130909	3.71E-06	1.53E-04
chr1	57100001:57200000	27	7.75E-06	1.05E-04	0.000322636	0.000167895	2.48E-06	1.02E-04
chr1	57200001:57300000	30	1.38E-05	1.86E-04	0.000108493	5.64584E-05	4.73E-06	1.95E-04
chr1	57300001:57400000	47	2.64E-05	3.56E-04	0.000442623	0.000230335	1.35E-05	5.54E-04
chr1	57400001:57500000	10	1.28E-06	1.73E-05	4.30E-05	2.23552E-05	7.52E-07	3.09E-05
chr1	57500001:57600000	19	3.58E-06	4.83E-05	0.000635904	0.000330916	4.21E-06	1.73E-04
chr1	57600001:57700000	33	7.17E-06	9.68E-05	0.001050307	0.000546565	5.28E-06	2.17E-04
chr1	57700001:57800000	14	2.17E-06	2.92E-05	0.000424565	0.000220938	1.40E-06	5.75E-05
chr1	57800001:57900000	11	6.40E-06	8.64E-05	4.47E-05	2.32381E-05	6.05E-07	2.49E-05
chr1	57900001:58000000	17	8.15E-06	1.10E-04	0.000137075	7.13317E-05	2.01E-06	8.26E-05
chr1	58000001:58100000	17	4.65E-06	6.27E-05	6.88E-05	3.57879E-05	4.68E-06	1.93E-04
chr1	58100001:58200000	19	2.59E-06	3.50E-05	0.000145215	7.55679E-05	4.52E-06	1.86E-04
chr1	58200001:58300000	22	4.85E-06	6.55E-05	7.86E-05	4.09057E-05	2.11E-06	8.69E-05
chr1	58300001:58400000	32	9.36E-06	1.26E-04	0.000317723	0.000165339	1.64E-05	6.74E-04
chr1	58400001:58500000	9	1.45E-06	1.96E-05	6.29E-05	3.27285E-05	1.94E-06	7.99E-05
chr1	58500001:58600000	23	4.92E-06	6.63E-05	0.00015393	8.01029E-05	4.19E-06	1.72E-04
chr1	58600001:58700000	28	8.99E-06	1.21E-04	0.000115015	5.98523E-05	2.09E-05	8.61E-04
chr1	58700001:58800000	32	7.73E-06	1.04E-04	0.000234646	0.000122106	8.48E-06	3.49E-04
chr1	58800001:58900000	7	2.71E-06	3.66E-05	3.88E-05	2.0211E-05	3.85E-06	1.58E-04
chr1	58900001:59000000	10	2.43E-06	3.28E-05	7.95E-05	4.13875E-05	3.55E-06	1.46E-04
chr1	59000001:59100000	15	3.76E-06	5.08E-05	0.000262731	0.000136721	2.29E-06	9.42E-05
chr1	59100001:59200000	11	1.65E-06	2.23E-05	5.06E-05	2.63227E-05	2.80E-06	1.15E-04
chr1	59200001:59300000	23	4.63E-06	6.24E-05	0.000306924	0.000159719	1.26E-05	5.18E-04
chr1	59300001:59400000	27	5.24E-06	7.06E-05	0.000702274	0.000365453	1.66E-05	6.84E-04
chr1	59400001:59500000	41	1.06E-05	1.42E-04	0.003639949	0.001894178	6.94E-06	2.86E-04
chr1	59500001:59600000	17	6.32E-06	8.53E-05	0.00019659	0.000102303	2.68E-06	1.10E-04
chr1	59600001:59700000	24	3.86E-05	5.21E-04	0.000134499	6.99915E-05	3.59E-06	1.48E-04
chr1	59700001:59800000	16	4.01E-06	5.41E-05	0.000102466	5.33217E-05	2.41E-06	9.92E-05
chr1	59800001:59900000	17	5.81E-06	7.84E-05	0.00020506	0.00010671	2.86E-06	1.17E-04
chr1	59900001:60000000	11	2.35E-06	3.18E-05	7.74E-05	4.02616E-05	1.04E-06	4.28E-05
chr1	60000001:60100000	19	2.98E-06	4.02E-05	0.000106592	5.54689E-05	2.43E-06	9.98E-05
chr1	60100001:60200000	30	5.81E-06	7.83E-05	0.000185701	9.66359E-05	3.89E-06	1.60E-04
chr1	60200001:60300000	24	3.87E-06	5.22E-05	0.000147899	7.69647E-05	3.99E-06	1.64E-04
chr1	60300001:60400000	33	8.51E-06	1.15E-04	0.000144463	7.51764E-05	5.44E-06	2.24E-04
chr1	60400001:60500000	36	1.09E-05	1.47E-04	0.000332376	0.000172964	3.35E-06	1.38E-04
chr1	60500001:60600000	19	3.04E-06	4.10E-05	9.93E-05	5.16962E-05	2.35E-06	9.69E-05
chr1	60600001:60700000	37	9.10E-06	1.23E-04	0.000176273	9.173E-05	5.95E-06	2.45E-04
chr1	60700001:60800000	9	3.97E-07	5.36E-06	0.00018474	9.61359E-05	1.12E-06	4.61E-05
chr1	60800001:60900000	33	3.38E-05	4.56E-04	0.000260234	0.000135422	3.12E-06	1.28E-04
chr1	60900001:61000000	25	7.60E-06	1.03E-04	0.00034354	0.000178773	2.43E-06	1.00E-04
chr1	61000001:61100000	38	3.00E-05	4.05E-04	0.000269516	0.000140252	5.35E-06	2.20E-04
chr1	61100001:61200000	40	1.80E-05	2.42E-04	0.000185018	9.62809E-05	5.07E-06	2.09E-04
chr1	61200001:61300000	15	3.18E-06	4.29E-05	9.07E-05	4.7203E-05	1.90E-06	7.83E-05
chr1	61300001:61400000	27	9.00E-06	1.21E-04	0.000124886	6.49891E-05	3.99E-06	1.64E-04
chr1	61400001:61500000	20	5.37E-06	7.24E-05	0.000126795	6.59825E-05	2.01E-06	8.28E-05
chr1	61500001:61600000	22	4.01E-06	5.41E-05	0.000164316	8.55076E-05	1.68E-06	6.92E-05
chr1	61600001:61700000	22	7.73E-06	1.04E-04	0.000174194	9.06481E-05	1.94E-06	7.98E-05
chr1	61700001:61800000	26	1.33E-05	1.80E-04	0.000166373	8.6578E-05	2.30E-06	9.45E-05
chr1	61800001:61900000	31	1.22E-05	1.65E-04	0.000217383	0.000113123	4.21E-06	1.73E-04
chr1	61900001:62000000	35	1.68E-05	2.26E-04	0.000310493	0.000161576	5.55E-06	2.29E-04
chr1	62000001:62100000	17	9.04E-06	1.22E-04	0.00010767	5.60298E-05	1.10E-06	4.52E-05
chr1	62100001:62200000	31	5.41E-06	7.30E-05	0.000176955	9.20846E-05	3.42E-06	1.41E-04
chr1	62200001:62300000	8	2.00E-06	2.70E-05	1.73E-05	9.0157E-06	1.18E-06	4.86E-05
chr1	62300001:62400000	22	3.56E-06	4.80E-05	0.000108995	5.67193E-05	1.63E-06	6.69E-05
chr1	62400001:62500000	8	1.88E-06	2.54E-05	6.24E-05	3.24981E-05	6.49E-07	2.67E-05
chr1	62500001:62600000	17	4.01E-06	5.42E-05	0.00015426	8.02746E-05	1.60E-06	6.58E-05
chr1	62600001:62700000	27	7.91E-06	1.07E-04	0.00011322	5.89181E-05	3.35E-06	1.38E-04
chr1	62700001:62800000	19	5.22E-06	7.04E-05	0.000217011	0.000112929	1.78E-06	7.33E-05
chr1	62800001:62900000	31	1.05E-05	1.42E-04	0.000188115	9.78923E-05	3.78E-06	1.55E-04
chr1	62900001:63000000	23	1.05E-05	1.42E-04	0.000136436	7.09993E-05	3.71E-06	1.53E-04
chr1	63000001:63100000	31	8.36E-06	1.13E-04	0.00015484	8.05764E-05	4.51E-06	1.86E-04
chr1	63100001:63200000	31	2.62E-05	3.53E-04	0.000218664	0.00011379	4.27E-06	1.76E-04
chr1	63200001:63300000	36	9.60E-06	1.30E-04	0.000207661	0.000108064	5.67E-06	2.33E-04
chr1	63300001:63400000	35	7.35E-06	9.92E-05	0.000280072	0.000145745	5.30E-06	2.18E-04
chr1	63400001:63500000	26	7.63E-06	1.03E-04	0.000197301	0.000102673	1.91E-06	7.88E-05
chr1	63500001:63600000	18	4.93E-06	6.66E-05	0.0001487	7.73815E-05	2.23E-06	9.18E-05
chr1	63600001:63700000	12	3.60E-06	4.86E-05	5.27E-05	2.74294E-05	4.71E-07	1.94E-05
chr1	63700001:63800000	13	1.00E-06	1.35E-05	5.47E-05	2.84429E-05	7.31E-07	3.01E-05
chr1	63800001:63900000	17	8.21E-06	1.11E-04	0.000123753	6.43995E-05	1.51E-06	6.22E-05
chr1	63900001:64000000	24	5.29E-06	7.14E-05	9.96E-05	5.18184E-05	4.27E-06	1.76E-04
chr1	64000001:64100000	27	5.47E-06	7.38E-05	0.00011198	5.82728E-05	2.48E-06	1.02E-04
chr1	64100001:64200000	14	3.29E-06	4.44E-05	0.000111544	5.80462E-05	2.02E-06	8.32E-05
chr1	64200001:64300000	19	7.06E-06	9.53E-05	0.000134154	6.98119E-05	2.47E-06	1.02E-04
chr1	64300001:64400000	32	5.87E-06	7.92E-05	0.000409444	0.000213069	2.63E-06	1.08E-04
chr1	64400001:64500000	47	1.19E-05	1.60E-04	0.00025417	0.000132267	3.70E-06	1.52E-04
chr1	64500001:64600000	17	5.70E-06	7.69E-05	0.000125966	6.55511E-05	1.53E-06	6.29E-05
chr1	64600001:64700000	16	4.94E-06	6.67E-05	0.000135856	7.06975E-05	2.22E-06	9.15E-05
chr1	64700001:64800000	22	3.21E-06	4.34E-05	0.000124942	6.50179E-05	2.65E-06	1.09E-04
chr1	64800001:64900000	28	5.99E-06	8.08E-05	9.19E-05	4.78013E-05	2.62E-06	1.08E-04
chr1	64900001:65000000	27	7.86E-06	1.06E-04	0.000228184	0.000118744	2.51E-06	1.03E-04
chr1	65000001:65100000	16	7.31E-06	9.86E-05	0.000154406	8.03509E-05	8.53E-07	3.51E-05
chr1	65100001:65200000	14	4.10E-06	5.53E-05	7.95E-05	4.13685E-05	1.49E-06	6.14E-05
chr1	65200001:65300000	24	6.16E-06	8.31E-05	0.000154276	8.0283E-05	3.24E-06	1.33E-04
chr1	65300001:65400000	17	6.18E-06	8.33E-05	0.000514554	0.000267766	1.76E-06	7.26E-05
chr1	65400001:65500000	16	6.60E-06	8.91E-05	0.000230449	0.000119922	2.24E-06	9.21E-05
chr1	65500001:65600000	14	4.17E-06	5.63E-05	7.73E-05	4.02234E-05	4.26E-06	1.75E-04
chr1	65600001:65700000	17	3.01E-06	4.05E-05	0.000123826	6.44372E-05	1.03E-06	4.24E-05
chr1	65700001:65800000	14	8.47E-06	1.14E-04	7.94E-05	4.13397E-05	1.44E-06	5.92E-05
chr1	65800001:65900000	4	2.05E-06	2.77E-05	3.59E-05	1.86615E-05	1.94E-07	7.99E-06
chr1	65900001:66000000	32	9.39E-05	1.27E-03	0.000120207	6.25539E-05	3.73E-06	1.53E-04
chr1	66000001:66100000	13	6.17E-06	8.32E-05	4.14E-05	2.15477E-05	1.90E-06	7.82E-05
chr1	66100001:66200000	30	2.01E-05	2.71E-04	0.000396595	0.000206382	3.58E-06	1.47E-04
chr1	66200001:66300000	10	2.44E-06	3.29E-05	3.29E-05	1.71312E-05	1.32E-06	5.42E-05
chr1	66300001:66400000	10	2.24E-06	3.03E-05	4.90E-05	2.55014E-05	1.02E-06	4.19E-05
chr1	66400001:66500000	43	1.20E-05	1.62E-04	0.000406878	0.000211734	4.61E-06	1.90E-04
chr1	66500001:66600000	52	1.68E-05	2.27E-04	0.000479306	0.000249424	6.02E-06	2.48E-04
chr1	66600001:66700000	49	3.62E-05	4.88E-04	0.000483641	0.00025168	3.81E-06	1.57E-04
chr1	66700001:66800000	13	2.03E-06	2.73E-05	9.92E-05	5.16147E-05	1.84E-06	7.59E-05
chr1	66800001:66900000	11	7.22E-06	9.74E-05	3.66E-05	1.9053E-05	6.34E-07	2.61E-05
chr1	66900001:67000000	4	9.79E-07	1.32E-05	5.06E-05	2.63252E-05	3.52E-07	1.45E-05
chr1	67000001:67100000	18	4.68E-06	6.32E-05	0.000115118	5.99056E-05	3.39E-06	1.39E-04
chr1	67100001:67200000	28	8.81E-06	1.19E-04	0.00017591	9.15411E-05	5.41E-06	2.23E-04
chr1	67200001:67300000	37	9.38E-06	1.27E-04	0.000205649	0.000107017	4.93E-06	2.03E-04
chr1	67300001:67400000	22	5.95E-06	8.03E-05	0.000212635	0.000110652	8.30E-06	3.42E-04
chr1	67400001:67500000	16	3.38E-06	4.55E-05	7.97E-05	4.14598E-05	1.34E-06	5.50E-05
chr1	67500001:67600000	20	3.66E-06	4.94E-05	0.000199893	0.000104022	2.66E-06	1.09E-04
chr1	67600001:67700000	27	5.70E-06	7.69E-05	0.000100823	5.24667E-05	2.52E-06	1.04E-04
chr1	67700001:67800000	18	4.89E-06	6.59E-05	0.000126436	6.57952E-05	2.71E-06	1.11E-04
chr1	67800001:67900000	31	8.57E-06	1.16E-04	0.000163496	8.50809E-05	2.93E-06	1.21E-04
chr1	67900001:68000000	24	4.54E-06	6.13E-05	0.000128845	6.70492E-05	5.24E-06	2.16E-04
chr1	68000001:68100000	34	1.86E-05	2.51E-04	0.000241157	0.000125495	3.76E-06	1.55E-04
chr1	68100001:68200000	44	1.17E-05	1.57E-04	0.000279301	0.000145344	5.13E-06	2.11E-04
chr1	68200001:68300000	41	1.10E-05	1.48E-04	0.000225689	0.000117445	3.93E-06	1.62E-04
chr1	68300001:68400000	21	2.33E-05	3.15E-04	0.000189177	9.84451E-05	2.49E-06	1.02E-04
chr1	68400001:68500000	23	8.93E-06	1.20E-04	0.00015673	8.15602E-05	2.96E-06	1.22E-04
chr1	68500001:68600000	19	7.52E-06	1.01E-04	0.000139551	7.26206E-05	2.10E-06	8.63E-05
chr1	68600001:68700000	37	9.07E-06	1.22E-04	0.000161663	8.41272E-05	3.67E-06	1.51E-04
chr1	68700001:68800000	19	3.74E-06	5.05E-05	0.000110014	5.72496E-05	1.68E-06	6.93E-05
chr1	68800001:68900000	34	5.84E-06	7.88E-05	0.00023767	0.00012368	3.80E-06	1.56E-04
chr1	68900001:69000000	33	5.77E-06	7.79E-05	0.000164508	8.56077E-05	4.61E-06	1.90E-04
chr1	69000001:69100000	48	9.86E-06	1.33E-04	0.000265673	0.000138252	7.38E-06	3.04E-04
chr1	69100001:69200000	25	1.36E-05	1.83E-04	0.000341197	0.000177554	2.57E-06	1.06E-04
chr1	69200001:69300000	60	9.79E-06	1.32E-04	0.000405453	0.000210992	1.54E-05	6.35E-04
chr1	69300001:69400000	42	1.30E-05	1.76E-04	0.000266573	0.000138721	3.86E-06	1.59E-04
chr1	69400001:69500000	59	1.78E-05	2.40E-04	0.000299472	0.000155841	6.54E-06	2.69E-04
chr1	69500001:69600000	52	2.08E-05	2.81E-04	0.000687728	0.000357884	5.54E-06	2.28E-04
chr1	69600001:69700000	79	1.45E-05	1.95E-04	0.00055534	0.000288991	8.68E-06	3.57E-04
chr1	69700001:69800000	38	1.24E-05	1.67E-04	0.000251921	0.000131096	3.49E-06	1.44E-04
chr1	69800001:69900000	37	8.67E-06	1.17E-04	0.000240117	0.000124954	5.88E-06	2.42E-04
chr1	69900001:70000000	27	2.58E-05	3.49E-04	0.000159555	8.30301E-05	3.52E-06	1.45E-04
chr1	70000001:70100000	14	5.98E-06	8.07E-05	0.000128142	6.66834E-05	3.14E-06	1.29E-04
chr1	70100001:70200000	20	5.39E-06	7.27E-05	0.000108843	5.66403E-05	1.10E-06	4.53E-05
chr1	70200001:70300000	10	1.66E-06	2.24E-05	4.14E-05	2.15448E-05	9.78E-07	4.02E-05
chr1	70300001:70400000	4	1.81E-06	2.44E-05	4.00E-05	2.08275E-05	6.95E-07	2.86E-05
chr1	70400001:70500000	22	6.65E-06	8.98E-05	0.000145238	7.55798E-05	2.53E-06	1.04E-04
chr1	70500001:70600000	12	3.69E-06	4.98E-05	3.83E-05	1.9916E-05	1.84E-06	7.59E-05
chr1	70600001:70700000	14	1.72E-05	2.32E-04	8.20E-05	4.26946E-05	8.12E-07	3.34E-05
chr1	70700001:70800000	37	2.22E-05	2.99E-04	0.000234272	0.000121912	3.38E-06	1.39E-04
chr1	70800001:70900000	25	3.79E-06	5.11E-05	0.000174106	9.0602E-05	1.92E-06	7.88E-05
chr1	70900001:71000000	22	8.97E-06	1.21E-04	0.000380792	0.000198159	2.28E-06	9.38E-05
chr1	71000001:71100000	44	9.54E-06	1.29E-04	0.000436331	0.000227061	9.39E-06	3.86E-04
chr1	71100001:71200000	58	1.44E-05	1.95E-04	0.000417994	0.000217518	6.79E-06	2.79E-04
chr1	71200001:71300000	29	8.49E-06	1.15E-04	0.000231494	0.000120466	2.36E-06	9.69E-05
chr1	71300001:71400000	15	6.05E-06	8.17E-05	0.00081287	0.000423006	1.13E-06	4.65E-05
chr1	71400001:71500000	20	4.42E-06	5.96E-05	0.00012422	6.46422E-05	3.04E-06	1.25E-04
chr1	71500001:71600000	18	3.63E-06	4.90E-05	0.000251699	0.000130981	2.21E-06	9.10E-05
chr1	71600001:71700000	17	1.75E-05	2.36E-04	0.000144959	7.54346E-05	2.34E-06	9.65E-05
chr1	71700001:71800000	26	1.62E-05	2.19E-04	0.000352956	0.000183673	3.02E-06	1.24E-04
chr1	71800001:71900000	20	5.17E-06	6.97E-05	8.10E-05	4.21696E-05	1.74E-06	7.16E-05
chr1	71900001:72000000	21	7.85E-06	1.06E-04	9.02E-05	4.69364E-05	3.22E-06	1.32E-04
chr1	72000001:72100000	26	6.98E-06	9.41E-05	0.000240031	0.000124909	3.26E-06	1.34E-04
chr1	72100001:72200000	10	1.27E-06	1.71E-05	4.29E-05	2.23262E-05	9.24E-07	3.80E-05
chr1	72200001:72300000	9	1.50E-06	2.02E-05	4.30E-05	2.23739E-05	2.12E-06	8.74E-05
chr1	72300001:72400000	8	3.59E-06	4.84E-05	7.21E-05	3.75246E-05	1.39E-06	5.74E-05
chr1	72400001:72500000	8	6.01E-07	8.11E-06	0.000211911	0.000110275	5.77E-07	2.37E-05
chr1	72500001:72600000	15	4.30E-06	5.80E-05	0.000101448	5.27921E-05	2.14E-06	8.81E-05
chr1	72600001:72700000	21	4.30E-06	5.80E-05	0.000321105	0.000167099	2.32E-06	9.54E-05
chr1	72700001:72800000	37	1.05E-05	1.42E-04	0.001039684	0.000541037	2.50E-06	1.03E-04
chr1	72800001:72900000	16	2.40E-06	3.24E-05	8.40E-05	4.37368E-05	1.97E-06	8.09E-05
chr1	72900001:73000000	14	3.29E-06	4.44E-05	6.40E-05	3.33113E-05	1.59E-06	6.53E-05
chr1	73000001:73100000	73	1.57E-05	2.11E-04	0.00060923	0.000317035	5.71E-06	2.35E-04
chr1	73100001:73200000	39	6.95E-06	9.37E-05	0.000225528	0.000117362	4.21E-06	1.73E-04
chr1	73200001:73300000	12	1.82E-06	2.46E-05	7.87E-05	4.09638E-05	7.29E-07	3.00E-05
chr1	73300001:73400000	26	7.67E-06	1.03E-04	0.000127616	6.64096E-05	4.31E-06	1.77E-04
chr1	73400001:73500000	28	6.88E-06	9.28E-05	0.000169014	8.79525E-05	2.94E-06	1.21E-04
chr1	73500001:73600000	7	1.36E-06	1.84E-05	2.86E-05	1.49075E-05	7.72E-07	3.17E-05
chr1	73600001:73700000	10	2.15E-06	2.90E-05	6.56E-05	3.41599E-05	1.54E-06	6.32E-05
chr1	73700001:73800000	16	3.79E-06	5.11E-05	0.000119196	6.20277E-05	1.33E-06	5.46E-05
chr1	73800001:73900000	11	3.76E-06	5.08E-05	0.000149763	7.79344E-05	1.04E-06	4.28E-05
chr1	73900001:74000000	13	5.57E-06	7.51E-05	6.74E-05	3.50589E-05	1.66E-06	6.82E-05
chr1	74000001:74100000	12	3.37E-06	4.54E-05	7.62E-05	3.96557E-05	1.53E-06	6.28E-05
chr1	74100001:74200000	14	2.42E-06	3.27E-05	8.86E-05	4.60812E-05	3.10E-06	1.28E-04
chr1	74200001:74300000	9	2.48E-06	3.35E-05	8.67E-05	4.51027E-05	1.40E-06	5.78E-05
chr1	74300001:74400000	17	5.71E-06	7.70E-05	8.94E-05	4.6528E-05	1.33E-05	5.47E-04
chr1	74400001:74500000	20	4.03E-06	5.44E-05	0.000106439	5.53894E-05	1.91E-06	7.86E-05
chr1	74500001:74600000	41	1.22E-05	1.64E-04	0.000326412	0.00016986	4.82E-06	1.98E-04
chr1	74600001:74700000	43	8.74E-06	1.18E-04	0.001445489	0.000752212	5.50E-06	2.26E-04
chr1	74700001:74800000	7	1.46E-06	1.97E-05	0.000261399	0.000136029	1.28E-06	5.26E-05
chr1	74800001:74900000	14	3.13E-06	4.22E-05	0.000115228	5.9963E-05	1.70E-06	6.98E-05
chr1	74900001:75000000	1	0	0.00E+00	6.40E-06	3.33124E-06	1.11E-07	4.57E-06
chr1	75000001:75100000	9	2.18E-06	2.95E-05	3.85E-05	2.00344E-05	2.11E-06	8.69E-05
chr1	75100001:75200000	30	3.98E-06	5.37E-05	0.000390541	0.000203232	3.62E-06	1.49E-04
chr1	75200001:75300000	24	1.02E-05	1.38E-04	0.000154579	8.04406E-05	4.35E-06	1.79E-04
chr1	75300001:75400000	16	6.54E-06	8.82E-05	0.000316434	0.000164668	2.25E-06	9.25E-05
chr1	75400001:75500000	16	3.35E-06	4.52E-05	0.00037616	0.000195748	2.75E-06	1.13E-04
chr1	75500001:75600000	29	2.11E-05	2.85E-04	0.000428632	0.000223054	3.83E-06	1.58E-04
chr1	75600001:75700000	24	1.16E-05	1.56E-04	0.000110636	5.75732E-05	2.74E-06	1.13E-04
chr1	75700001:75800000	18	6.45E-06	8.70E-05	9.44E-05	4.91195E-05	2.87E-06	1.18E-04
chr1	75800001:75900000	18	3.44E-06	4.64E-05	0.000153712	7.99897E-05	2.40E-06	9.88E-05
chr1	75900001:76000000	24	3.45E-06	4.65E-05	0.000175051	9.10939E-05	3.11E-06	1.28E-04
chr1	76000001:76100000	20	2.08E-06	2.81E-05	0.000159096	8.27914E-05	1.50E-06	6.18E-05
chr1	76100001:76200000	46	1.61E-05	2.17E-04	0.000443205	0.000230637	7.64E-06	3.15E-04
chr1	76200001:76300000	25	6.97E-06	9.40E-05	0.00013908	7.23752E-05	2.25E-06	9.27E-05
chr1	76300001:76400000	29	4.43E-06	5.97E-05	0.000185499	9.65308E-05	3.03E-06	1.25E-04
chr1	76400001:76500000	54	1.46E-05	1.97E-04	0.000199162	0.000103641	6.09E-06	2.50E-04
chr1	76500001:76600000	17	1.14E-05	1.54E-04	0.000193971	0.00010094	2.58E-06	1.06E-04
chr1	76600001:76700000	45	3.55E-05	4.79E-04	0.000194366	0.000101146	4.70E-06	1.94E-04
chr1	76700001:76800000	17	7.21E-06	9.73E-05	5.50E-05	2.86013E-05	2.08E-06	8.56E-05
chr1	76800001:76900000	17	4.54E-06	6.13E-05	0.00010159	5.28662E-05	1.57E-06	6.46E-05
chr1	76900001:77000000	16	2.92E-06	3.95E-05	0.000176473	9.18338E-05	1.60E-06	6.60E-05
chr1	77000001:77100000	17	5.58E-06	7.52E-05	0.000177926	9.25899E-05	1.25E-06	5.14E-05
chr1	77100001:77200000	17	4.39E-06	5.92E-05	5.72E-05	2.97731E-05	1.93E-06	7.93E-05
chr1	77200001:77300000	22	4.74E-05	6.39E-04	0.000127238	6.62127E-05	1.21E-06	4.99E-05
chr1	77300001:77400000	11	1.04E-05	1.40E-04	6.98E-05	3.63001E-05	1.41E-06	5.79E-05
chr1	77400001:77500000	31	5.87E-06	7.92E-05	0.000261342	0.000135999	4.61E-06	1.90E-04
chr1	77500001:77600000	18	4.41E-06	5.95E-05	7.25E-05	3.77078E-05	1.80E-06	7.42E-05
chr1	77600001:77700000	21	1.51E-05	2.04E-04	0.000158532	8.24977E-05	2.07E-06	8.52E-05
chr1	77700001:77800000	3	1.45E-06	1.95E-05	2.43E-05	1.26203E-05	5.14E-07	2.12E-05
chr1	77800001:77900000	23	3.33E-05	4.49E-04	0.000233625	0.000121575	2.14E-06	8.81E-05
chr1	77900001:78000000	33	2.16E-05	2.91E-04	0.000423596	0.000220433	2.78E-06	1.14E-04
chr1	78000001:78100000	21	6.59E-06	8.90E-05	0.000395759	0.000205947	2.35E-06	9.69E-05
chr1	78100001:78200000	35	2.24E-05	3.02E-04	0.000460882	0.000239836	3.79E-06	1.56E-04
chr1	78200001:78300000	18	3.70E-06	5.00E-05	7.05E-05	3.67097E-05	2.40E-06	9.88E-05
chr1	78300001:78400000	11	4.48E-06	6.04E-05	0.000234606	0.000122086	1.50E-06	6.18E-05
chr1	78400001:78500000	24	8.25E-06	1.11E-04	0.000245934	0.000127981	2.18E-06	8.96E-05
chr1	78500001:78600000	21	9.68E-06	1.31E-04	0.000208363	0.000108429	2.15E-06	8.85E-05
chr1	78600001:78700000	23	7.76E-06	1.05E-04	0.000136484	7.10242E-05	4.72E-06	1.94E-04
chr1	78700001:78800000	22	1.31E-05	1.77E-04	0.000217181	0.000113018	3.40E-06	1.40E-04
chr1	78800001:78900000	14	4.37E-06	5.90E-05	8.31E-05	4.32434E-05	5.45E-06	2.24E-04
chr1	78900001:79000000	19	6.34E-06	8.55E-05	0.000161718	8.4156E-05	1.52E-06	6.25E-05
chr1	79000001:79100000	7	9.09E-07	1.23E-05	0.000101269	5.26991E-05	1.04E-06	4.27E-05
chr1	79100001:79200000	21	4.25E-06	5.73E-05	0.000132799	6.91065E-05	2.99E-06	1.23E-04
chr1	79200001:79300000	21	4.71E-06	6.36E-05	0.000183355	9.54155E-05	2.86E-06	1.18E-04
chr1	79300001:79400000	29	8.19E-06	1.10E-04	0.000413215	0.000215031	2.49E-06	1.03E-04
chr1	79400001:79500000	25	6.07E-06	8.18E-05	0.000184928	9.62339E-05	3.92E-06	1.61E-04
chr1	79500001:79600000	12	3.72E-06	5.02E-05	0.000159436	8.29683E-05	2.07E-06	8.54E-05
chr1	79600001:79700000	14	5.55E-06	7.49E-05	0.000108461	5.64415E-05	1.98E-06	8.14E-05
chr1	79700001:79800000	34	1.48E-05	2.00E-04	0.000222831	0.000115958	6.26E-06	2.58E-04
chr1	79800001:79900000	28	7.81E-06	1.05E-04	9.95E-05	5.17585E-05	2.95E-06	1.21E-04
chr1	79900001:80000000	12	4.23E-06	5.70E-05	7.02E-05	3.65324E-05	1.91E-06	7.87E-05
chr1	80000001:80100000	20	9.36E-06	1.26E-04	0.000140807	7.32739E-05	2.55E-06	1.05E-04
chr1	80100001:80200000	24	7.37E-06	9.94E-05	0.00027244	0.000141774	3.39E-06	1.40E-04
chr1	80200001:80300000	36	8.88E-06	1.20E-04	0.000186589	9.70983E-05	3.40E-06	1.40E-04
chr1	80300001:80400000	9	1.14E-06	1.54E-05	7.18E-05	3.73753E-05	4.26E-07	1.75E-05
chr1	80400001:80500000	16	1.09E-05	1.46E-04	0.000125352	6.52312E-05	1.40E-06	5.75E-05
chr1	80500001:80600000	27	8.47E-06	1.14E-04	0.000144231	7.50556E-05	1.63E-05	6.70E-04
chr1	80600001:80700000	40	1.25E-05	1.69E-04	0.000588936	0.000306474	5.99E-06	2.46E-04
chr1	80700001:80800000	11	2.67E-06	3.60E-05	8.41E-05	4.37654E-05	1.32E-06	5.42E-05
chr1	80800001:80900000	12	3.37E-06	4.55E-05	5.13E-05	2.66991E-05	1.73E-06	7.11E-05
chr1	80900001:81000000	19	4.77E-06	6.43E-05	0.000168454	8.76612E-05	1.01E-06	4.16E-05
chr1	81000001:81100000	19	6.43E-06	8.67E-05	0.000144378	7.51322E-05	1.32E-06	5.42E-05
chr1	81100001:81200000	25	3.96E-06	5.34E-05	0.000148129	7.70841E-05	2.40E-06	9.88E-05
chr1	81200001:81300000	31	5.36E-06	7.23E-05	0.000213017	0.000110851	3.56E-06	1.46E-04
chr1	81300001:81400000	16	2.30E-06	3.10E-05	7.11E-05	3.69792E-05	2.78E-06	1.14E-04
chr1	81400001:81500000	21	3.86E-06	5.20E-05	0.000215594	0.000112192	3.67E-06	1.51E-04
chr1	81500001:81600000	23	8.54E-06	1.15E-04	0.000323688	0.000168443	2.47E-06	1.02E-04
chr1	81600001:81700000	26	6.49E-06	8.76E-05	0.002527518	0.001315285	3.51E-06	1.44E-04
chr1	81700001:81800000	25	6.70E-06	9.03E-05	0.000218702	0.00011381	2.17E-06	8.91E-05
chr1	81800001:81900000	14	1.62E-06	2.19E-05	0.000232458	0.000120968	1.26E-06	5.18E-05
chr1	81900001:82000000	14	3.20E-06	4.31E-05	0.000263086	0.000136906	1.42E-06	5.84E-05
chr1	82000001:82100000	19	4.22E-06	5.70E-05	0.000167833	8.73377E-05	3.80E-06	1.56E-04
chr1	82100001:82200000	25	7.43E-06	1.00E-04	0.000197673	0.000102866	4.26E-06	1.75E-04
chr1	82200001:82300000	31	7.72E-06	1.04E-04	0.000417247	0.000217129	3.55E-06	1.46E-04
chr1	82300001:82400000	22	3.94E-06	5.31E-05	0.000142404	7.41052E-05	1.71E-06	7.03E-05
chr1	82400001:82500000	22	5.00E-06	6.74E-05	0.000188632	9.81614E-05	3.08E-06	1.27E-04
chr1	82500001:82600000	18	3.63E-06	4.90E-05	0.000194729	0.000101334	1.07E-06	4.39E-05
chr1	82600001:82700000	17	1.91E-06	2.57E-05	0.000121651	6.33054E-05	2.72E-06	1.12E-04
chr1	82700001:82800000	30	5.37E-06	7.24E-05	0.000173519	9.02966E-05	6.13E-06	2.52E-04
chr1	82800001:82900000	15	2.84E-06	3.83E-05	9.34E-05	4.85859E-05	1.39E-06	5.72E-05
chr1	82900001:83000000	25	4.84E-06	6.53E-05	8.58E-05	4.46256E-05	3.55E-06	1.46E-04
chr1	83000001:83100000	29	7.67E-06	1.04E-04	0.000126777	6.59728E-05	1.80E-06	7.41E-05
chr1	83100001:83200000	23	3.04E-06	4.11E-05	4.29E-05	2.23212E-05	2.19E-06	9.00E-05
chr1	83200001:83300000	14	3.32E-06	4.48E-05	4.82E-05	2.50648E-05	6.31E-07	2.60E-05
chr1	83300001:83400000	18	4.30E-06	5.80E-05	0.000132491	6.89464E-05	1.37E-06	5.63E-05
chr1	83400001:83500000	19	5.33E-06	7.19E-05	0.00023734	0.000123509	3.28E-06	1.35E-04
chr1	83500001:83600000	12	4.56E-06	6.15E-05	0.000192095	9.99635E-05	1.48E-06	6.09E-05
chr1	83600001:83700000	9	2.75E-06	3.71E-05	5.12E-05	2.6648E-05	1.26E-06	5.19E-05
chr1	83700001:83800000	15	1.24E-05	1.68E-04	9.05E-05	4.71166E-05	1.94E-06	8.00E-05
chr1	83800001:83900000	16	7.39E-06	9.98E-05	7.15E-05	3.71909E-05	1.60E-06	6.57E-05
chr1	83900001:84000000	14	5.00E-06	6.75E-05	9.74E-05	5.06853E-05	2.11E-06	8.68E-05
chr1	84000001:84100000	5	2.93E-06	3.95E-05	1.59E-05	8.24978E-06	4.82E-07	1.98E-05
chr1	84100001:84200000	15	8.81E-06	1.19E-04	0.000102899	5.35469E-05	2.52E-06	1.04E-04
chr1	84200001:84300000	33	8.83E-06	1.19E-04	0.000366853	0.000190905	4.68E-06	1.93E-04
chr1	84300001:84400000	14	6.76E-06	9.12E-05	0.000197233	0.000102637	1.50E-06	6.17E-05
chr1	84400001:84500000	17	1.52E-05	2.05E-04	0.00011633	6.05363E-05	1.15E-06	4.73E-05
chr1	84500001:84600000	18	4.60E-06	6.21E-05	0.00013415	6.98096E-05	1.40E-06	5.76E-05
chr1	84600001:84700000	12	1.82E-06	2.45E-05	0.000246494	0.000128272	2.04E-06	8.41E-05
chr1	84700001:84800000	17	5.56E-06	7.51E-05	0.000125554	6.53365E-05	2.92E-06	1.20E-04
chr1	84800001:84900000	22	3.03E-06	4.09E-05	0.000124524	6.48006E-05	2.42E-06	9.97E-05
chr1	84900001:85000000	15	7.92E-06	1.07E-04	8.40E-05	4.37167E-05	2.53E-06	1.04E-04
chr1	85000001:85100000	7	6.00E-06	8.09E-05	4.49E-05	2.33658E-05	1.10E-06	4.52E-05
chr1	85100001:85200000	22	9.30E-06	1.25E-04	0.00026941	0.000140197	2.72E-06	1.12E-04
chr1	85200001:85300000	19	5.13E-06	6.92E-05	8.17E-05	4.24979E-05	1.80E-06	7.42E-05
chr1	85300001:85400000	13	4.83E-06	6.52E-05	0.000126546	6.58528E-05	1.58E-06	6.48E-05
chr1	85400001:85500000	10	5.02E-06	6.78E-05	5.24E-05	2.72931E-05	1.12E-06	4.59E-05
chr1	85500001:85600000	14	4.98E-06	6.72E-05	0.000113663	5.91489E-05	2.05E-06	8.45E-05
chr1	85600001:85700000	26	6.54E-06	8.82E-05	0.000178035	9.26467E-05	6.62E-06	2.72E-04
chr1	85700001:85800000	26	5.52E-06	7.45E-05	0.000126445	6.58001E-05	4.05E-06	1.67E-04
chr1	85800001:85900000	15	3.28E-06	4.42E-05	0.000175561	9.13595E-05	2.01E-06	8.26E-05
chr1	85900001:86000000	17	5.27E-06	7.12E-05	9.63E-05	5.01266E-05	2.55E-06	1.05E-04
chr1	86000001:86100000	13	2.37E-06	3.19E-05	5.15E-05	2.67963E-05	2.37E-06	9.74E-05
chr1	86100001:86200000	9	1.79E-06	2.42E-05	6.34E-05	3.29938E-05	2.23E-06	9.17E-05
chr1	86200001:86300000	14	4.35E-06	5.87E-05	0.000113944	5.92948E-05	2.16E-06	8.88E-05
chr1	86300001:86400000	14	4.61E-06	6.21E-05	7.27E-05	3.78185E-05	5.34E-06	2.20E-04
chr1	86400001:86500000	22	6.35E-06	8.57E-05	0.000137956	7.17902E-05	2.57E-06	1.06E-04
chr1	86500001:86600000	18	3.34E-06	4.50E-05	0.000116977	6.08732E-05	1.11E-06	4.57E-05
chr1	86600001:86700000	8	3.37E-06	4.54E-05	8.25E-05	4.29141E-05	6.66E-07	2.74E-05
chr1	86700001:86800000	11	9.46E-06	1.28E-04	5.84E-05	3.03946E-05	1.38E-06	5.66E-05
chr1	86800001:86900000	27	7.26E-06	9.79E-05	0.000147132	7.65653E-05	2.11E-06	8.69E-05
chr1	86900001:87000000	10	2.15E-06	2.91E-05	7.47E-05	3.88505E-05	1.63E-06	6.71E-05
chr1	87000001:87100000	15	5.87E-06	7.92E-05	6.91E-05	3.59617E-05	8.91E-07	3.67E-05
chr1	87100001:87200000	15	7.42E-06	1.00E-04	9.32E-05	4.85137E-05	9.76E-07	4.02E-05
chr1	87200001:87300000	21	6.68E-06	9.01E-05	9.48E-05	4.93435E-05	3.12E-06	1.28E-04
chr1	87300001:87400000	21	5.44E-06	7.34E-05	0.000123914	6.44829E-05	2.31E-06	9.50E-05
chr1	87400001:87500000	32	6.30E-06	8.50E-05	0.000194857	0.000101401	4.14E-06	1.70E-04
chr1	87500001:87600000	23	3.79E-06	5.11E-05	0.000114864	5.97736E-05	5.45E-06	2.24E-04
chr1	87600001:87700000	7	2.73E-06	3.68E-05	3.69E-05	1.9219E-05	9.81E-07	4.04E-05
chr1	87700001:87800000	21	6.31E-06	8.52E-05	0.000146964	7.64782E-05	3.61E-06	1.49E-04
chr1	87800001:87900000	24	5.54E-06	7.47E-05	0.000147543	7.67791E-05	2.35E-06	9.69E-05
chr1	87900001:88000000	36	8.15E-06	1.10E-04	0.000194358	0.000101141	4.84E-06	1.99E-04
chr1	88000001:88100000	11	3.45E-06	4.66E-05	5.37E-05	2.79285E-05	1.16E-06	4.77E-05
chr1	88100001:88200000	21	6.15E-06	8.30E-05	0.000189516	9.86216E-05	4.07E-06	1.67E-04
chr1	88200001:88300000	24	5.84E-06	7.88E-05	0.00031639	0.000164645	1.65E-06	6.81E-05
chr1	88300001:88400000	18	4.48E-06	6.04E-05	0.000132652	6.90304E-05	3.84E-06	1.58E-04
chr1	88400001:88500000	11	3.70E-06	4.99E-05	5.76E-05	2.99678E-05	2.52E-06	1.04E-04
chr1	88500001:88600000	9	1.78E-06	2.41E-05	7.48E-05	3.89218E-05	1.84E-06	7.55E-05
chr1	88600001:88700000	24	5.44E-06	7.34E-05	0.000133405	6.94219E-05	2.08E-06	8.56E-05
chr1	88700001:88800000	14	2.07E-05	2.79E-04	9.03E-05	4.6971E-05	8.23E-07	3.38E-05
chr1	88800001:88900000	18	3.19E-06	4.30E-05	0.000161842	8.42203E-05	3.50E-06	1.44E-04
chr1	88900001:89000000	25	8.44E-06	1.14E-04	0.00018328	9.53762E-05	2.30E-06	9.48E-05
chr1	89000001:89100000	20	1.31E-05	1.77E-04	0.000307521	0.00016003	2.83E-06	1.16E-04
chr1	89100001:89200000	41	9.34E-06	1.26E-04	0.000280419	0.000145926	5.43E-06	2.23E-04
chr1	89200001:89300000	40	1.66E-05	2.24E-04	0.000206444	0.00010743	4.35E-06	1.79E-04
chr1	89300001:89400000	37	7.10E-06	9.58E-05	0.000230998	0.000120208	4.06E-06	1.67E-04
chr1	89400001:89500000	19	4.41E-06	5.95E-05	7.41E-05	3.85674E-05	1.75E-06	7.20E-05
chr1	89500001:89600000	27	9.44E-06	1.27E-04	0.000167115	8.69642E-05	2.37E-06	9.77E-05
chr1	89600001:89700000	13	3.49E-06	4.71E-05	7.55E-05	3.92637E-05	2.33E-06	9.58E-05
chr1	89700001:89800000	21	4.25E-06	5.73E-05	9.34E-05	4.86231E-05	1.93E-06	7.92E-05
chr1	89800001:89900000	20	4.86E-06	6.56E-05	0.000119493	6.21822E-05	2.39E-06	9.83E-05
chr1	89900001:90000000	21	7.05E-06	9.51E-05	8.66E-05	4.50437E-05	1.24E-06	5.10E-05
chr1	90000001:90100000	14	2.83E-06	3.82E-05	3.01E-05	1.56639E-05	9.08E-07	3.73E-05
chr1	90100001:90200000	43	1.03E-05	1.39E-04	0.000259141	0.000134853	6.09E-06	2.51E-04
chr1	90200001:90300000	22	6.86E-06	9.26E-05	0.000209604	0.000109075	1.61E-06	6.63E-05
chr1	90300001:90400000	20	3.70E-06	4.99E-05	7.72E-05	4.01654E-05	2.49E-06	1.02E-04
chr1	90400001:90500000	17	3.60E-06	4.86E-05	0.000193372	0.000100628	1.67E-06	6.87E-05
chr1	90500001:90600000	18	5.88E-06	7.93E-05	8.05E-05	4.18775E-05	2.79E-06	1.15E-04
chr1	90600001:90700000	20	4.70E-06	6.34E-05	0.000161124	8.38465E-05	1.46E-06	6.01E-05
chr1	90700001:90800000	27	4.80E-06	6.47E-05	9.82E-05	5.111E-05	2.55E-06	1.05E-04
chr1	90800001:90900000	24	4.24E-06	5.72E-05	0.000162798	8.47177E-05	4.15E-06	1.71E-04
chr1	90900001:91000000	25	4.71E-06	6.36E-05	0.000202222	0.000105233	4.32E-06	1.78E-04
chr1	91000001:91100000	36	1.76E-05	2.37E-04	0.000227091	0.000118175	4.67E-06	1.92E-04
chr1	91100001:91200000	18	6.12E-06	8.25E-05	0.00026773	0.000139323	3.61E-06	1.49E-04
chr1	91200001:91300000	13	3.97E-06	5.36E-05	0.000293266	0.000152611	1.79E-06	7.38E-05
chr1	91300001:91400000	15	3.52E-06	4.74E-05	0.000124953	6.50237E-05	5.47E-06	2.25E-04
chr1	91400001:91500000	23	6.03E-06	8.14E-05	0.000244717	0.000127347	2.69E-06	1.11E-04
chr1	91500001:91600000	31	1.24E-05	1.68E-04	0.000235901	0.000122759	6.36E-06	2.62E-04
chr1	91600001:91700000	12	1.83E-05	2.47E-04	7.40E-05	3.84956E-05	1.83E-06	7.54E-05
chr1	91700001:91800000	20	3.07E-06	4.14E-05	0.000227958	0.000118626	1.35E-06	5.56E-05
chr1	91800001:91900000	37	1.44E-05	1.94E-04	0.000432331	0.000224979	5.72E-06	2.35E-04
chr1	91900001:92000000	18	2.16E-06	2.92E-05	0.005399234	0.002809685	3.40E-06	1.40E-04
chr1	92000001:92100000	33	1.36E-05	1.83E-04	0.000540105	0.000281063	8.10E-06	3.33E-04
chr1	92100001:92200000	37	1.04E-05	1.40E-04	0.000702493	0.000365568	5.56E-06	2.29E-04
chr1	92200001:92300000	35	1.09E-05	1.47E-04	0.000334871	0.000174262	3.74E-06	1.54E-04
chr1	92300001:92400000	35	7.65E-06	1.03E-04	0.001359173	0.000707295	5.81E-06	2.39E-04
chr1	92400001:92500000	19	6.68E-06	9.02E-05	9.93E-05	5.16579E-05	2.69E-06	1.11E-04
chr1	92500001:92600000	23	7.21E-05	9.73E-04	0.000216423	0.000112623	2.18E-06	8.97E-05
chr1	92600001:92700000	47	2.14E-05	2.88E-04	0.000350803	0.000182553	5.96E-06	2.45E-04
chr1	92700001:92800000	18	6.84E-06	9.23E-05	0.000114606	5.96394E-05	1.78E-06	7.34E-05
chr1	92800001:92900000	18	3.46E-06	4.66E-05	0.000332707	0.000173136	2.34E-06	9.63E-05
chr1	92900001:93000000	16	2.94E-06	3.97E-05	0.000166148	8.64613E-05	1.96E-06	8.05E-05
chr1	93000001:93100000	10	1.56E-06	2.10E-05	6.82E-05	3.54861E-05	7.81E-07	3.21E-05
chr1	93100001:93200000	14	6.12E-06	8.25E-05	5.16E-05	2.68615E-05	1.94E-06	7.99E-05
chr1	93200001:93300000	11	3.66E-06	4.94E-05	5.57E-05	2.8972E-05	2.74E-06	1.13E-04
chr1	93300001:93400000	16	3.55E-06	4.79E-05	0.000260749	0.00013569	1.46E-06	6.01E-05
chr1	93400001:93500000	16	3.56E-06	4.81E-05	0.000229827	0.000119599	1.92E-06	7.90E-05
chr1	93500001:93600000	20	1.73E-05	2.33E-04	0.000262566	0.000136636	1.99E-06	8.18E-05
chr1	93600001:93700000	27	5.50E-06	7.41E-05	0.000439952	0.000228945	4.31E-06	1.78E-04
chr1	93700001:93800000	4	1.34E-06	1.81E-05	1.72E-05	8.97516E-06	2.61E-07	1.07E-05
chr1	93800001:93900000	21	1.54E-05	2.08E-04	0.00011979	6.23371E-05	2.92E-06	1.20E-04
chr1	93900001:94000000	18	8.48E-06	1.14E-04	0.000140683	7.32094E-05	1.12E-06	4.62E-05
chr1	94000001:94100000	16	4.36E-06	5.88E-05	0.000122264	6.36243E-05	2.34E-06	9.62E-05
chr1	94100001:94200000	23	1.68E-05	2.27E-04	0.000124495	6.47857E-05	2.03E-06	8.37E-05
chr1	94200001:94300000	16	3.82E-06	5.16E-05	9.94E-05	5.17068E-05	1.21E-06	4.98E-05
chr1	94300001:94400000	37	7.19E-06	9.70E-05	0.000251359	0.000130804	4.29E-06	1.77E-04
chr1	94400001:94500000	48	8.13E-06	1.10E-04	0.000442708	0.000230379	5.64E-06	2.32E-04
chr1	94500001:94600000	26	4.59E-06	6.20E-05	0.000147519	7.67669E-05	3.96E-06	1.63E-04
chr1	94600001:94700000	22	5.43E-06	7.33E-05	0.000124256	6.46608E-05	3.88E-06	1.60E-04
chr1	94700001:94800000	42	8.83E-06	1.19E-04	0.000239594	0.000124681	3.89E-06	1.60E-04
chr1	94800001:94900000	23	6.94E-06	9.36E-05	8.35E-05	4.34607E-05	8.65E-06	3.56E-04
chr1	94900001:95000000	7	3.20E-06	4.31E-05	4.09E-05	2.12771E-05	8.12E-07	3.34E-05
chr1	95000001:95100000	21	3.64E-06	4.92E-05	0.000119159	6.20089E-05	2.74E-06	1.13E-04
chr1	95100001:95200000	34	8.61E-06	1.16E-04	0.000237968	0.000123835	3.30E-06	1.36E-04
chr1	95200001:95300000	37	7.29E-06	9.83E-05	0.000243138	0.000126525	4.32E-06	1.78E-04
chr1	95300001:95400000	33	6.46E-06	8.72E-05	0.000413678	0.000215272	2.62E-06	1.08E-04
chr1	95400001:95500000	19	3.49E-06	4.71E-05	0.000110295	5.7396E-05	1.76E-06	7.23E-05
chr1	95500001:95600000	15	3.03E-06	4.08E-05	4.32E-05	2.24959E-05	4.27E-06	1.76E-04
chr1	95600001:95700000	25	4.02E-06	5.42E-05	9.89E-05	5.14555E-05	2.40E-06	9.86E-05
chr1	95700001:95800000	18	9.97E-06	1.34E-04	7.42E-05	3.86017E-05	4.67E-06	1.92E-04
chr1	95800001:95900000	22	1.33E-05	1.80E-04	0.000176043	9.16104E-05	1.85E-06	7.62E-05
chr1	95900001:96000000	30	9.73E-06	1.31E-04	0.000184243	9.58774E-05	4.37E-06	1.80E-04
chr1	96000001:96100000	19	4.55E-06	6.13E-05	0.000111536	5.80418E-05	1.34E-06	5.52E-05
chr1	96100001:96200000	25	1.10E-05	1.48E-04	0.000191154	9.9474E-05	2.89E-06	1.19E-04
chr1	96200001:96300000	24	6.56E-06	8.85E-05	0.000103764	5.39975E-05	2.09E-06	8.62E-05
chr1	96300001:96400000	33	5.74E-06	7.75E-05	0.000184435	9.59774E-05	3.17E-06	1.31E-04
chr1	96400001:96500000	12	2.75E-06	3.71E-05	5.69E-05	2.96268E-05	7.69E-07	3.16E-05
chr1	96500001:96600000	31	9.41E-06	1.27E-04	0.000254296	0.000132332	4.10E-06	1.69E-04
chr1	96600001:96700000	9	2.45E-06	3.31E-05	4.32E-05	2.24902E-05	1.14E-06	4.68E-05
chr1	96700001:96800000	17	1.05E-05	1.41E-04	0.000178744	9.30157E-05	1.60E-06	6.57E-05
chr1	96800001:96900000	12	2.29E-06	3.09E-05	5.40E-05	2.81155E-05	1.08E-06	4.43E-05
chr1	96900001:97000000	40	6.82E-06	9.21E-05	0.000237391	0.000123535	5.45E-06	2.24E-04
chr1	97000001:97100000	49	1.38E-05	1.86E-04	0.000323003	0.000168086	6.19E-06	2.55E-04
chr1	97100001:97200000	51	9.04E-06	1.22E-04	0.000263552	0.000137148	7.30E-06	3.00E-04
chr1	97200001:97300000	39	1.29E-05	1.74E-04	0.000233321	0.000121417	4.69E-06	1.93E-04
chr1	97300001:97400000	49	1.03E-05	1.39E-04	0.00037218	0.000193677	5.69E-06	2.34E-04
chr1	97400001:97500000	24	7.18E-06	9.69E-05	0.000196767	0.000102395	2.38E-06	9.81E-05
chr1	97500001:97600000	15	2.93E-06	3.96E-05	0.000114404	5.95343E-05	2.51E-06	1.03E-04
chr1	97600001:97700000	51	1.49E-05	2.01E-04	0.000392269	0.000204131	4.84E-06	1.99E-04
chr1	97700001:97800000	26	1.12E-05	1.50E-04	0.000114812	5.97467E-05	3.53E-06	1.45E-04
chr1	97800001:97900000	30	7.36E-06	9.93E-05	0.000252071	0.000131174	3.22E-06	1.33E-04
chr1	97900001:98000000	23	4.48E-06	6.05E-05	0.000130657	6.79923E-05	2.84E-06	1.17E-04
chr1	98000001:98100000	21	7.72E-06	1.04E-04	0.000134861	7.01795E-05	2.20E-06	9.05E-05
chr1	98100001:98200000	28	4.64E-06	6.26E-05	0.00020328	0.000105784	2.55E-06	1.05E-04
chr1	98200001:98300000	21	4.99E-06	6.74E-05	0.000146755	7.6369E-05	2.92E-06	1.20E-04
chr1	98300001:98400000	13	2.98E-06	4.02E-05	8.02E-05	4.1709E-05	1.37E-06	5.63E-05
chr1	98400001:98500000	13	2.85E-06	3.85E-05	7.90E-05	4.11005E-05	3.46E-06	1.42E-04
chr1	98500001:98600000	21	5.10E-06	6.88E-05	0.00019084	9.93104E-05	3.29E-06	1.36E-04
chr1	98600001:98700000	38	1.26E-05	1.70E-04	0.000255529	0.000132974	4.75E-06	1.95E-04
chr1	98700001:98800000	23	6.10E-06	8.23E-05	0.000135124	7.03165E-05	2.49E-06	1.03E-04
chr1	98800001:98900000	18	3.35E-06	4.51E-05	8.46E-05	4.40293E-05	1.86E-06	7.64E-05
chr1	98900001:99000000	15	6.87E-06	9.26E-05	6.46E-05	3.36084E-05	1.11E-06	4.55E-05
chr1	99000001:99100000	7	2.78E-06	3.75E-05	8.86E-05	4.61319E-05	4.72E-07	1.94E-05
chr1	99100001:99200000	44	7.52E-06	1.01E-04	0.00041074	0.000213743	6.86E-06	2.82E-04
chr1	99200001:99300000	15	2.93E-06	3.95E-05	0.000174045	9.05706E-05	2.83E-06	1.17E-04
chr1	99300001:99400000	21	4.00E-06	5.40E-05	9.26E-05	4.81618E-05	3.86E-06	1.59E-04
chr1	99400001:99500000	29	5.35E-06	7.22E-05	0.00023632	0.000122978	2.35E-06	9.68E-05
chr1	99500001:99600000	23	3.88E-06	5.23E-05	0.000103705	5.39666E-05	3.01E-06	1.24E-04
chr1	99600001:99700000	25	6.17E-06	8.32E-05	7.16E-05	3.72855E-05	3.56E-06	1.46E-04
chr1	99700001:99800000	18	3.54E-06	4.78E-05	0.000139996	7.28519E-05	1.80E-06	7.39E-05
chr1	99800001:99900000	11	3.23E-06	4.35E-05	4.91E-05	2.55396E-05	1.38E-06	5.68E-05
chr1	99900001:100000000	16	7.99E-06	1.08E-04	7.30E-05	3.79832E-05	1.57E-06	6.45E-05
chr1	100000001:100100000	41	2.53E-05	3.42E-04	0.000226026	0.000117621	4.06E-06	1.67E-04
chr1	100100001:100200000	27	5.70E-06	7.70E-05	0.000364586	0.000189726	4.78E-06	1.97E-04
chr1	100200001:100300000	23	3.26E-05	4.40E-04	0.000263279	0.000137007	2.46E-06	1.01E-04
chr1	100300001:100400000	20	1.37E-05	1.85E-04	0.000231102	0.000120262	4.45E-06	1.83E-04
chr1	100400001:100500000	19	1.22E-05	1.65E-04	0.000124246	6.46557E-05	3.33E-06	1.37E-04
chr1	100500001:100600000	13	1.86E-06	2.51E-05	4.95E-05	2.57337E-05	8.82E-07	3.63E-05
chr1	100600001:100700000	24	5.09E-06	6.87E-05	0.000113485	5.90559E-05	2.63E-06	1.08E-04
chr1	100700001:100800000	36	1.68E-05	2.26E-04	0.000191435	9.96199E-05	2.94E-06	1.21E-04
chr1	100800001:100900000	39	1.01E-05	1.36E-04	0.000227533	0.000118405	4.35E-06	1.79E-04
chr1	100900001:101000000	16	3.64E-06	4.91E-05	7.12E-05	3.70316E-05	2.83E-06	1.17E-04
chr1	101000001:101100000	16	5.01E-06	6.77E-05	9.57E-05	4.98102E-05	1.89E-06	7.79E-05
chr1	101100001:101200000	34	1.13E-05	1.52E-04	0.000153713	7.999E-05	3.78E-06	1.56E-04
chr1	101200001:101300000	6	9.55E-07	1.29E-05	2.60E-05	1.35229E-05	6.05E-07	2.49E-05
chr1	101300001:101400000	21	6.11E-06	8.24E-05	6.67E-05	3.46902E-05	2.72E-06	1.12E-04
chr1	101400001:101500000	27	3.92E-06	5.29E-05	0.000124052	6.45548E-05	2.90E-06	1.19E-04
chr1	101500001:101600000	16	4.79E-06	6.47E-05	0.000107551	5.59679E-05	2.16E-06	8.88E-05
chr1	101600001:101700000	10	1.91E-06	2.58E-05	7.73E-05	4.02404E-05	1.57E-06	6.47E-05
chr1	101700001:101800000	21	3.96E-06	5.35E-05	0.000111241	5.78881E-05	2.42E-06	9.94E-05
chr1	101800001:101900000	23	3.60E-06	4.86E-05	0.000160807	8.36817E-05	2.42E-06	9.94E-05
chr1	101900001:102000000	36	4.60E-06	6.21E-05	0.00026995	0.000140478	3.40E-06	1.40E-04
chr1	102000001:102100000	40	5.63E-06	7.60E-05	0.000149926	7.80194E-05	6.45E-06	2.65E-04
chr1	102100001:102200000	17	2.59E-06	3.49E-05	6.26E-05	3.25931E-05	1.88E-06	7.76E-05
chr1	102200001:102300000	17	7.56E-06	1.02E-04	5.49E-05	2.85612E-05	9.92E-07	4.08E-05
chr1	102300001:102400000	21	4.87E-06	6.57E-05	6.72E-05	3.49871E-05	2.75E-06	1.13E-04
chr1	102400001:102500000	19	3.97E-06	5.36E-05	0.000142988	7.44088E-05	1.44E-06	5.92E-05
chr1	102500001:102600000	16	3.40E-06	4.59E-05	0.000237215	0.000123443	1.14E-06	4.70E-05
chr1	102600001:102700000	11	1.75E-06	2.35E-05	9.66E-05	5.02883E-05	9.40E-07	3.87E-05
chr1	102700001:102800000	22	4.90E-06	6.61E-05	0.000139675	7.26848E-05	1.91E-06	7.84E-05
chr1	102800001:102900000	16	3.28E-06	4.42E-05	0.000106729	5.55401E-05	1.09E-06	4.48E-05
chr1	102900001:103000000	9	4.84E-06	6.53E-05	2.34E-05	1.21544E-05	1.18E-06	4.85E-05
chr1	103000001:103100000	28	4.36E-06	5.89E-05	0.000122695	6.38485E-05	1.75E-06	7.21E-05
chr1	103100001:103200000	29	7.98E-06	1.08E-04	0.000141688	7.37324E-05	5.28E-06	2.17E-04
chr1	103200001:103300000	23	8.93E-06	1.20E-04	0.000117971	6.13903E-05	2.82E-06	1.16E-04
chr1	103300001:103400000	27	4.15E-06	5.60E-05	0.00014235	7.40769E-05	2.58E-06	1.06E-04
chr1	103400001:103500000	19	5.89E-06	7.95E-05	0.000130188	6.77481E-05	2.33E-06	9.58E-05
chr1	103500001:103600000	32	6.11E-06	8.24E-05	0.000156661	8.1524E-05	9.61E-06	3.95E-04
chr1	103600001:103700000	34	5.76E-06	7.77E-05	0.000300638	0.000156448	3.74E-06	1.54E-04
chr1	103700001:103800000	22	5.36E-06	7.23E-05	0.000199127	0.000103623	2.56E-06	1.05E-04
chr1	103800001:103900000	24	3.56E-06	4.80E-05	0.000180114	9.3729E-05	2.43E-06	1.00E-04
chr1	103900001:104000000	22	2.06E-06	2.78E-05	0.000157019	8.17102E-05	3.21E-06	1.32E-04
chr1	104000001:104100000	34	6.85E-06	9.24E-05	0.000263417	0.000137079	4.98E-06	2.05E-04
chr1	104100001:104200000	20	3.71E-06	5.01E-05	0.00011555	6.01304E-05	2.40E-06	9.89E-05
chr1	104200001:104300000	16	2.40E-06	3.24E-05	0.000316797	0.000164856	1.31E-06	5.38E-05
chr1	104300001:104400000	10	1.34E-06	1.81E-05	5.40E-05	2.81184E-05	7.47E-07	3.07E-05
chr1	104400001:104500000	14	2.67E-06	3.60E-05	0.000121487	6.32201E-05	1.51E-06	6.22E-05
chr1	104500001:104600000	16	9.83E-06	1.33E-04	0.000103023	5.36118E-05	2.04E-06	8.41E-05
chr1	104600001:104700000	11	7.00E-06	9.45E-05	0.000106908	5.56335E-05	4.62E-07	1.90E-05
chr1	104700001:104800000	13	4.25E-06	5.73E-05	7.70E-05	4.00938E-05	6.86E-07	2.82E-05
chr1	104800001:104900000	13	3.35E-06	4.53E-05	6.26E-05	3.25827E-05	1.45E-06	5.95E-05
chr1	104900001:105000000	18	5.56E-06	7.50E-05	9.43E-05	4.90854E-05	1.55E-06	6.37E-05
chr1	105000001:105100000	14	3.71E-06	5.01E-05	6.40E-05	3.33099E-05	1.57E-06	6.46E-05
chr1	105100001:105200000	21	5.23E-06	7.06E-05	8.28E-05	4.31055E-05	3.31E-06	1.36E-04
chr1	105200001:105300000	9	2.71E-06	3.66E-05	5.06E-05	2.632E-05	1.91E-06	7.85E-05
chr1	105300001:105400000	20	1.17E-05	1.58E-04	0.000157147	8.17772E-05	2.57E-06	1.06E-04
chr1	105400001:105500000	16	4.93E-06	6.66E-05	8.51E-05	4.42941E-05	5.62E-06	2.31E-04
chr1	105500001:105600000	15	2.96E-06	3.99E-05	0.000225301	0.000117243	1.88E-06	7.75E-05
chr1	105600001:105700000	18	4.46E-06	6.02E-05	0.00025816	0.000134343	2.58E-06	1.06E-04
chr1	105700001:105800000	36	1.19E-05	1.61E-04	0.000221737	0.000115389	3.90E-06	1.60E-04
chr1	105800001:105900000	8	3.13E-06	4.22E-05	4.17E-05	2.16943E-05	9.58E-07	3.94E-05
chr1	105900001:106000000	18	7.76E-06	1.05E-04	0.000212637	0.000110653	4.70E-06	1.93E-04
chr1	106000001:106100000	16	4.59E-06	6.19E-05	9.80E-05	5.0992E-05	1.56E-06	6.44E-05
chr1	106100001:106200000	18	4.33E-06	5.84E-05	7.39E-05	3.84582E-05	1.66E-06	6.84E-05
chr1	106200001:106300000	12	2.91E-06	3.92E-05	3.82E-05	1.98724E-05	1.28E-06	5.29E-05
chr1	106300001:106400000	28	4.93E-06	6.65E-05	0.000176737	9.19715E-05	3.32E-06	1.37E-04
chr1	106400001:106500000	26	3.74E-06	5.04E-05	0.000218072	0.000113482	2.30E-06	9.47E-05
chr1	106500001:106600000	13	4.19E-06	5.66E-05	0.00011831	6.1567E-05	1.69E-06	6.95E-05
chr1	106600001:106700000	23	6.48E-06	8.74E-05	6.88E-05	3.58091E-05	2.79E-06	1.15E-04
chr1	106700001:106800000	24	1.99E-05	2.68E-04	0.000160592	8.35697E-05	2.57E-06	1.06E-04
chr1	106800001:106900000	26	4.53E-06	6.11E-05	0.00010557	5.49371E-05	3.27E-06	1.35E-04
chr1	106900001:107000000	14	1.32E-06	1.79E-05	8.28E-05	4.30974E-05	1.66E-06	6.85E-05
chr1	107000001:107100000	22	2.81E-06	3.79E-05	0.000155294	8.08127E-05	3.03E-06	1.25E-04
chr1	107100001:107200000	17	1.67E-06	2.25E-05	0.000154083	8.01827E-05	1.61E-06	6.63E-05
chr1	107200001:107300000	17	1.78E-05	2.40E-04	0.000144526	7.52094E-05	1.50E-06	6.18E-05
chr1	107300001:107400000	24	3.40E-06	4.59E-05	0.000135659	7.05952E-05	3.81E-06	1.57E-04
chr1	107400001:107500000	7	9.87E-07	1.33E-05	4.46E-05	2.32276E-05	1.42E-06	5.83E-05
chr1	107500001:107600000	30	3.58E-06	4.82E-05	0.000202537	0.000105398	2.95E-06	1.21E-04
chr1	107600001:107700000	15	1.90E-06	2.56E-05	8.98E-05	4.67426E-05	1.10E-06	4.53E-05
chr1	107700001:107800000	11	3.19E-06	4.31E-05	8.15E-05	4.24171E-05	5.54E-07	2.28E-05
chr1	107800001:107900000	10	7.02E-07	9.47E-06	2.68E-05	1.39654E-05	1.11E-06	4.58E-05
chr1	107900001:108000000	19	5.72E-06	7.72E-05	0.000134117	6.97924E-05	2.78E-06	1.14E-04
chr1	108000001:108100000	21	4.02E-06	5.43E-05	0.000178397	9.28353E-05	4.12E-06	1.70E-04
chr1	108100001:108200000	26	1.02E-05	1.38E-04	0.000230309	0.000119849	1.89E-06	7.79E-05
chr1	108200001:108300000	36	7.57E-06	1.02E-04	0.000407833	0.00021223	3.30E-06	1.36E-04
chr1	108300001:108400000	39	1.04E-05	1.40E-04	0.000259196	0.000134882	5.70E-06	2.35E-04
chr1	108400001:108500000	42	1.01E-05	1.36E-04	0.000234391	0.000121974	5.18E-06	2.13E-04
chr1	108500001:108600000	12	2.18E-06	2.94E-05	9.67E-05	5.03245E-05	8.15E-07	3.35E-05
chr1	108600001:108700000	25	5.32E-06	7.18E-05	0.000147155	7.65772E-05	4.45E-06	1.83E-04
chr1	108700001:108800000	30	6.76E-06	9.12E-05	0.000275547	0.000143391	3.93E-06	1.62E-04
chr1	108800001:108900000	11	1.49E-06	2.02E-05	8.63E-05	4.49265E-05	1.67E-06	6.88E-05
chr1	108900001:109000000	22	3.67E-06	4.95E-05	0.00016132	8.39484E-05	2.75E-06	1.13E-04
chr1	109000001:109100000	20	4.37E-06	5.90E-05	0.000142783	7.43024E-05	2.12E-06	8.71E-05
chr1	109100001:109200000	22	4.93E-06	6.65E-05	0.000111385	5.7963E-05	1.89E-06	7.78E-05
chr1	109200001:109300000	46	6.81E-06	9.19E-05	0.000327169	0.000170254	6.13E-06	2.52E-04
chr1	109300001:109400000	20	1.66E-05	2.24E-04	0.000135362	7.04403E-05	2.45E-06	1.01E-04
chr1	109400001:109500000	38	1.17E-05	1.58E-04	0.000145029	7.5471E-05	4.84E-06	1.99E-04
chr1	109500001:109600000	49	1.37E-05	1.85E-04	0.000338046	0.000175915	6.21E-06	2.56E-04
chr1	109600001:109700000	27	8.22E-06	1.11E-04	0.000191957	9.98918E-05	4.39E-06	1.81E-04
chr1	109700001:109800000	20	4.17E-06	5.63E-05	0.000279547	0.000145472	2.61E-06	1.07E-04
chr1	109800001:109900000	14	2.61E-06	3.52E-05	0.000140203	7.29596E-05	1.57E-06	6.48E-05
chr1	109900001:110000000	6	1.39E-06	1.88E-05	4.88E-05	2.5407E-05	1.09E-06	4.49E-05
chr1	110000001:110100000	17	7.24E-06	9.77E-05	0.000243617	0.000126775	1.74E-06	7.14E-05
chr1	110100001:110200000	10	2.20E-06	2.97E-05	9.47E-05	4.92702E-05	1.55E-06	6.39E-05
chr1	110200001:110300000	7	6.83E-07	9.22E-06	5.39E-05	2.8027E-05	8.92E-07	3.67E-05
chr1	110300001:110400000	17	1.15E-05	1.55E-04	0.000107176	5.57729E-05	2.56E-06	1.05E-04
chr1	110400001:110500000	6	2.88E-06	3.88E-05	4.48E-05	2.33376E-05	8.19E-07	3.37E-05
chr1	110500001:110600000	12	5.41E-06	7.30E-05	0.000106751	5.55516E-05	1.03E-06	4.25E-05
chr1	110600001:110700000	11	3.27E-06	4.41E-05	7.86E-05	4.0885E-05	1.76E-06	7.23E-05
chr1	110700001:110800000	20	2.98E-06	4.02E-05	0.000160698	8.36252E-05	2.52E-06	1.04E-04
chr1	110800001:110900000	19	5.95E-06	8.03E-05	0.000159482	8.29924E-05	1.47E-06	6.04E-05
chr1	110900001:111000000	17	4.08E-06	5.51E-05	0.00029857	0.000155372	3.03E-06	1.25E-04
chr1	111000001:111100000	26	6.00E-06	8.09E-05	0.000296048	0.000154059	4.75E-06	1.95E-04
chr1	111100001:111200000	31	8.89E-06	1.20E-04	0.000244805	0.000127393	3.89E-06	1.60E-04
chr1	111200001:111300000	44	9.43E-06	1.27E-04	0.000701901	0.000365259	6.00E-06	2.47E-04
chr1	111300001:111400000	28	6.78E-06	9.15E-05	0.000258801	0.000134676	5.78E-06	2.38E-04
chr1	111400001:111500000	17	4.74E-06	6.40E-05	0.000104549	5.4406E-05	9.11E-07	3.75E-05
chr1	111500001:111600000	25	7.12E-06	9.61E-05	0.000108246	5.63295E-05	4.18E-06	1.72E-04
chr1	111600001:111700000	15	3.11E-06	4.19E-05	6.86E-05	3.5688E-05	4.55E-06	1.87E-04
chr1	111700001:111800000	8	2.24E-06	3.03E-05	6.12E-05	3.18593E-05	3.70E-07	1.52E-05
chr1	111800001:111900000	7	1.14E-06	1.54E-05	2.05E-05	1.06576E-05	1.07E-06	4.42E-05
chr1	111900001:112000000	24	4.38E-06	5.91E-05	0.00012905	6.71556E-05	2.08E-06	8.58E-05
chr1	112000001:112100000	13	8.67E-06	1.17E-04	0.000138066	7.18477E-05	2.09E-06	8.60E-05
chr1	112100001:112200000	14	8.29E-06	1.12E-04	8.86E-05	4.60901E-05	1.19E-06	4.89E-05
chr1	112200001:112300000	29	8.66E-06	1.17E-04	0.000218717	0.000113817	2.97E-06	1.22E-04
chr1	112300001:112400000	21	7.33E-06	9.89E-05	0.000231273	0.000120351	2.58E-06	1.06E-04
chr1	112400001:112500000	26	8.61E-06	1.16E-04	0.00020564	0.000107012	3.36E-06	1.38E-04
chr1	112500001:112600000	16	4.49E-06	6.05E-05	6.26E-05	3.2554E-05	1.72E-06	7.09E-05
chr1	112600001:112700000	37	7.84E-06	1.06E-04	0.000329452	0.000171442	3.07E-06	1.26E-04
chr1	112700001:112800000	14	3.03E-06	4.09E-05	0.000135753	7.06438E-05	1.84E-06	7.57E-05
chr1	112800001:112900000	23	2.76E-05	3.72E-04	0.000155918	8.11374E-05	3.51E-06	1.44E-04
chr1	112900001:113000000	18	7.95E-06	1.07E-04	0.000125273	6.51903E-05	9.94E-07	4.09E-05
chr1	113000001:113100000	33	1.20E-05	1.62E-04	0.000310452	0.000161555	2.21E-06	9.09E-05
chr1	113100001:113200000	27	9.46E-06	1.28E-04	0.000298965	0.000155577	3.38E-06	1.39E-04
chr1	113200001:113300000	14	3.81E-06	5.14E-05	5.99E-05	3.11969E-05	2.91E-06	1.20E-04
chr1	113300001:113400000	27	1.73E-05	2.33E-04	0.000116659	6.07075E-05	2.62E-06	1.08E-04
chr1	113400001:113500000	23	4.05E-06	5.46E-05	0.000158955	8.2718E-05	2.30E-06	9.46E-05
chr1	113500001:113600000	13	1.95E-06	2.64E-05	0.000113204	5.89095E-05	1.98E-06	8.17E-05
chr1	113600001:113700000	18	6.10E-06	8.22E-05	0.000188349	9.80142E-05	4.48E-06	1.84E-04
chr1	113700001:113800000	13	4.15E-06	5.60E-05	6.52E-05	3.39214E-05	8.53E-07	3.51E-05
chr1	113800001:113900000	7	1.11E-06	1.50E-05	4.22E-05	2.19856E-05	4.37E-07	1.80E-05
chr1	113900001:114000000	14	4.28E-06	5.78E-05	0.000217767	0.000113323	1.36E-06	5.62E-05
chr1	114000001:114100000	17	3.05E-06	4.12E-05	7.59E-05	3.95126E-05	2.94E-06	1.21E-04
chr1	114100001:114200000	38	1.14E-05	1.54E-04	0.000177028	9.2123E-05	4.04E-06	1.66E-04
chr1	114200001:114300000	49	9.36E-06	1.26E-04	0.00023816	0.000123935	5.72E-06	2.35E-04
chr1	114300001:114400000	40	7.17E-06	9.67E-05	0.000220378	0.000114682	4.31E-06	1.77E-04
chr1	114400001:114500000	15	4.11E-06	5.54E-05	7.67E-05	3.98882E-05	1.80E-06	7.39E-05
chr1	114500001:114600000	23	7.08E-06	9.56E-05	0.000142451	7.41296E-05	1.87E-06	7.70E-05
chr1	114600001:114700000	15	2.75E-06	3.71E-05	9.67E-05	5.03373E-05	4.42E-06	1.82E-04
chr1	114700001:114800000	14	9.54E-06	1.29E-04	0.000103606	5.39152E-05	2.45E-06	1.01E-04
chr1	114800001:114900000	12	2.94E-06	3.96E-05	3.05E-05	1.58734E-05	1.54E-06	6.34E-05
chr1	114900001:115000000	36	8.41E-06	1.13E-04	0.000285111	0.000148368	3.71E-06	1.53E-04
chr1	115000001:115100000	39	9.22E-06	1.24E-04	0.000214928	0.000111846	4.69E-06	1.93E-04
chr1	115100001:115200000	37	9.93E-06	1.34E-04	0.000253865	0.000132108	4.58E-06	1.88E-04
chr1	115200001:115300000	15	8.16E-06	1.10E-04	0.000326105	0.000169701	2.16E-06	8.87E-05
chr1	115300001:115400000	42	1.18E-05	1.59E-04	0.000199339	0.000103733	2.77E-06	1.14E-04
chr1	115400001:115500000	36	1.22E-05	1.64E-04	0.000200309	0.000104238	3.20E-06	1.32E-04
chr1	115500001:115600000	13	8.06E-06	1.09E-04	5.72E-05	2.97441E-05	2.64E-06	1.08E-04
chr1	115600001:115700000	13	2.72E-06	3.66E-05	7.59E-05	3.95154E-05	3.07E-06	1.26E-04
chr1	115700001:115800000	21	3.24E-06	4.37E-05	0.000125248	6.51775E-05	4.77E-06	1.96E-04
chr1	115800001:115900000	12	1.30E-06	1.75E-05	5.64E-05	2.93323E-05	1.51E-06	6.22E-05
chr1	115900001:116000000	14	1.98E-06	2.67E-05	0.000139555	7.26226E-05	2.46E-06	1.01E-04
chr1	116000001:116100000	13	3.22E-06	4.35E-05	3.97E-05	2.064E-05	1.34E-06	5.51E-05
chr1	116100001:116200000	20	7.42E-06	1.00E-04	0.000108019	5.62117E-05	2.53E-06	1.04E-04
chr1	116200001:116300000	21	2.69E-06	3.63E-05	9.58E-05	4.98773E-05	2.87E-06	1.18E-04
chr1	116300001:116400000	50	1.21E-05	1.63E-04	0.000661149	0.000344053	6.54E-06	2.69E-04
chr1	116400001:116500000	26	7.36E-06	9.93E-05	0.000181595	9.44995E-05	2.63E-06	1.08E-04
chr1	116500001:116600000	23	5.16E-06	6.97E-05	0.000152104	7.91527E-05	2.78E-06	1.14E-04
chr1	116600001:116700000	20	5.48E-06	7.39E-05	0.000104376	5.43159E-05	1.44E-06	5.92E-05
chr1	116700001:116800000	13	4.55E-06	6.14E-05	6.63E-05	3.45077E-05	1.29E-06	5.31E-05
chr1	116800001:116900000	16	3.14E-06	4.24E-05	9.47E-05	4.92857E-05	1.38E-06	5.66E-05
chr1	116900001:117000000	7	1.12E-06	1.51E-05	5.82E-05	3.03119E-05	9.99E-07	4.11E-05
chr1	117000001:117100000	6	1.71E-06	2.31E-05	5.02E-05	2.61152E-05	2.17E-07	8.93E-06
chr1	117100001:117200000	6	1.29E-06	1.74E-05	8.40E-05	4.37164E-05	6.02E-07	2.48E-05
chr1	117200001:117300000	15	3.81E-06	5.15E-05	0.000188212	9.7943E-05	1.18E-06	4.84E-05
chr1	117300001:117400000	27	9.14E-06	1.23E-04	0.000264394	0.000137587	2.38E-06	9.79E-05
chr1	117400001:117500000	6	1.09E-06	1.46E-05	3.84E-05	2.0001E-05	3.84E-07	1.58E-05
chr1	117500001:117600000	40	9.38E-06	1.27E-04	0.00022768	0.000118482	5.44E-06	2.24E-04
chr1	117600001:117700000	21	9.40E-06	1.27E-04	0.00013221	6.88001E-05	2.34E-06	9.64E-05
chr1	117700001:117800000	44	1.33E-05	1.80E-04	0.000265385	0.000138103	6.00E-06	2.47E-04
chr1	117800001:117900000	17	6.79E-06	9.17E-05	0.000116404	6.05749E-05	1.19E-06	4.90E-05
chr1	117900001:118000000	20	2.95E-06	3.97E-05	0.00011721	6.09944E-05	2.52E-06	1.04E-04
chr1	118000001:118100000	12	1.92E-06	2.60E-05	6.79E-05	3.53401E-05	1.76E-06	7.24E-05
chr1	118100001:118200000	45	9.33E-06	1.26E-04	0.000271327	0.000141195	7.95E-06	3.27E-04
chr1	118200001:118300000	12	3.37E-06	4.55E-05	9.62E-05	5.00572E-05	1.52E-06	6.24E-05
chr1	118300001:118400000	28	2.10E-06	2.83E-05	0.000227269	0.000118267	2.01E-06	8.26E-05
chr1	118400001:118500000	10	1.11E-06	1.50E-05	0.000131099	6.82223E-05	1.18E-06	4.86E-05
chr1	118500001:118600000	23	4.13E-06	5.57E-05	0.000236957	0.000123309	1.66E-06	6.82E-05
chr1	118600001:118700000	21	1.49E-05	2.01E-04	0.000135625	7.05773E-05	2.86E-06	1.18E-04
chr1	118700001:118800000	26	7.33E-06	9.89E-05	0.000179657	9.34912E-05	3.70E-06	1.52E-04
chr1	118800001:118900000	38	6.81E-06	9.19E-05	0.000351648	0.000182992	4.73E-06	1.95E-04
chr1	118900001:119000000	30	4.97E-06	6.71E-05	0.000241177	0.000125505	2.49E-06	1.03E-04
chr1	119000001:119100000	19	4.59E-06	6.19E-05	0.000143963	7.49161E-05	1.75E-06	7.21E-05
chr1	119100001:119200000	32	7.39E-06	9.97E-05	0.000266241	0.000138548	5.74E-06	2.36E-04
chr1	119200001:119300000	47	7.19E-06	9.70E-05	0.000422359	0.00021979	7.52E-06	3.09E-04
chr1	119300001:119400000	40	8.98E-06	1.21E-04	0.000277997	0.000144666	5.51E-06	2.27E-04
chr1	119400001:119500000	19	4.80E-06	6.47E-05	0.000140836	7.32891E-05	2.27E-06	9.32E-05
chr1	119500001:119600000	20	2.59E-06	3.50E-05	0.000113544	5.90866E-05	1.64E-06	6.74E-05
chr1	119600001:119700000	25	3.73E-06	5.04E-05	0.00010194	5.30483E-05	1.39E-06	5.70E-05
chr1	119700001:119800000	18	6.38E-06	8.60E-05	0.000155578	8.09604E-05	1.78E-06	7.33E-05
chr1	119800001:119900000	23	7.48E-06	1.01E-04	0.000130609	6.79669E-05	1.45E-06	5.97E-05
chr1	119900001:120000000	47	4.74E-06	6.40E-05	0.000344229	0.000179132	5.59E-06	2.30E-04
chr1	120000001:120100000	32	9.36E-06	1.26E-04	0.000133678	6.95641E-05	7.46E-06	3.07E-04
chr1	120100001:120200000	24	5.96E-06	8.04E-05	9.08E-05	4.72701E-05	3.12E-05	1.28E-03
chr1	120200001:120300000	11	2.48E-06	3.35E-05	0.000168047	8.74495E-05	1.37E-06	5.63E-05
chr1	120300001:120400000	27	4.29E-06	5.79E-05	0.000183714	9.56021E-05	2.74E-06	1.13E-04
chr1	120400001:120500000	16	2.52E-06	3.40E-05	0.000104311	5.4282E-05	4.90E-06	2.02E-04
chr1	120500001:120600000	8	1.77E-06	2.38E-05	4.74E-05	2.46533E-05	1.65E-06	6.79E-05
chr1	120600001:120700000	8	2.72E-06	3.67E-05	0.000135433	7.04772E-05	1.40E-06	5.78E-05
chr1	120700001:120800000	19	5.45E-06	7.35E-05	0.000223276	0.00011619	1.60E-06	6.57E-05
chr1	120800001:120900000	24	5.68E-06	7.67E-05	0.000152916	7.95752E-05	2.67E-06	1.10E-04
chr1	120900001:121000000	28	1.50E-05	2.02E-04	0.0009871	0.000513673	2.46E-06	1.01E-04
chr1	121000001:121100000	21	8.30E-06	1.12E-04	0.000412434	0.000214625	2.08E-06	8.55E-05
chr1	121100001:121200000	17	4.66E-06	6.29E-05	0.000224003	0.000116568	2.29E-06	9.43E-05
chr1	121200001:121300000	12	1.47E-06	1.98E-05	7.83E-05	4.07642E-05	1.13E-06	4.63E-05
chr1	121300001:121400000	35	9.34E-06	1.26E-04	0.000226405	0.000117818	4.23E-06	1.74E-04
chr1	121400001:121500000	23	5.15E-05	6.95E-04	0.000154998	8.06588E-05	3.96E-06	1.63E-04
chr1	121500001:121600000	38	1.47E-05	1.99E-04	0.000232279	0.000120875	4.35E-06	1.79E-04
chr1	121600001:121700000	19	6.91E-06	9.33E-05	0.000122242	6.36132E-05	2.46E-06	1.01E-04
chr1	121700001:121800000	20	6.35E-06	8.56E-05	0.000113771	5.92047E-05	2.51E-06	1.03E-04
chr1	121800001:121900000	29	7.70E-06	1.04E-04	0.000177314	9.22715E-05	1.88E-06	7.75E-05
chr1	121900001:122000000	25	6.24E-06	8.41E-05	0.000103164	5.36849E-05	3.15E-06	1.30E-04
chr1	122000001:122100000	13	2.66E-06	3.59E-05	0.000104594	5.44293E-05	1.56E-06	6.41E-05
chr1	122100001:122200000	8	1.64E-06	2.21E-05	5.85E-05	3.04493E-05	2.58E-06	1.06E-04
chr1	122200001:122300000	20	7.08E-06	9.55E-05	0.000117335	6.10594E-05	1.96E-06	8.07E-05
chr1	122300001:122400000	19	6.62E-06	8.93E-05	0.000130207	6.77579E-05	1.58E-06	6.51E-05
chr1	122400001:122500000	36	1.17E-05	1.58E-04	0.000232894	0.000121195	2.41E-06	9.91E-05
chr1	122500001:122600000	17	3.44E-06	4.64E-05	9.37E-05	4.87841E-05	2.51E-06	1.03E-04
chr1	122600001:122700000	10	3.03E-06	4.08E-05	5.36E-05	2.79108E-05	1.64E-06	6.73E-05
chr1	122700001:122800000	16	7.13E-06	9.63E-05	0.000142082	7.39376E-05	1.12E-06	4.59E-05
chr1	122800001:122900000	27	4.97E-05	6.70E-04	0.000278632	0.000144996	2.80E-06	1.15E-04
chr1	122900001:123000000	36	1.19E-05	1.60E-04	0.000420307	0.000218722	3.90E-06	1.61E-04
chr1	123000001:123100000	22	4.23E-06	5.71E-05	0.000118956	6.19033E-05	1.70E-06	6.99E-05
chr1	123100001:123200000	10	7.53E-06	1.02E-04	9.95E-05	5.17559E-05	1.67E-06	6.86E-05
chr1	123200001:123300000	18	7.58E-06	1.02E-04	0.000161008	8.37863E-05	1.91E-06	7.85E-05
chr1	123300001:123400000	19	1.04E-05	1.40E-04	0.000142151	7.39736E-05	1.37E-06	5.63E-05
chr1	123400001:123500000	20	6.91E-06	9.32E-05	7.90E-05	4.10915E-05	1.29E-06	5.30E-05
chr1	123500001:123600000	24	9.02E-06	1.22E-04	0.000136289	7.0923E-05	1.54E-06	6.33E-05
chr1	123600001:123700000	26	1.25E-05	1.69E-04	0.000152336	7.92734E-05	3.02E-06	1.24E-04
chr1	123700001:123800000	21	6.39E-06	8.62E-05	7.17E-05	3.73353E-05	1.48E-06	6.09E-05
chr1	123800001:123900000	16	5.42E-06	7.31E-05	6.94E-05	3.61048E-05	2.55E-06	1.05E-04
chr1	123900001:124000000	20	7.35E-06	9.92E-05	9.72E-05	5.05825E-05	1.91E-06	7.88E-05
chr1	124000001:124100000	20	4.44E-06	5.99E-05	0.000237535	0.00012361	2.52E-06	1.04E-04
chr1	124100001:124200000	30	1.07E-05	1.45E-04	0.000256404	0.000133429	3.99E-06	1.64E-04
chr1	124200001:124300000	19	9.47E-06	1.28E-04	9.66E-05	5.02563E-05	3.04E-06	1.25E-04
chr1	124300001:124400000	12	3.61E-06	4.86E-05	4.94E-05	2.56967E-05	1.25E-06	5.14E-05
chr1	124400001:124500000	12	2.48E-06	3.35E-05	5.82E-05	3.02785E-05	1.45E-06	5.95E-05
chr1	124500001:124600000	15	6.56E-06	8.85E-05	7.92E-05	4.12203E-05	1.13E-06	4.66E-05
chr1	124600001:124700000	13	8.57E-06	1.16E-04	3.01E-05	1.56677E-05	2.01E-06	8.28E-05
chr1	124700001:124800000	18	4.97E-06	6.71E-05	0.000106561	5.54529E-05	2.66E-06	1.09E-04
chr1	124800001:124900000	16	3.31E-06	4.47E-05	0.000210608	0.000109597	1.94E-06	7.97E-05
chr1	124900001:125000000	16	4.13E-06	5.57E-05	7.94E-05	4.12981E-05	2.60E-06	1.07E-04
chr1	125000001:125100000	18	5.79E-06	7.81E-05	0.000165302	8.60207E-05	3.44E-06	1.41E-04
chr1	125100001:125200000	35	7.44E-06	1.00E-04	0.000208367	0.000108431	2.88E-06	1.18E-04
chr1	125200001:125300000	38	1.88E-05	2.53E-04	0.000169682	8.82999E-05	5.08E-06	2.09E-04
chr1	125300001:125400000	20	8.46E-06	1.14E-04	0.000110378	5.74392E-05	1.66E-06	6.85E-05
chr1	125400001:125500000	16	3.30E-06	4.46E-05	0.000116191	6.0464E-05	1.69E-06	6.94E-05
chr1	125500001:125600000	15	1.40E-06	1.89E-05	6.96E-05	3.62067E-05	3.24E-06	1.33E-04
chr1	125600001:125700000	14	3.28E-06	4.43E-05	0.00015625	8.13104E-05	7.15E-07	2.94E-05
chr1	125700001:125800000	34	9.11E-06	1.23E-04	0.000256764	0.000133617	5.25E-06	2.16E-04
chr1	125800001:125900000	32	5.30E-06	7.15E-05	0.000402292	0.000209347	2.33E-06	9.58E-05
chr1	125900001:126000000	35	8.65E-06	1.17E-04	0.000410321	0.000213525	2.93E-06	1.20E-04
chr1	126000001:126100000	37	1.39E-05	1.88E-04	0.000502612	0.000261552	6.70E-06	2.76E-04
chr1	126100001:126200000	28	4.74E-05	6.40E-04	0.000174878	9.10042E-05	5.14E-06	2.11E-04
chr1	126200001:126300000	13	2.58E-06	3.48E-05	0.000116966	6.08677E-05	2.48E-06	1.02E-04
chr1	126300001:126400000	18	3.76E-06	5.07E-05	0.000147517	7.6766E-05	4.34E-06	1.78E-04
chr1	126400001:126500000	12	5.72E-06	7.71E-05	0.000104259	5.42551E-05	9.76E-07	4.02E-05
chr1	126500001:126600000	58	7.65E-06	1.03E-04	0.000353777	0.0001841	6.78E-06	2.79E-04
chr1	126600001:126700000	52	1.14E-05	1.54E-04	0.000298301	0.000155232	3.43E-06	1.41E-04
chr1	126700001:126800000	21	3.42E-06	4.62E-05	0.000170733	8.88472E-05	1.62E-06	6.68E-05
chr1	126800001:126900000	30	7.24E-06	9.77E-05	0.000195696	0.000101837	2.72E-06	1.12E-04
chr1	126900001:127000000	9	2.51E-06	3.39E-05	8.57E-05	4.46152E-05	4.21E-07	1.73E-05
chr1	127000001:127100000	19	1.38E-05	1.86E-04	0.000163502	8.5084E-05	2.30E-06	9.47E-05
chr1	127100001:127200000	16	3.69E-06	4.98E-05	0.000159538	8.30215E-05	1.44E-06	5.91E-05
chr1	127200001:127300000	21	9.75E-06	1.32E-04	0.000182043	9.47325E-05	3.42E-06	1.41E-04
chr1	127300001:127400000	20	1.01E-05	1.37E-04	0.000262114	0.0001364	2.21E-06	9.07E-05
chr1	127400001:127500000	25	3.10E-06	4.18E-05	9.74E-05	5.06954E-05	3.37E-06	1.38E-04
chr1	127500001:127600000	10	3.11E-06	4.19E-05	0.000109215	5.68342E-05	4.06E-07	1.67E-05
chr1	127600001:127700000	11	2.48E-06	3.35E-05	0.000143869	7.48674E-05	7.99E-07	3.29E-05
chr1	127700001:127800000	15	3.04E-06	4.10E-05	9.22E-05	4.79634E-05	1.52E-06	6.24E-05
chr1	127800001:127900000	18	2.45E-06	3.30E-05	8.52E-05	4.4356E-05	2.08E-06	8.54E-05
chr1	127900001:128000000	4	2.49E-06	3.36E-05	3.29E-05	1.71209E-05	7.88E-07	3.24E-05
chr1	128000001:128100000	14	2.25E-06	3.04E-05	8.16E-05	4.24445E-05	1.85E-06	7.62E-05
chr1	128100001:128200000	18	3.42E-06	4.62E-05	0.000115438	6.0072E-05	1.08E-06	4.45E-05
chr1	128200001:128300000	48	1.34E-05	1.81E-04	0.00032621	0.000169755	1.34E-05	5.51E-04
chr1	128300001:128400000	13	2.70E-06	3.65E-05	8.45E-05	4.39668E-05	2.29E-06	9.41E-05
chr1	128400001:128500000	42	1.12E-05	1.51E-04	0.00031556	0.000164213	5.73E-06	2.36E-04
chr1	128500001:128600000	32	1.64E-05	2.22E-04	0.000233641	0.000121584	3.87E-06	1.59E-04
chr1	128600001:128700000	22	8.74E-06	1.18E-04	9.62E-05	5.00437E-05	2.79E-06	1.15E-04
chr1	128700001:128800000	19	8.75E-06	1.18E-04	0.000258009	0.000134264	1.84E-06	7.57E-05
chr1	128800001:128900000	33	7.83E-06	1.06E-04	0.000180971	9.41748E-05	3.67E-06	1.51E-04
chr1	128900001:129000000	17	5.34E-06	7.20E-05	0.000109033	5.67391E-05	1.11E-06	4.58E-05
chr1	129000001:129100000	15	6.93E-06	9.35E-05	4.35E-05	2.26448E-05	1.96E-06	8.08E-05
chr1	129100001:129200000	20	4.04E-06	5.46E-05	8.23E-05	4.2826E-05	2.20E-06	9.07E-05
chr1	129200001:129300000	21	5.50E-06	7.42E-05	0.000172239	8.96307E-05	5.52E-06	2.27E-04
chr1	129300001:129400000	29	1.04E-05	1.41E-04	0.000137462	7.15334E-05	3.90E-06	1.61E-04
chr1	129400001:129500000	31	9.37E-06	1.26E-04	0.000278049	0.000144693	4.17E-06	1.71E-04
chr1	129500001:129600000	23	2.53E-06	3.42E-05	9.74E-05	5.07001E-05	2.67E-06	1.10E-04
chr1	129600001:129700000	35	5.16E-06	6.96E-05	0.000238516	0.00012412	2.97E-06	1.22E-04
chr1	129700001:129800000	53	1.81E-05	2.44E-04	0.000343131	0.000178561	6.45E-06	2.65E-04
chr1	129800001:129900000	51	1.70E-05	2.29E-04	0.000309617	0.00016112	2.14E-05	8.81E-04
chr1	129900001:130000000	36	9.57E-06	1.29E-04	0.00021569	0.000112242	5.60E-06	2.30E-04
chr1	130000001:130100000	21	1.17E-05	1.57E-04	0.000269503	0.000140246	2.52E-06	1.04E-04
chr1	130100001:130200000	12	4.31E-06	5.82E-05	0.000116932	6.08496E-05	6.96E-07	2.86E-05
chr1	130200001:130300000	7	4.61E-07	6.21E-06	4.59E-05	2.38663E-05	4.33E-07	1.78E-05
chr1	130300001:130400000	10	3.13E-05	4.23E-04	8.35E-05	4.34766E-05	8.38E-07	3.45E-05
chr1	130400001:130500000	24	1.61E-05	2.17E-04	0.000346338	0.000180229	3.64E-06	1.50E-04
chr1	130500001:130600000	33	6.05E-06	8.16E-05	0.000191201	9.94983E-05	3.21E-06	1.32E-04
chr1	130600001:130700000	30	9.82E-06	1.33E-04	0.000198062	0.000103069	3.28E-06	1.35E-04
chr1	130700001:130800000	26	6.54E-06	8.83E-05	0.000125868	6.55001E-05	2.27E-06	9.34E-05
chr1	130800001:130900000	12	2.14E-06	2.88E-05	7.12E-05	3.7055E-05	1.56E-06	6.41E-05
chr1	130900001:131000000	12	2.58E-06	3.48E-05	9.86E-05	5.13082E-05	2.00E-06	8.21E-05
chr1	131000001:131100000	25	6.69E-06	9.03E-05	0.000112048	5.83083E-05	2.48E-06	1.02E-04
chr1	131100001:131200000	12	2.76E-06	3.72E-05	5.55E-05	2.88559E-05	8.35E-07	3.44E-05
chr1	131200001:131300000	29	7.06E-06	9.52E-05	0.000124059	6.45586E-05	3.67E-06	1.51E-04
chr1	131300001:131400000	18	3.74E-06	5.05E-05	0.000100828	5.24694E-05	4.68E-06	1.93E-04
chr1	131400001:131500000	24	1.47E-05	1.99E-04	9.25E-05	4.81272E-05	2.94E-06	1.21E-04
chr1	131500001:131600000	30	6.92E-06	9.34E-05	0.000193674	0.000100785	4.62E-06	1.90E-04
chr1	131600001:131700000	40	1.41E-05	1.91E-04	0.000239765	0.00012477	4.70E-06	1.94E-04
chr1	131700001:131800000	31	1.49E-05	2.01E-04	0.000277611	0.000144465	4.30E-06	1.77E-04
chr1	131800001:131900000	26	5.56E-06	7.50E-05	0.000151416	7.87948E-05	3.39E-06	1.39E-04
chr1	131900001:132000000	15	2.59E-06	3.49E-05	9.21E-05	4.79406E-05	1.99E-06	8.20E-05
chr1	132000001:132100000	23	7.48E-06	1.01E-04	8.51E-05	4.4273E-05	1.52E-06	6.24E-05
chr1	132100001:132200000	47	1.04E-05	1.40E-04	0.000300061	0.000156147	5.88E-06	2.42E-04
chr1	132200001:132300000	13	2.11E-06	2.85E-05	3.90E-05	2.0293E-05	1.12E-06	4.63E-05
chr1	132300001:132400000	32	4.91E-06	6.62E-05	0.000164282	8.54898E-05	3.31E-06	1.36E-04
chr1	132400001:132500000	18	3.36E-06	4.54E-05	0.000140737	7.32374E-05	2.59E-06	1.07E-04
chr1	132500001:132600000	26	4.27E-06	5.76E-05	0.000175827	9.14977E-05	3.87E-06	1.59E-04
chr1	132600001:132700000	33	4.91E-06	6.63E-05	0.000162424	8.45232E-05	4.94E-06	2.03E-04
chr1	132700001:132800000	28	7.80E-06	1.05E-04	0.000155899	8.11278E-05	3.40E-06	1.40E-04
chr1	132800001:132900000	15	3.17E-06	4.27E-05	0.000199253	0.000103689	1.91E-06	7.87E-05
chr1	132900001:133000000	39	1.12E-05	1.51E-04	0.000307142	0.000159832	5.50E-06	2.26E-04
chr1	133000001:133100000	19	8.50E-06	1.15E-04	9.51E-05	4.94769E-05	1.85E-06	7.61E-05
chr1	133100001:133200000	28	1.83E-05	2.47E-04	0.000209917	0.000109238	2.60E-06	1.07E-04
chr1	133200001:133300000	44	1.11E-05	1.50E-04	0.000204717	0.000106532	5.27E-06	2.17E-04
chr1	133300001:133400000	16	5.43E-06	7.33E-05	0.00011499	5.98392E-05	3.30E-06	1.36E-04
chr1	133400001:133500000	11	3.67E-06	4.95E-05	0.000138441	7.20427E-05	6.73E-07	2.77E-05
chr1	133500001:133600000	11	7.24E-06	9.77E-05	0.000107089	5.57276E-05	1.17E-06	4.81E-05
chr1	133600001:133700000	11	2.39E-06	3.23E-05	7.88E-05	4.09826E-05	6.40E-07	2.63E-05
chr1	133700001:133800000	10	2.13E-05	2.87E-04	1.96E-05	1.02241E-05	1.25E-06	5.16E-05
chr1	133800001:133900000	17	8.80E-06	1.19E-04	0.000110385	5.74429E-05	1.33E-06	5.47E-05
chr1	133900001:134000000	16	1.06E-05	1.44E-04	0.000117292	6.10372E-05	1.39E-06	5.70E-05
chr1	134000001:134100000	16	4.31E-06	5.82E-05	0.000115034	5.98622E-05	1.63E-06	6.70E-05
chr1	134100001:134200000	20	6.76E-06	9.13E-05	0.000103428	5.38226E-05	2.32E-06	9.53E-05
chr1	134200001:134300000	16	2.67E-06	3.61E-05	8.96E-05	4.66165E-05	2.15E-06	8.85E-05
chr1	134300001:134400000	18	3.92E-06	5.29E-05	9.16E-05	4.76734E-05	2.07E-06	8.51E-05
chr1	134400001:134500000	21	3.28E-06	4.42E-05	0.000113521	5.90747E-05	2.70E-06	1.11E-04
chr1	134500001:134600000	20	3.92E-06	5.29E-05	0.000106344	5.534E-05	2.29E-06	9.42E-05
chr1	134600001:134700000	16	4.55E-06	6.14E-05	7.12E-05	3.70496E-05	3.56E-06	1.46E-04
chr1	134700001:134800000	20	5.14E-06	6.93E-05	0.000203006	0.000105641	2.07E-06	8.53E-05
chr1	134800001:134900000	26	3.87E-05	5.22E-04	0.000162607	8.46184E-05	2.44E-06	1.00E-04
chr1	134900001:135000000	17	1.61E-05	2.18E-04	0.000137703	7.16588E-05	1.11E-06	4.57E-05
chr1	135000001:135100000	39	1.33E-05	1.79E-04	0.000238233	0.000123973	3.87E-06	1.59E-04
chr1	135100001:135200000	18	5.97E-06	8.05E-05	8.17E-05	4.25029E-05	1.73E-06	7.11E-05
chr1	135200001:135300000	31	1.13E-05	1.52E-04	0.000143656	7.47564E-05	2.87E-06	1.18E-04
chr1	135300001:135400000	36	8.83E-06	1.19E-04	0.000225944	0.000117578	5.02E-06	2.06E-04
chr1	135400001:135500000	44	1.39E-05	1.88E-04	0.000408751	0.000212708	4.06E-06	1.67E-04
chr1	135500001:135600000	48	8.08E-06	1.09E-04	0.000326879	0.000170103	5.46E-06	2.24E-04
chr1	135600001:135700000	37	9.39E-06	1.27E-04	0.000249443	0.000129807	3.79E-06	1.56E-04
chr1	135700001:135800000	9	4.04E-06	5.45E-05	6.12E-05	3.18345E-05	1.44E-06	5.93E-05
chr1	135800001:135900000	11	2.60E-06	3.51E-05	7.61E-05	3.95879E-05	1.67E-06	6.88E-05
chr1	135900001:136000000	22	1.94E-05	2.62E-04	0.000119421	6.21449E-05	2.41E-06	9.90E-05
chr1	136000001:136100000	17	9.85E-06	1.33E-04	7.05E-05	3.66742E-05	1.55E-06	6.39E-05
chr1	136100001:136200000	25	7.75E-06	1.05E-04	0.000247726	0.000128913	2.25E-06	9.24E-05
chr1	136200001:136300000	27	6.91E-06	9.32E-05	0.00030504	0.000158739	3.51E-06	1.44E-04
chr1	136300001:136400000	6	1.74E-06	2.35E-05	0.000112867	5.87345E-05	2.68E-06	1.10E-04
chr1	136400001:136500000	21	3.51E-06	4.74E-05	0.000234702	0.000122135	2.04E-06	8.39E-05
chr1	136500001:136600000	18	2.54E-06	3.43E-05	5.92E-05	3.07959E-05	2.87E-06	1.18E-04
chr1	136600001:136700000	45	2.31E-05	3.11E-04	0.000435498	0.000226627	4.78E-06	1.97E-04
chr1	136700001:136800000	56	1.43E-05	1.93E-04	0.000569113	0.000296158	6.78E-06	2.79E-04
chr1	136800001:136900000	23	4.48E-06	6.04E-05	0.000131573	6.8469E-05	1.67E-06	6.86E-05
chr1	136900001:137000000	26	1.02E-05	1.38E-04	0.000154604	8.04536E-05	2.37E-06	9.74E-05
chr1	137000001:137100000	52	1.39E-05	1.87E-04	0.000278491	0.000144923	6.73E-06	2.77E-04
chr1	137100001:137200000	47	1.15E-05	1.54E-04	0.000243131	0.000126522	6.71E-06	2.76E-04
chr1	137200001:137300000	22	3.73E-06	5.04E-05	0.000166053	8.64115E-05	1.25E-06	5.15E-05
chr1	137300001:137400000	19	2.23E-06	3.00E-05	0.000118042	6.14276E-05	3.10E-06	1.27E-04
chr1	137400001:137500000	22	3.97E-06	5.35E-05	0.000100354	5.22226E-05	2.17E-06	8.94E-05
chr1	137500001:137600000	18	2.86E-06	3.86E-05	8.97E-05	4.66792E-05	2.25E-06	9.24E-05
chr1	137600001:137700000	13	3.37E-06	4.55E-05	0.000179815	9.35732E-05	1.48E-06	6.07E-05
chr1	137700001:137800000	27	9.60E-06	1.29E-04	0.000205962	0.00010718	3.42E-06	1.41E-04
chr1	137800001:137900000	10	1.72E-06	2.32E-05	0.000109677	5.70746E-05	4.90E-07	2.02E-05
chr1	137900001:138000000	16	4.32E-06	5.83E-05	6.09E-05	3.17021E-05	2.60E-06	1.07E-04
chr1	138000001:138100000	15	4.75E-06	6.41E-05	6.62E-05	3.44413E-05	2.44E-06	1.00E-04
chr1	138100001:138200000	38	7.14E-06	9.63E-05	0.000219581	0.000114267	4.74E-06	1.95E-04
chr1	138200001:138300000	18	5.01E-06	6.76E-05	9.92E-05	5.16299E-05	1.20E-06	4.95E-05
chr1	138300001:138400000	42	1.50E-05	2.02E-04	0.00027201	0.00014155	4.38E-06	1.80E-04
chr1	138400001:138500000	31	1.60E-05	2.16E-04	0.000268665	0.00013981	4.17E-06	1.72E-04
chr1	138500001:138600000	22	1.00E-05	1.35E-04	0.000232521	0.000121001	2.91E-06	1.20E-04
chr1	138600001:138700000	31	1.13E-05	1.53E-04	0.000197043	0.000102538	2.42E-06	9.94E-05
chr1	138700001:138800000	26	7.07E-06	9.54E-05	0.000116273	6.05066E-05	5.13E-06	2.11E-04
chr1	138800001:138900000	21	7.28E-06	9.82E-05	0.000121872	6.34203E-05	2.46E-06	1.01E-04
chr1	138900001:139000000	28	1.05E-05	1.41E-04	0.000220929	0.000114968	3.00E-06	1.24E-04
chr1	139000001:139100000	13	6.92E-06	9.34E-05	7.67E-05	3.99337E-05	1.55E-06	6.37E-05
chr1	139100001:139200000	13	4.06E-06	5.48E-05	6.36E-05	3.31112E-05	1.47E-06	6.06E-05
chr1	139200001:139300000	37	5.75E-06	7.75E-05	0.000299903	0.000156065	7.19E-06	2.96E-04
chr1	139300001:139400000	18	1.07E-05	1.44E-04	6.75E-05	3.51314E-05	3.35E-06	1.38E-04
chr1	139400001:139500000	16	2.22E-05	2.99E-04	8.21E-05	4.2716E-05	1.98E-06	8.16E-05
chr1	139500001:139600000	23	3.72E-06	5.01E-05	0.000213811	0.000111264	2.45E-06	1.01E-04
chr1	139600001:139700000	25	7.79E-06	1.05E-04	0.000119238	6.20495E-05	1.67E-06	6.85E-05
chr1	139700001:139800000	28	3.44E-05	4.64E-04	0.000231549	0.000120495	2.70E-06	1.11E-04
chr1	139800001:139900000	33	7.72E-05	1.04E-03	0.000127676	6.64407E-05	4.24E-06	1.74E-04
chr1	139900001:140000000	22	9.76E-06	1.32E-04	0.000203621	0.000105962	1.97E-06	8.10E-05
chr1	140000001:140100000	35	7.05E-05	9.52E-04	0.000188879	9.829E-05	4.48E-06	1.84E-04
chr1	140100001:140200000	36	6.67E-05	9.00E-04	0.00015951	8.30067E-05	3.36E-06	1.38E-04
chr1	140200001:140300000	27	1.26E-05	1.71E-04	0.000184639	9.60834E-05	2.80E-06	1.15E-04
chr1	140300001:140400000	32	5.60E-06	7.55E-05	0.000173659	9.03696E-05	3.12E-06	1.28E-04
chr1	140400001:140500000	22	5.50E-06	7.42E-05	0.000203244	0.000105765	1.83E-06	7.53E-05
chr1	140500001:140600000	43	1.17E-05	1.58E-04	0.000417895	0.000217467	7.61E-06	3.13E-04
chr1	140600001:140700000	28	1.60E-05	2.16E-04	0.000202557	0.000105408	2.87E-06	1.18E-04
chr1	140700001:140800000	16	1.32E-05	1.79E-04	0.000120571	6.27432E-05	3.16E-06	1.30E-04
chr1	140800001:140900000	7	5.26E-07	7.10E-06	6.88E-05	3.57775E-05	7.59E-07	3.12E-05
chr1	140900001:141000000	22	3.03E-06	4.09E-05	0.000116291	6.05164E-05	2.45E-06	1.01E-04
chr1	141000001:141100000	8	2.64E-06	3.57E-05	5.45E-05	2.8386E-05	1.32E-06	5.45E-05
chr1	141100001:141200000	14	1.12E-06	1.52E-05	0.000143763	7.4812E-05	9.24E-07	3.80E-05
chr1	141200001:141300000	8	2.89E-06	3.90E-05	4.94E-05	2.57157E-05	1.07E-06	4.39E-05
chr1	141300001:141400000	24	8.21E-06	1.11E-04	0.000122769	6.38871E-05	3.13E-06	1.29E-04
chr1	141400001:141500000	25	7.00E-06	9.44E-05	0.000132575	6.89902E-05	3.13E-06	1.29E-04
chr1	141500001:141600000	37	7.57E-06	1.02E-04	0.000163899	8.52909E-05	4.06E-06	1.67E-04
chr1	141600001:141700000	49	2.13E-05	2.87E-04	0.000263769	0.000137261	5.32E-06	2.19E-04
chr1	141700001:141800000	40	2.24E-05	3.03E-04	0.000172727	8.98847E-05	4.50E-06	1.85E-04
chr1	141800001:141900000	32	2.65E-05	3.57E-04	0.000245006	0.000127498	7.91E-06	3.25E-04
chr1	141900001:142000000	31	1.57E-05	2.12E-04	0.000281425	0.00014645	8.54E-06	3.52E-04
chr1	142000001:142100000	32	6.75E-06	9.11E-05	0.000212513	0.000110589	1.29E-05	5.29E-04
chr1	142100001:142200000	47	1.13E-05	1.52E-04	0.000176148	9.16648E-05	2.88E-05	1.19E-03
chr1	142200001:142300000	40	1.48E-05	2.00E-04	0.000408582	0.00021262	7.30E-06	3.01E-04
chr1	142300001:142400000	30	8.46E-06	1.14E-04	0.000183215	9.53427E-05	7.81E-06	3.21E-04
chr1	142400001:142500000	23	7.20E-06	9.71E-05	0.000110121	5.73056E-05	4.95E-06	2.04E-04
chr1	142500001:142600000	34	5.69E-06	7.68E-05	0.000199064	0.00010359	1.03E-05	4.23E-04
chr1	142600001:142700000	21	7.83E-06	1.06E-04	0.00013079	6.80613E-05	7.02E-06	2.89E-04
chr1	142700001:142800000	19	6.57E-06	8.86E-05	9.93E-05	5.17E-05	2.06E-06	8.47E-05
chr1	142800001:142900000	35	1.15E-05	1.55E-04	0.00020608	0.000107241	2.53E-06	1.04E-04
chr1	142900001:143000000	54	1.40E-05	1.89E-04	0.000264546	0.000137666	5.40E-06	2.22E-04
chr1	143000001:143100000	33	8.15E-06	1.10E-04	0.000144442	7.51658E-05	1.08E-05	4.44E-04
chr1	143100001:143200000	49	4.72E-05	6.37E-04	0.000263026	0.000136875	4.82E-06	1.98E-04
chr1	143200001:143300000	47	1.41E-05	1.90E-04	0.000328115	0.000170746	1.95E-05	8.01E-04
chr1	143300001:143400000	43	2.41E-05	3.25E-04	0.000229421	0.000119387	4.96E-06	2.04E-04
chr1	143400001:143500000	28	3.89E-06	5.25E-05	0.000169156	8.80262E-05	3.66E-06	1.51E-04
chr1	143500001:143600000	23	4.05E-06	5.46E-05	0.000134618	7.00533E-05	3.45E-06	1.42E-04
chr1	143600001:143700000	21	6.37E-06	8.59E-05	0.000121126	6.3032E-05	4.72E-06	1.94E-04
chr1	143700001:143800000	16	3.92E-06	5.28E-05	0.000128219	6.67232E-05	1.39E-06	5.71E-05
chr1	143800001:143900000	36	7.74E-06	1.04E-04	0.000548726	0.000285549	2.50E-06	1.03E-04
chr1	143900001:144000000	30	1.05E-05	1.41E-04	0.000366236	0.000190584	3.85E-06	1.58E-04
chr1	144000001:144100000	26	5.67E-06	7.64E-05	0.000285396	0.000148516	2.57E-06	1.06E-04
chr1	144100001:144200000	30	4.84E-06	6.53E-05	0.0002428	0.00012635	3.51E-06	1.44E-04
chr1	144200001:144300000	21	7.80E-06	1.05E-04	0.000271855	0.00014147	3.58E-06	1.47E-04
chr1	144300001:144400000	45	1.19E-05	1.61E-04	0.000215597	0.000112194	4.88E-06	2.01E-04
chr1	144400001:144500000	53	1.26E-05	1.70E-04	0.000238526	0.000124126	5.50E-06	2.26E-04
chr1	144500001:144600000	20	5.30E-06	7.15E-05	0.000119344	6.21049E-05	4.77E-06	1.96E-04
chr1	144600001:144700000	22	7.45E-06	1.01E-04	0.000167113	8.69633E-05	3.86E-06	1.59E-04
chr1	144700001:144800000	45	1.01E-05	1.36E-04	0.00015173	7.89582E-05	1.73E-05	7.13E-04
chr1	144800001:144900000	13	7.33E-06	9.88E-05	6.62E-05	3.44615E-05	4.47E-06	1.84E-04
chr1	144900001:145000000	38	1.13E-05	1.52E-04	0.000227233	0.000118249	5.59E-06	2.30E-04
chr1	145000001:145100000	14	2.23E-06	3.01E-05	5.15E-05	2.67744E-05	2.49E-06	1.02E-04
chr1	145100001:145200000	26	8.11E-06	1.09E-04	0.00010524	5.47655E-05	3.62E-06	1.49E-04
chr1	145200001:145300000	46	1.47E-05	1.99E-04	0.000394353	0.000205216	3.91E-06	1.61E-04
chr1	145400001:145500000	14	3.84E-06	5.19E-05	6.91E-05	3.59646E-05	1.33E-06	5.46E-05
chr1	145500001:145600000	17	2.65E-06	3.58E-05	0.000301061	0.000156668	1.26E-06	5.20E-05
chr1	145600001:145700000	34	7.15E-06	9.65E-05	0.000197273	0.000102658	3.68E-06	1.51E-04
chr1	145700001:145800000	17	6.88E-06	9.28E-05	0.000145241	7.55814E-05	2.33E-06	9.60E-05
chr1	145800001:145900000	40	1.06E-05	1.43E-04	0.000400649	0.000208492	7.03E-06	2.89E-04
chr1	145900001:146000000	40	8.54E-06	1.15E-04	0.000218613	0.000113763	4.47E-06	1.84E-04
chr1	146000001:146100000	14	2.36E-06	3.19E-05	0.000104623	5.44444E-05	1.02E-06	4.18E-05
chr1	146100001:146200000	13	2.92E-06	3.94E-05	0.000161662	8.41265E-05	2.42E-06	9.95E-05
chr1	146200001:146300000	19	4.51E-06	6.09E-05	0.000213823	0.00011127	1.22E-05	5.03E-04
chr1	146300001:146400000	23	1.19E-05	1.61E-04	0.000107754	5.60735E-05	2.11E-05	8.68E-04
chr1	146400001:146500000	39	8.11E-06	1.09E-04	0.000285797	0.000148725	5.04E-06	2.08E-04
chr1	146500001:146600000	28	1.40E-05	1.89E-04	0.000182288	9.486E-05	3.56E-06	1.47E-04
chr1	146600001:146700000	26	6.48E-06	8.74E-05	0.000320259	0.000166658	3.44E-06	1.41E-04
chr1	146700001:146800000	29	5.22E-06	7.04E-05	0.000645451	0.000335884	4.24E-06	1.74E-04
chr1	146800001:146900000	22	7.10E-06	9.58E-05	0.000135181	7.03463E-05	3.05E-06	1.26E-04
chr1	146900001:147000000	38	8.88E-06	1.20E-04	0.000262241	0.000136466	5.55E-06	2.28E-04
chr1	147000001:147100000	40	9.20E-06	1.24E-04	0.000288533	0.000150148	4.04E-06	1.66E-04
chr1	147100001:147200000	32	6.07E-06	8.19E-05	0.00017513	9.1135E-05	2.13E-06	8.75E-05
chr1	147200001:147300000	14	1.71E-06	2.31E-05	0.000126964	6.60701E-05	1.31E-06	5.40E-05
chr1	147300001:147400000	43	9.03E-06	1.22E-04	0.000252586	0.000131442	3.86E-06	1.59E-04
chr1	147400001:147500000	41	9.68E-06	1.31E-04	0.000244643	0.000127309	3.41E-06	1.40E-04
chr1	147500001:147600000	20	7.03E-06	9.48E-05	0.000177071	9.21454E-05	1.89E-06	7.78E-05
chr1	147600001:147700000	34	7.50E-06	1.01E-04	0.000192905	0.000100385	4.24E-06	1.74E-04
chr1	147700001:147800000	32	9.24E-06	1.25E-04	0.000328025	0.0001707	3.42E-06	1.41E-04
chr1	147800001:147900000	31	2.46E-06	3.32E-05	0.000375296	0.000195299	3.09E-06	1.27E-04
chr1	147900001:148000000	47	8.91E-06	1.20E-04	0.000499511	0.000259939	4.30E-06	1.77E-04
chr1	148000001:148100000	22	5.75E-06	7.76E-05	0.000150081	7.81002E-05	4.18E-06	1.72E-04
chr1	148100001:148200000	34	1.21E-05	1.63E-04	0.000195311	0.000101637	3.38E-06	1.39E-04
chr1	148200001:148300000	17	5.49E-06	7.41E-05	0.000133092	6.92591E-05	2.00E-06	8.22E-05
chr1	148300001:148400000	10	2.48E-06	3.35E-05	6.05E-05	3.14679E-05	1.83E-06	7.52E-05
chr1	148400001:148500000	6	1.67E-06	2.26E-05	4.47E-05	2.32649E-05	4.83E-07	1.99E-05
chr1	148500001:148600000	27	5.20E-06	7.02E-05	0.00017423	9.06666E-05	1.62E-06	6.67E-05
chr1	148600001:148700000	10	8.39E-07	1.13E-05	0.000135691	7.06117E-05	1.35E-06	5.58E-05
chr1	148700001:148800000	33	8.25E-06	1.11E-04	0.000204479	0.000106408	5.58E-06	2.29E-04
chr1	148800001:148900000	47	7.92E-06	1.07E-04	0.000522884	0.000272101	5.98E-06	2.46E-04
chr1	148900001:149000000	39	9.42E-06	1.27E-04	0.000313136	0.000162952	3.19E-06	1.31E-04
chr1	149000001:149100000	42	1.21E-05	1.63E-04	0.000343522	0.000178764	5.83E-06	2.40E-04
chr1	149100001:149200000	28	9.30E-06	1.26E-04	0.000202217	0.000105231	3.59E-06	1.48E-04
chr1	149200001:149300000	22	4.18E-06	5.64E-05	0.000228671	0.000118997	2.67E-06	1.10E-04
chr1	149300001:149400000	26	6.47E-06	8.72E-05	0.000214738	0.000111746	1.72E-06	7.09E-05
chr1	149400001:149500000	32	7.94E-06	1.07E-04	0.00034068	0.000177285	3.75E-06	1.54E-04
chr1	149500001:149600000	34	8.62E-06	1.16E-04	0.000482953	0.000251322	2.41E-06	9.90E-05
chr1	149600001:149700000	17	4.05E-06	5.47E-05	9.83E-05	5.11734E-05	1.55E-06	6.36E-05
chr1	149700001:149800000	17	5.67E-06	7.64E-05	9.86E-05	5.12849E-05	2.11E-06	8.70E-05
chr1	149800001:149900000	9	1.83E-06	2.46E-05	5.69E-05	2.96123E-05	1.28E-06	5.25E-05
chr1	149900001:150000000	27	4.75E-06	6.40E-05	0.00012296	6.39866E-05	2.55E-06	1.05E-04
chr1	150000001:150100000	15	4.97E-06	6.71E-05	6.44E-05	3.35176E-05	4.23E-06	1.74E-04
chr1	150100001:150200000	27	4.89E-06	6.60E-05	0.000227951	0.000118622	3.08E-06	1.27E-04
chr1	150200001:150300000	60	2.01E-05	2.71E-04	0.000193105	0.000100489	9.93E-06	4.08E-04
chr1	150300001:150400000	32	2.05E-05	2.77E-04	0.000117347	6.10656E-05	4.40E-06	1.81E-04
chr1	150400001:150500000	23	1.55E-05	2.08E-04	0.000122527	6.37613E-05	2.53E-06	1.04E-04
chr1	150500001:150600000	21	7.21E-06	9.72E-05	0.000174413	9.07622E-05	3.00E-06	1.23E-04
chr1	150600001:150700000	22	3.52E-06	4.75E-05	0.000117294	6.10383E-05	1.61E-06	6.61E-05
chr1	150700001:150800000	24	4.29E-06	5.79E-05	9.79E-05	5.09473E-05	2.16E-06	8.88E-05
chr1	150800001:150900000	24	1.25E-05	1.69E-04	0.000132208	6.87994E-05	2.64E-06	1.09E-04
chr1	150900001:151000000	33	1.01E-05	1.37E-04	0.000325409	0.000169338	3.03E-06	1.25E-04
chr1	151000001:151100000	42	1.00E-05	1.35E-04	0.00063843	0.00033223	4.21E-06	1.73E-04
chr1	151100001:151200000	32	4.21E-06	5.67E-05	0.000240337	0.000125068	4.45E-06	1.83E-04
chr1	151200001:151300000	20	3.18E-06	4.29E-05	0.000506142	0.000263389	3.00E-06	1.24E-04
chr1	151300001:151400000	24	7.70E-06	1.04E-04	0.001127685	0.000586831	5.44E-06	2.24E-04
chr1	151400001:151500000	28	6.84E-06	9.23E-05	0.000463487	0.000241192	4.01E-06	1.65E-04
chr1	151500001:151600000	27	2.13E-05	2.87E-04	0.000227428	0.00011835	4.32E-06	1.78E-04
chr1	151600001:151700000	33	1.03E-05	1.39E-04	0.00117808	0.000613056	3.46E-06	1.42E-04
chr1	151700001:151800000	30	5.04E-06	6.80E-05	0.000265793	0.000138315	3.77E-06	1.55E-04
chr1	151800001:151900000	34	9.45E-06	1.28E-04	0.000754046	0.000392395	3.40E-06	1.40E-04
chr1	151900001:152000000	27	6.16E-06	8.31E-05	0.000696351	0.000362371	1.82E-06	7.49E-05
chr1	152000001:152100000	26	5.62E-06	7.58E-05	0.000152132	7.91676E-05	4.63E-06	1.90E-04
chr1	152100001:152200000	28	1.03E-05	1.39E-04	0.000202498	0.000105377	2.85E-06	1.17E-04
chr1	152200001:152300000	23	5.14E-06	6.93E-05	0.000233838	0.000121686	1.84E-06	7.57E-05
chr1	152300001:152400000	56	1.45E-05	1.95E-04	0.000321603	0.000167358	5.52E-06	2.27E-04
chr1	152400001:152500000	24	4.81E-06	6.49E-05	0.000126151	6.56472E-05	4.87E-06	2.00E-04
chr1	152500001:152600000	30	6.57E-06	8.86E-05	0.000148825	7.74462E-05	2.92E-06	1.20E-04
chr1	152600001:152700000	23	8.00E-06	1.08E-04	0.000263957	0.00013736	2.63E-06	1.08E-04
chr1	152700001:152800000	33	7.40E-06	9.98E-05	0.000240163	0.000124977	5.90E-06	2.43E-04
chr1	152800001:152900000	40	9.22E-06	1.24E-04	0.000369962	0.000192523	5.24E-06	2.16E-04
chr1	152900001:153000000	27	4.77E-06	6.44E-05	0.000176371	9.17809E-05	1.88E-06	7.72E-05
chr1	153000001:153100000	39	5.23E-06	7.06E-05	0.000253867	0.000132109	2.71E-06	1.11E-04
chr1	153100001:153200000	32	6.36E-06	8.59E-05	0.000166756	8.67776E-05	3.73E-06	1.54E-04
chr1	153200001:153300000	27	9.47E-06	1.28E-04	0.000247575	0.000128834	6.38E-06	2.62E-04
chr1	153300001:153400000	29	8.85E-06	1.19E-04	0.000123996	6.45256E-05	6.25E-06	2.57E-04
chr1	153400001:153500000	52	1.69E-05	2.28E-04	0.000276152	0.000143706	4.09E-06	1.68E-04
chr1	153500001:153600000	26	7.10E-06	9.57E-05	0.00024468	0.000127328	3.28E-06	1.35E-04
chr1	153600001:153700000	25	7.43E-06	1.00E-04	0.000141113	7.34333E-05	4.35E-06	1.79E-04
chr1	153700001:153800000	25	2.70E-06	3.64E-05	0.000295106	0.000153569	4.16E-06	1.71E-04
chr1	153800001:153900000	51	1.13E-05	1.52E-04	0.000454407	0.000236467	4.07E-06	1.67E-04
chr1	153900001:154000000	35	1.51E-05	2.04E-04	7.39E-05	3.84404E-05	2.96E-06	1.22E-04
chr1	154000001:154100000	41	2.06E-05	2.78E-04	0.000279812	0.00014561	5.22E-06	2.15E-04
chr1	154100001:154200000	25	4.80E-06	6.48E-05	0.000110524	5.75153E-05	2.58E-06	1.06E-04
chr1	154200001:154300000	28	6.95E-06	9.38E-05	0.004691334	0.002441304	5.18E-06	2.13E-04
chr1	154300001:154400000	28	7.80E-06	1.05E-04	0.000140596	7.3164E-05	2.64E-06	1.09E-04
chr1	154400001:154500000	16	3.15E-06	4.26E-05	3.79E-05	1.9713E-05	2.15E-06	8.87E-05
chr1	154500001:154600000	15	3.13E-06	4.22E-05	9.19E-05	4.7807E-05	1.52E-06	6.26E-05
chr1	154600001:154700000	10	1.64E-06	2.21E-05	4.89E-05	2.54676E-05	1.20E-06	4.92E-05
chr1	154700001:154800000	26	4.73E-06	6.38E-05	0.000361025	0.000187873	1.64E-06	6.74E-05
chr1	154800001:154900000	34	8.63E-06	1.16E-04	0.000177242	9.22341E-05	4.27E-06	1.76E-04
chr1	154900001:155000000	36	8.71E-06	1.17E-04	0.000256354	0.000133403	2.80E-06	1.15E-04
chr1	155000001:155100000	22	4.53E-06	6.11E-05	0.000271622	0.000141348	2.83E-06	1.16E-04
chr1	155100001:155200000	41	1.67E-05	2.25E-04	0.000519503	0.000270342	5.38E-06	2.21E-04
chr1	155200001:155300000	42	1.83E-05	2.47E-04	0.001236837	0.000643632	4.15E-06	1.71E-04
chr1	155300001:155400000	30	1.53E-05	2.06E-04	0.000243296	0.000126608	5.50E-06	2.26E-04
chr1	155400001:155500000	28	6.48E-06	8.74E-05	0.000260614	0.00013562	4.23E-06	1.74E-04
chr1	155500001:155600000	38	1.10E-05	1.49E-04	0.000166688	8.67419E-05	3.59E-06	1.48E-04
chr1	155600001:155700000	37	8.25E-06	1.11E-04	0.000254646	0.000132514	3.87E-06	1.59E-04
chr1	155700001:155800000	34	9.48E-06	1.28E-04	0.000156827	8.16106E-05	5.13E-06	2.11E-04
chr1	155800001:155900000	15	2.80E-06	3.78E-05	5.91E-05	3.075E-05	2.94E-06	1.21E-04
chr1	155900001:156000000	11	2.45E-06	3.30E-05	7.70E-05	4.0085E-05	1.40E-06	5.76E-05
chr1	156000001:156100000	26	5.20E-06	7.01E-05	0.000246958	0.000128513	3.11E-06	1.28E-04
chr1	156100001:156200000	15	2.06E-06	2.79E-05	0.000148413	7.7232E-05	2.49E-06	1.03E-04
chr1	156200001:156300000	51	1.10E-05	1.48E-04	0.000785426	0.000408724	1.03E-05	4.23E-04
chr1	156300001:156400000	34	5.95E-06	8.03E-05	0.000108303	5.63595E-05	3.94E-06	1.62E-04
chr1	156400001:156500000	18	5.84E-06	7.88E-05	9.37E-05	4.87684E-05	2.37E-06	9.73E-05
chr1	156500001:156600000	33	9.39E-06	1.27E-04	0.000179555	9.34377E-05	4.69E-06	1.93E-04
chr1	156600001:156700000	28	1.00E-05	1.35E-04	0.000173076	9.00662E-05	3.02E-06	1.24E-04
chr1	156700001:156800000	27	5.65E-06	7.62E-05	0.00016933	8.81167E-05	3.25E-06	1.34E-04
chr1	156800001:156900000	30	6.31E-06	8.51E-05	0.000206157	0.000107281	4.99E-06	2.05E-04
chr1	156900001:157000000	28	1.33E-05	1.80E-04	0.000130685	6.80066E-05	5.62E-06	2.31E-04
chr1	157000001:157100000	27	6.25E-06	8.44E-05	0.000211374	0.000109996	3.29E-06	1.35E-04
chr1	157100001:157200000	23	1.60E-05	2.16E-04	0.000143914	7.4891E-05	1.91E-06	7.88E-05
chr1	157200001:157300000	33	1.45E-05	1.96E-04	0.000227972	0.000118633	3.33E-06	1.37E-04
chr1	157300001:157400000	36	1.13E-05	1.53E-04	0.000238232	0.000123972	4.18E-06	1.72E-04
chr1	157400001:157500000	48	2.45E-05	3.30E-04	0.001076183	0.000560031	3.75E-06	1.54E-04
chr1	157500001:157600000	26	7.98E-06	1.08E-04	0.000178806	9.30483E-05	2.99E-06	1.23E-04
chr1	157600001:157700000	39	7.03E-06	9.48E-05	0.000203451	0.000105873	5.01E-06	2.06E-04
chr1	157700001:157800000	30	6.28E-06	8.48E-05	0.000155183	8.07552E-05	3.44E-06	1.42E-04
chr1	157800001:157900000	35	5.63E-06	7.60E-05	0.000257967	0.000134242	3.88E-06	1.59E-04
chr1	157900001:158000000	37	9.33E-06	1.26E-04	0.000164231	8.54637E-05	6.71E-06	2.76E-04
chr1	158000001:158100000	23	6.28E-06	8.47E-05	0.00017399	9.0542E-05	3.14E-06	1.29E-04
chr1	158100001:158200000	25	5.32E-06	7.18E-05	0.000103421	5.38191E-05	2.57E-06	1.06E-04
chr1	158200001:158300000	42	1.04E-05	1.40E-04	0.000346941	0.000180543	6.73E-06	2.77E-04
chr2	1:100000	9	1.51E-06	2.03E-05	9.69E-05	5.04362E-05	1.28E-06	5.26E-05
chr2	100001:200000	7	2.57E-06	3.47E-05	3.53E-05	1.83561E-05	1.29E-06	5.32E-05
chr2	200001:300000	9	1.37E-06	1.85E-05	3.92E-05	2.04035E-05	9.96E-07	4.10E-05
chr2	300001:400000	21	4.60E-06	6.20E-05	0.000109751	5.7113E-05	2.25E-06	9.27E-05
chr2	400001:500000	12	4.89E-06	6.60E-05	4.54E-05	2.36318E-05	3.81E-06	1.57E-04
chr2	500001:600000	28	1.05E-05	1.42E-04	0.000133082	6.92541E-05	2.77E-06	1.14E-04
chr2	600001:700000	71	1.32E-05	1.78E-04	0.001509565	0.000785556	6.45E-06	2.65E-04
chr2	700001:800000	13	3.61E-06	4.87E-05	6.73E-05	3.50294E-05	1.16E-06	4.78E-05
chr2	800001:900000	26	6.23E-06	8.40E-05	0.000131535	6.84491E-05	3.53E-06	1.45E-04
chr2	900001:1000000	32	5.14E-06	6.94E-05	0.00022764	0.000118461	3.33E-06	1.37E-04
chr2	1000001:1100000	48	1.25E-05	1.68E-04	0.000352435	0.000183402	5.95E-06	2.45E-04
chr2	1100001:1200000	18	3.09E-06	4.17E-05	0.000102486	5.33325E-05	1.55E-06	6.38E-05
chr2	1200001:1300000	25	3.75E-06	5.05E-05	0.000163031	8.48391E-05	3.46E-06	1.42E-04
chr2	1300001:1400000	37	8.03E-06	1.08E-04	0.000223206	0.000116153	8.11E-06	3.34E-04
chr2	1400001:1500000	22	1.21E-05	1.64E-04	0.000200395	0.000104283	1.85E-06	7.61E-05
chr2	1500001:1600000	35	8.05E-06	1.09E-04	0.00023593	0.000122774	1.68E-05	6.92E-04
chr2	1600001:1700000	18	7.44E-06	1.00E-04	0.000112498	5.85424E-05	4.27E-06	1.76E-04
chr2	1700001:1800000	31	1.01E-05	1.36E-04	0.000223355	0.000116231	3.48E-06	1.43E-04
chr2	1800001:1900000	18	1.34E-05	1.81E-04	0.000153168	7.97066E-05	2.43E-06	9.98E-05
chr2	1900001:2000000	30	1.52E-05	2.05E-04	0.0001509	7.85264E-05	2.45E-06	1.01E-04
chr2	2000001:2100000	10	1.43E-06	1.93E-05	5.27E-05	2.74074E-05	1.35E-06	5.54E-05
chr2	2100001:2200000	10	3.03E-06	4.09E-05	0.000100386	5.22397E-05	8.72E-07	3.59E-05
chr2	2200001:2300000	37	7.98E-06	1.08E-04	0.000140714	7.32256E-05	5.17E-06	2.13E-04
chr2	2300001:2400000	25	1.07E-05	1.45E-04	7.64E-05	3.977E-05	3.85E-06	1.59E-04
chr2	2400001:2500000	12	2.91E-06	3.92E-05	3.71E-05	1.93293E-05	1.49E-06	6.13E-05
chr2	2500001:2600000	14	3.92E-06	5.29E-05	7.98E-05	4.15313E-05	4.15E-07	1.71E-05
chr2	2600001:2700000	16	2.20E-06	2.97E-05	4.63E-05	2.40951E-05	1.91E-06	7.84E-05
chr2	2700001:2800000	21	3.95E-06	5.32E-05	0.000105816	5.50653E-05	3.47E-06	1.43E-04
chr2	2800001:2900000	19	2.42E-06	3.27E-05	0.000111867	5.82141E-05	1.62E-06	6.66E-05
chr2	2900001:3000000	16	5.06E-06	6.82E-05	0.000117496	6.11431E-05	1.14E-06	4.69E-05
chr2	3000001:3100000	21	5.39E-06	7.28E-05	0.000150336	7.82329E-05	3.78E-06	1.56E-04
chr2	3100001:3200000	20	4.82E-06	6.51E-05	0.000271234	0.000141146	2.78E-06	1.14E-04
chr2	3200001:3300000	24	7.33E-06	9.89E-05	0.000202259	0.000105253	3.18E-06	1.31E-04
chr2	3300001:3400000	13	5.49E-06	7.41E-05	3.10E-05	1.61098E-05	1.51E-06	6.22E-05
chr2	3400001:3500000	18	3.56E-06	4.81E-05	8.35E-05	4.34684E-05	1.73E-06	7.14E-05
chr2	3500001:3600000	17	3.72E-06	5.02E-05	0.0001563	8.13365E-05	2.07E-06	8.52E-05
chr2	3600001:3700000	22	1.18E-05	1.60E-04	0.000134303	6.98892E-05	1.99E-06	8.19E-05
chr2	3700001:3800000	26	6.47E-06	8.73E-05	0.000154932	8.06247E-05	2.98E-06	1.22E-04
chr2	3800001:3900000	35	6.32E-06	8.52E-05	0.000361213	0.00018797	3.90E-06	1.61E-04
chr2	3900001:4000000	31	8.69E-06	1.17E-04	0.000170478	8.87144E-05	4.15E-06	1.71E-04
chr2	4000001:4100000	19	2.56E-06	3.45E-05	0.000174369	9.07393E-05	2.22E-06	9.15E-05
chr2	4100001:4200000	56	1.69E-05	2.28E-04	0.000439691	0.000228809	4.96E-06	2.04E-04
chr2	4200001:4300000	31	4.97E-06	6.70E-05	0.000146087	7.60215E-05	3.59E-06	1.48E-04
chr2	4300001:4400000	33	5.96E-06	8.04E-05	0.00022879	0.000119059	2.14E-06	8.80E-05
chr2	4400001:4500000	29	8.42E-06	1.14E-04	0.000203471	0.000105883	2.63E-06	1.08E-04
chr2	4500001:4600000	34	2.47E-05	3.33E-04	0.000160144	8.33365E-05	3.89E-06	1.60E-04
chr2	4600001:4700000	11	3.67E-06	4.95E-05	7.54E-05	3.92607E-05	1.53E-06	6.29E-05
chr2	4700001:4800000	10	3.96E-05	5.34E-04	5.06E-05	2.63122E-05	1.24E-06	5.08E-05
chr2	4800001:4900000	39	1.12E-05	1.52E-04	0.000240849	0.000125334	5.73E-06	2.36E-04
chr2	4900001:5000000	30	6.42E-06	8.66E-05	0.000187977	9.78208E-05	4.03E-06	1.66E-04
chr2	5000001:5100000	18	3.54E-06	4.77E-05	8.74E-05	4.54642E-05	3.38E-06	1.39E-04
chr2	5100001:5200000	30	6.89E-06	9.29E-05	0.000128422	6.68292E-05	5.42E-06	2.23E-04
chr2	5200001:5300000	29	8.83E-06	1.19E-04	0.000233958	0.000121749	3.68E-06	1.51E-04
chr2	5300001:5400000	44	2.55E-05	3.44E-04	0.000196043	0.000102018	6.04E-06	2.49E-04
chr2	5400001:5500000	34	1.51E-05	2.03E-04	0.000226126	0.000117673	3.47E-06	1.43E-04
chr2	5500001:5600000	25	4.78E-06	6.45E-05	0.000160768	8.36614E-05	3.11E-06	1.28E-04
chr2	5600001:5700000	18	5.70E-05	7.69E-04	7.55E-05	3.92697E-05	9.31E-06	3.83E-04
chr2	5700001:5800000	27	1.30E-05	1.75E-04	0.000231655	0.00012055	5.78E-06	2.38E-04
chr2	5800001:5900000	28	6.40E-06	8.64E-05	0.00026241	0.000136555	1.76E-06	7.23E-05
chr2	5900001:6000000	19	3.08E-06	4.16E-05	9.64E-05	5.0175E-05	2.27E-06	9.34E-05
chr2	6000001:6100000	27	8.09E-05	1.09E-03	0.000149047	7.75621E-05	2.63E-06	1.08E-04
chr2	6100001:6200000	31	1.17E-05	1.58E-04	0.000168447	8.76574E-05	2.61E-06	1.07E-04
chr2	6200001:6300000	27	4.33E-06	5.84E-05	0.000167334	8.70782E-05	1.99E-06	8.21E-05
chr2	6300001:6400000	8	2.92E-06	3.94E-05	5.92E-05	3.0785E-05	1.06E-06	4.38E-05
chr2	6400001:6500000	14	3.35E-06	4.52E-05	0.00017299	9.00214E-05	9.61E-07	3.95E-05
chr2	6500001:6600000	23	7.68E-06	1.04E-04	0.000171522	8.92578E-05	3.22E-06	1.32E-04
chr2	6600001:6700000	26	1.79E-05	2.41E-04	0.000162017	8.43112E-05	5.28E-06	2.17E-04
chr2	6700001:6800000	28	5.14E-06	6.94E-05	0.000157534	8.19786E-05	2.52E-06	1.04E-04
chr2	6800001:6900000	36	1.09E-05	1.48E-04	0.000166675	8.67353E-05	4.01E-06	1.65E-04
chr2	6900001:7000000	29	5.08E-06	6.85E-05	0.000148356	7.72026E-05	4.10E-06	1.69E-04
chr2	7000001:7100000	31	7.89E-06	1.06E-04	0.000171788	8.9396E-05	6.83E-06	2.81E-04
chr2	7100001:7200000	36	1.42E-05	1.91E-04	0.000241437	0.00012564	4.32E-06	1.78E-04
chr2	7200001:7300000	15	3.79E-06	5.12E-05	9.24E-05	4.8087E-05	3.20E-06	1.32E-04
chr2	7300001:7400000	16	2.38E-06	3.21E-05	0.000121603	6.32806E-05	7.05E-07	2.90E-05
chr2	7400001:7500000	19	3.00E-06	4.04E-05	0.000208425	0.000108461	2.63E-06	1.08E-04
chr2	7500001:7600000	29	6.60E-06	8.90E-05	0.000222465	0.000115767	2.25E-06	9.25E-05
chr2	7600001:7700000	21	1.14E-05	1.54E-04	0.00015364	7.99519E-05	4.68E-06	1.92E-04
chr2	7700001:7800000	27	4.17E-06	5.63E-05	0.0001407	7.32181E-05	2.47E-06	1.02E-04
chr2	7800001:7900000	24	4.68E-06	6.31E-05	9.24E-05	4.80616E-05	2.21E-06	9.10E-05
chr2	7900001:8000000	20	4.28E-06	5.77E-05	9.19E-05	4.78453E-05	1.81E-06	7.44E-05
chr2	8000001:8100000	12	2.33E-06	3.15E-05	4.46E-05	2.32294E-05	1.95E-06	8.01E-05
chr2	8100001:8200000	38	7.49E-06	1.01E-04	0.000388363	0.000202099	6.12E-06	2.52E-04
chr2	8200001:8300000	27	5.22E-06	7.04E-05	0.000199308	0.000103717	4.16E-06	1.71E-04
chr2	8300001:8400000	19	3.88E-06	5.24E-05	9.51E-05	4.94899E-05	3.24E-06	1.33E-04
chr2	8400001:8500000	30	3.98E-05	5.37E-04	0.000205776	0.000107083	3.15E-06	1.30E-04
chr2	8500001:8600000	12	8.24E-06	1.11E-04	8.25E-05	4.2938E-05	5.71E-07	2.35E-05
chr2	8600001:8700000	17	2.58E-06	3.48E-05	8.89E-05	4.62553E-05	1.72E-06	7.10E-05
chr2	8700001:8800000	24	8.18E-06	1.10E-04	0.000134127	6.97976E-05	2.02E-06	8.33E-05
chr2	8800001:8900000	17	5.26E-06	7.10E-05	0.000102998	5.35986E-05	4.56E-06	1.88E-04
chr2	8900001:9000000	20	2.83E-06	3.82E-05	0.000147473	7.67427E-05	3.30E-06	1.36E-04
chr2	9000001:9100000	30	6.01E-06	8.10E-05	0.000210574	0.00010958	7.67E-06	3.16E-04
chr2	9100001:9200000	25	7.24E-06	9.76E-05	0.000186566	9.70865E-05	2.77E-06	1.14E-04
chr2	9200001:9300000	10	6.48E-06	8.74E-05	7.94E-05	4.13266E-05	7.25E-07	2.98E-05
chr2	9300001:9400000	5	3.64E-06	4.92E-05	3.64E-05	1.89577E-05	1.49E-06	6.12E-05
chr2	9400001:9500000	11	3.98E-06	5.36E-05	5.41E-05	2.81387E-05	9.79E-07	4.03E-05
chr2	9500001:9600000	18	5.47E-06	7.37E-05	0.000112481	5.85335E-05	3.30E-06	1.36E-04
chr2	9600001:9700000	20	9.64E-06	1.30E-04	9.31E-05	4.84354E-05	2.25E-06	9.26E-05
chr2	9700001:9800000	23	6.14E-06	8.29E-05	0.000251461	0.000130857	3.50E-06	1.44E-04
chr2	9800001:9900000	27	9.91E-06	1.34E-04	0.000237587	0.000123637	2.39E-06	9.84E-05
chr2	9900001:10000000	7	1.98E-06	2.67E-05	1.84E-05	9.5917E-06	6.25E-07	2.57E-05
chr2	10000001:10100000	9	9.00E-07	1.21E-05	5.89E-05	3.06295E-05	1.60E-06	6.57E-05
chr2	10100001:10200000	10	1.39E-06	1.87E-05	6.62E-05	3.44262E-05	1.26E-06	5.19E-05
chr2	10200001:10300000	15	4.19E-06	5.65E-05	0.000117225	6.10023E-05	1.85E-06	7.63E-05
chr2	10300001:10400000	19	9.79E-06	1.32E-04	0.000113369	5.89956E-05	2.85E-06	1.17E-04
chr2	10400001:10500000	32	1.44E-05	1.94E-04	0.000175813	9.14905E-05	4.28E-06	1.76E-04
chr2	10500001:10600000	19	6.43E-06	8.68E-05	0.000156175	8.12713E-05	1.04E-06	4.28E-05
chr2	10600001:10700000	21	2.18E-06	2.94E-05	9.90E-05	5.15182E-05	1.59E-06	6.54E-05
chr2	10700001:10800000	8	8.07E-07	1.09E-05	3.64E-05	1.89527E-05	4.34E-07	1.79E-05
chr2	10800001:10900000	12	2.15E-06	2.90E-05	6.40E-05	3.33167E-05	2.16E-06	8.88E-05
chr2	10900001:11000000	15	2.09E-06	2.82E-05	6.00E-05	3.12063E-05	6.92E-07	2.85E-05
chr2	11000001:11100000	14	2.32E-06	3.12E-05	0.000109763	5.7119E-05	6.01E-07	2.47E-05
chr2	11100001:11200000	27	5.58E-06	7.53E-05	0.000135837	7.06875E-05	2.78E-06	1.14E-04
chr2	11200001:11300000	5	1.07E-06	1.44E-05	5.37E-05	2.79484E-05	8.92E-07	3.67E-05
chr2	11300001:11400000	29	9.16E-06	1.24E-04	0.00011414	5.93966E-05	6.53E-06	2.69E-04
chr2	11400001:11500000	39	9.96E-06	1.34E-04	0.000222527	0.0001158	4.46E-06	1.84E-04
chr2	11500001:11600000	31	7.79E-06	1.05E-04	0.000170096	8.85158E-05	3.98E-06	1.64E-04
chr2	11600001:11700000	22	5.83E-06	7.87E-05	0.000165422	8.60833E-05	3.87E-06	1.59E-04
chr2	11700001:11800000	31	1.50E-05	2.02E-04	0.000456218	0.000237409	0.000704697	2.90E-02
chr2	11800001:11900000	44	1.47E-05	1.98E-04	0.000215143	0.000111957	5.08E-06	2.09E-04
chr2	11900001:12000000	32	2.88E-05	3.89E-04	0.000125455	6.52851E-05	3.43E-06	1.41E-04
chr2	12000001:12100000	37	1.06E-05	1.43E-04	0.000228997	0.000119167	4.35E-06	1.79E-04
chr2	12100001:12200000	34	6.89E-06	9.29E-05	0.000330315	0.000171891	4.08E-06	1.68E-04
chr2	12200001:12300000	20	4.24E-06	5.72E-05	0.000146343	7.61549E-05	2.75E-06	1.13E-04
chr2	12300001:12400000	14	2.21E-05	2.99E-04	9.75E-05	5.07207E-05	5.27E-06	2.17E-04
chr2	12400001:12500000	30	1.20E-05	1.61E-04	0.000335562	0.000174622	4.01E-06	1.65E-04
chr2	12500001:12600000	18	3.86E-06	5.20E-05	6.61E-05	3.44053E-05	2.36E-06	9.71E-05
chr2	12600001:12700000	21	8.18E-06	1.10E-04	0.000149368	7.77292E-05	2.99E-06	1.23E-04
chr2	12700001:12800000	28	5.99E-06	8.08E-05	0.000222441	0.000115755	8.73E-06	3.59E-04
chr2	12800001:12900000	24	7.42E-06	1.00E-04	0.00010919	5.6821E-05	2.59E-06	1.07E-04
chr2	12900001:13000000	24	6.56E-06	8.85E-05	0.000163711	8.5193E-05	2.16E-06	8.88E-05
chr2	13000001:13100000	14	3.64E-06	4.92E-05	0.000750346	0.00039047	2.47E-06	1.02E-04
chr2	13100001:13200000	31	2.41E-05	3.25E-04	0.003091845	0.001608953	2.95E-06	1.21E-04
chr2	13200001:13300000	26	4.47E-06	6.04E-05	0.000116404	6.05751E-05	3.72E-06	1.53E-04
chr2	13300001:13400000	33	1.10E-05	1.48E-04	0.000173558	9.03172E-05	4.32E-06	1.78E-04
chr2	13400001:13500000	26	9.97E-06	1.34E-04	0.000205477	0.000106927	3.33E-06	1.37E-04
chr2	13500001:13600000	33	6.89E-05	9.30E-04	0.000785645	0.000408839	4.94E-06	2.03E-04
chr2	13600001:13700000	22	0.000131274	1.77E-03	0.000410223	0.000213474	2.35E-06	9.65E-05
chr2	13700001:13800000	39	2.11E-05	2.85E-04	0.000314967	0.000163905	3.28E-06	1.35E-04
chr2	13800001:13900000	29	1.03E-05	1.39E-04	0.000392013	0.000203998	2.90E-06	1.19E-04
chr2	13900001:14000000	18	3.74E-05	5.04E-04	0.000216499	0.000112663	2.47E-06	1.02E-04
chr2	14000001:14100000	23	0.000108609	1.47E-03	0.000157061	8.17324E-05	2.81E-06	1.16E-04
chr2	14100001:14200000	22	1.43E-05	1.93E-04	0.000264062	0.000137414	1.72E-06	7.09E-05
chr2	14200001:14300000	17	1.01E-05	1.37E-04	0.000124151	6.46065E-05	1.39E-06	5.70E-05
chr2	14300001:14400000	29	1.07E-05	1.44E-04	0.000231459	0.000120448	2.42E-06	9.96E-05
chr2	14400001:14500000	20	6.22E-06	8.40E-05	7.61E-05	3.95812E-05	2.09E-06	8.60E-05
chr2	14500001:14600000	30	0.000216762	2.92E-03	0.000174515	9.08153E-05	3.48E-06	1.43E-04
chr2	14600001:14700000	24	7.39E-06	9.97E-05	9.28E-05	4.83039E-05	3.01E-06	1.24E-04
chr2	14700001:14800000	24	2.06E-05	2.77E-04	0.00016556	8.61549E-05	3.84E-06	1.58E-04
chr2	14800001:14900000	22	3.83E-06	5.17E-05	0.000103375	5.37948E-05	2.80E-06	1.15E-04
chr2	14900001:15000000	28	5.16E-06	6.96E-05	0.00010196	5.30584E-05	3.57E-06	1.47E-04
chr2	15000001:15100000	24	4.91E-06	6.63E-05	0.000105792	5.50524E-05	2.11E-06	8.67E-05
chr2	15100001:15200000	27	3.74E-05	5.04E-04	0.000109564	5.70155E-05	2.66E-06	1.09E-04
chr2	15200001:15300000	35	1.77E-05	2.39E-04	0.000280668	0.000146056	3.92E-06	1.61E-04
chr2	15300001:15400000	27	3.87E-06	5.22E-05	0.000149096	7.75876E-05	5.17E-06	2.13E-04
chr2	15400001:15500000	42	1.49E-05	2.01E-04	0.000342491	0.000178227	2.88E-06	1.18E-04
chr2	15500001:15600000	31	2.68E-05	3.61E-04	0.000245442	0.000127724	2.92E-06	1.20E-04
chr2	15600001:15700000	28	7.73E-05	1.04E-03	0.000191936	9.98809E-05	2.87E-06	1.18E-04
chr2	15700001:15800000	32	1.26E-05	1.70E-04	0.000207933	0.000108205	3.84E-06	1.58E-04
chr2	15800001:15900000	21	3.82E-06	5.15E-05	0.000123156	6.40887E-05	2.96E-06	1.22E-04
chr2	15900001:16000000	20	7.74E-06	1.04E-04	0.000135519	7.05223E-05	3.74E-06	1.54E-04
chr2	16000001:16100000	28	7.83E-06	1.06E-04	0.000113313	5.89664E-05	3.18E-06	1.31E-04
chr2	16100001:16200000	28	6.25E-06	8.43E-05	0.000166203	8.64896E-05	3.26E-06	1.34E-04
chr2	16200001:16300000	16	3.79E-06	5.11E-05	0.000174905	9.10181E-05	2.17E-06	8.92E-05
chr2	16300001:16400000	12	3.23E-06	4.36E-05	0.000104293	5.42728E-05	9.86E-07	4.06E-05
chr2	16400001:16500000	17	3.13E-06	4.22E-05	0.00013124	6.82954E-05	1.72E-06	7.07E-05
chr2	16500001:16600000	15	3.53E-06	4.77E-05	0.000114113	5.93828E-05	2.61E-06	1.07E-04
chr2	16600001:16700000	25	7.77E-06	1.05E-04	0.000215221	0.000111998	3.70E-06	1.52E-04
chr2	16700001:16800000	24	7.78E-06	1.05E-04	0.000248499	0.000129316	1.93E-06	7.96E-05
chr2	16800001:16900000	13	1.89E-06	2.55E-05	8.24E-05	4.28626E-05	1.64E-06	6.75E-05
chr2	16900001:17000000	15	4.32E-06	5.83E-05	5.09E-05	2.65041E-05	2.56E-06	1.05E-04
chr2	17000001:17100000	12	4.27E-06	5.76E-05	6.17E-05	3.21159E-05	3.28E-06	1.35E-04
chr2	17100001:17200000	18	6.44E-06	8.69E-05	8.12E-05	4.22693E-05	3.91E-06	1.61E-04
chr2	17200001:17300000	21	5.16E-06	6.96E-05	0.000134484	6.99838E-05	4.34E-06	1.79E-04
chr2	17300001:17400000	28	6.96E-06	9.39E-05	0.000223412	0.00011626	2.98E-06	1.22E-04
chr2	17400001:17500000	25	9.87E-06	1.33E-04	0.000123769	6.44078E-05	4.10E-06	1.69E-04
chr2	17500001:17600000	26	4.91E-06	6.62E-05	0.00023329	0.000121401	1.92E-05	7.88E-04
chr2	17600001:17700000	31	6.04E-06	8.15E-05	0.000227223	0.000118243	1.98E-05	8.14E-04
chr2	17700001:17800000	28	3.94E-06	5.32E-05	0.000245697	0.000127857	8.67E-06	3.57E-04
chr2	17800001:17900000	31	6.54E-06	8.83E-05	0.000155578	8.09607E-05	3.28E-06	1.35E-04
chr2	17900001:18000000	18	4.63E-06	6.25E-05	0.000160612	8.35801E-05	2.48E-06	1.02E-04
chr2	18000001:18100000	30	1.03E-05	1.40E-04	0.000191347	9.95742E-05	4.59E-06	1.89E-04
chr2	18100001:18200000	33	6.15E-05	8.30E-04	0.000338762	0.000176287	8.81E-06	3.63E-04
chr2	18200001:18300000	28	6.04E-05	8.15E-04	0.000205417	0.000106896	5.78E-06	2.38E-04
chr2	18300001:18400000	14	8.96E-06	1.21E-04	6.83E-05	3.55666E-05	1.96E-06	8.08E-05
chr2	18400001:18500000	32	7.15E-06	9.65E-05	0.000197497	0.000102775	3.36E-06	1.38E-04
chr2	18500001:18600000	27	1.36E-05	1.84E-04	0.000742079	0.000386168	2.33E-06	9.59E-05
chr2	18600001:18700000	46	8.62E-06	1.16E-04	0.000286868	0.000149282	4.25E-06	1.75E-04
chr2	18700001:18800000	20	7.66E-06	1.03E-04	0.000195937	0.000101963	2.45E-06	1.01E-04
chr2	18800001:18900000	19	4.38E-06	5.91E-05	0.000111497	5.80216E-05	1.58E-06	6.49E-05
chr2	18900001:19000000	22	0.000165036	2.23E-03	0.000186222	9.69072E-05	3.48E-06	1.43E-04
chr2	19000001:19100000	16	1.86E-06	2.51E-05	9.30E-05	4.838E-05	7.40E-07	3.05E-05
chr2	19100001:19200000	29	8.93E-06	1.21E-04	0.000117649	6.12226E-05	3.50E-06	1.44E-04
chr2	19200001:19300000	23	3.90E-06	5.26E-05	7.08E-05	3.6847E-05	4.70E-06	1.93E-04
chr2	19300001:19400000	26	4.46E-06	6.02E-05	0.00020094	0.000104566	3.05E-06	1.25E-04
chr2	19400001:19500000	8	1.24E-06	1.67E-05	9.38E-05	4.88042E-05	2.72E-06	1.12E-04
chr2	19500001:19600000	10	2.25E-06	3.03E-05	5.91E-05	3.0748E-05	8.43E-07	3.47E-05
chr2	19600001:19700000	28	4.61E-06	6.22E-05	0.000221882	0.000115464	2.45E-06	1.01E-04
chr2	19700001:19800000	18	3.42E-06	4.61E-05	0.000134643	7.00665E-05	1.95E-06	8.04E-05
chr2	19800001:19900000	18	9.18E-06	1.24E-04	0.000103086	5.36444E-05	2.16E-06	8.88E-05
chr2	19900001:20000000	19	6.23E-06	8.41E-05	0.000125894	6.55135E-05	2.45E-06	1.01E-04
chr2	20000001:20100000	21	4.75E-06	6.41E-05	0.000200532	0.000104354	4.03E-06	1.66E-04
chr2	20100001:20200000	27	1.59E-05	2.14E-04	0.000210879	0.000109738	4.45E-06	1.83E-04
chr2	20200001:20300000	29	7.61E-06	1.03E-04	0.000315088	0.000163967	3.32E-06	1.37E-04
chr2	20300001:20400000	8	4.11E-06	5.55E-05	9.05E-05	4.70843E-05	3.62E-06	1.49E-04
chr2	20400001:20500000	20	8.76E-06	1.18E-04	9.86E-05	5.1329E-05	2.61E-06	1.08E-04
chr2	20500001:20600000	20	6.43E-06	8.67E-05	0.000106593	5.54694E-05	3.23E-06	1.33E-04
chr2	20600001:20700000	11	1.71E-06	2.31E-05	4.96E-05	2.58371E-05	2.91E-06	1.20E-04
chr2	20700001:20800000	14	1.96E-06	2.65E-05	6.85E-05	3.56206E-05	1.73E-06	7.12E-05
chr2	20800001:20900000	12	2.47E-06	3.33E-05	7.39E-05	3.84658E-05	1.59E-06	6.56E-05
chr2	20900001:21000000	14	2.97E-06	4.01E-05	9.53E-05	4.96129E-05	3.06E-06	1.26E-04
chr2	21000001:21100000	13	2.59E-06	3.49E-05	8.46E-05	4.40449E-05	2.52E-06	1.04E-04
chr2	21100001:21200000	17	3.17E-06	4.27E-05	0.000206441	0.000107429	1.41E-06	5.79E-05
chr2	21200001:21300000	30	6.75E-06	9.10E-05	0.0003492	0.000181719	2.83E-06	1.17E-04
chr2	21300001:21400000	30	3.48E-05	4.70E-04	0.000314263	0.000163538	3.44E-06	1.42E-04
chr2	21400001:21500000	38	1.89E-05	2.56E-04	0.000232266	0.000120868	5.40E-06	2.22E-04
chr2	21500001:21600000	28	6.58E-06	8.88E-05	0.000206105	0.000107254	3.42E-06	1.41E-04
chr2	21600001:21700000	40	1.48E-05	2.00E-04	0.000239021	0.000124383	4.95E-06	2.04E-04
chr2	21700001:21800000	16	8.65E-06	1.17E-04	0.000382427	0.00019901	2.91E-06	1.20E-04
chr2	21800001:21900000	16	4.50E-06	6.07E-05	0.000128223	6.67254E-05	3.33E-06	1.37E-04
chr2	21900001:22000000	26	5.41E-06	7.29E-05	0.000231822	0.000120637	2.02E-06	8.29E-05
chr2	22000001:22100000	12	3.59E-06	4.84E-05	0.000122158	6.35692E-05	1.64E-06	6.74E-05
chr2	22100001:22200000	16	2.04E-06	2.75E-05	0.000265713	0.000138273	2.09E-06	8.59E-05
chr2	22200001:22300000	8	1.73E-06	2.34E-05	7.36E-05	3.8295E-05	8.52E-07	3.50E-05
chr2	22300001:22400000	19	5.98E-06	8.07E-05	0.000132898	6.91581E-05	5.02E-06	2.07E-04
chr2	22400001:22500000	10	1.86E-06	2.51E-05	6.59E-05	3.43186E-05	1.05E-06	4.31E-05
chr2	22500001:22600000	23	4.42E-06	5.96E-05	0.000110138	5.73141E-05	2.61E-06	1.07E-04
chr2	22600001:22700000	17	4.94E-06	6.66E-05	5.80E-05	3.01744E-05	9.63E-07	3.96E-05
chr2	22700001:22800000	14	3.55E-06	4.80E-05	0.00011576	6.024E-05	1.90E-06	7.83E-05
chr2	22800001:22900000	9	3.28E-06	4.42E-05	5.96E-05	3.10196E-05	5.60E-07	2.31E-05
chr2	22900001:23000000	9	2.82E-06	3.80E-05	4.50E-05	2.34181E-05	1.30E-06	5.36E-05
chr2	23000001:23100000	34	7.66E-06	1.03E-04	0.000199898	0.000104024	5.63E-06	2.32E-04
chr2	23100001:23200000	20	1.23E-05	1.66E-04	0.000143757	7.48091E-05	3.76E-06	1.55E-04
chr2	23200001:23300000	27	1.46E-05	1.97E-04	0.000252553	0.000131425	2.56E-06	1.05E-04
chr2	23300001:23400000	35	9.29E-06	1.25E-04	0.000214287	0.000111512	5.86E-06	2.41E-04
chr2	23400001:23500000	21	5.33E-06	7.19E-05	0.000153064	7.96525E-05	1.98E-06	8.14E-05
chr2	23500001:23600000	33	1.18E-05	1.59E-04	0.000175244	9.11944E-05	4.23E-06	1.74E-04
chr2	23600001:23700000	40	1.22E-05	1.64E-04	0.000310348	0.000161501	3.77E-06	1.55E-04
chr2	23700001:23800000	39	1.54E-05	2.08E-04	0.000216711	0.000112773	4.83E-06	1.99E-04
chr2	23800001:23900000	26	5.67E-06	7.66E-05	9.83E-05	5.11328E-05	1.44E-06	5.94E-05
chr2	23900001:24000000	28	1.07E-05	1.44E-04	0.000414434	0.000215665	3.73E-06	1.53E-04
chr2	24000001:24100000	14	1.37E-06	1.85E-05	7.09E-05	3.69187E-05	1.26E-06	5.19E-05
chr2	24100001:24200000	28	7.28E-06	9.83E-05	0.000406398	0.000211484	1.08E-05	4.45E-04
chr2	24200001:24300000	34	1.10E-05	1.49E-04	0.000196952	0.000102491	4.64E-06	1.91E-04
chr2	24300001:24400000	40	1.16E-05	1.56E-04	0.001471518	0.000765757	1.01E-05	4.18E-04
chr2	24400001:24500000	31	6.34E-06	8.55E-05	0.000200582	0.00010438	6.26E-06	2.58E-04
chr2	24500001:24600000	38	7.43E-06	1.00E-04	0.00022291	0.000115999	3.54E-06	1.46E-04
chr2	24600001:24700000	8	5.02E-07	6.77E-06	3.29E-05	1.71151E-05	8.25E-07	3.39E-05
chr2	24700001:24800000	12	2.43E-06	3.28E-05	0.000114322	5.94917E-05	2.05E-06	8.44E-05
chr2	24800001:24900000	12	2.87E-06	3.88E-05	3.56E-05	1.85417E-05	1.54E-06	6.32E-05
chr2	24900001:25000000	22	4.32E-06	5.83E-05	0.000165148	8.59405E-05	2.82E-06	1.16E-04
chr2	25000001:25100000	13	2.55E-06	3.44E-05	9.72E-05	5.05891E-05	1.64E-06	6.74E-05
chr2	25100001:25200000	11	3.26E-06	4.40E-05	7.12E-05	3.70762E-05	1.45E-06	5.95E-05
chr2	25200001:25300000	18	5.22E-06	7.05E-05	0.000118746	6.1794E-05	1.78E-06	7.32E-05
chr2	25300001:25400000	17	4.30E-06	5.81E-05	0.000188317	9.79976E-05	5.12E-06	2.11E-04
chr2	25400001:25500000	21	5.12E-06	6.91E-05	0.000193524	0.000100707	3.55E-06	1.46E-04
chr2	25500001:25600000	22	3.72E-06	5.02E-05	0.000194909	0.000101428	5.44E-06	2.24E-04
chr2	25600001:25700000	40	1.94E-05	2.61E-04	0.000324048	0.00016863	3.64E-06	1.50E-04
chr2	25700001:25800000	40	1.00E-05	1.35E-04	0.000229768	0.000119568	3.71E-06	1.53E-04
chr2	25800001:25900000	24	6.51E-06	8.78E-05	0.000309316	0.000160963	3.47E-06	1.43E-04
chr2	25900001:26000000	42	1.42E-05	1.91E-04	0.000662692	0.000344856	1.07E-05	4.40E-04
chr2	26000001:26100000	20	6.19E-06	8.35E-05	0.000120187	6.25435E-05	1.90E-06	7.83E-05
chr2	26100001:26200000	26	9.06E-06	1.22E-04	0.0003701	0.000192595	3.64E-06	1.50E-04
chr2	26200001:26300000	54	1.46E-05	1.97E-04	0.000418278	0.000217666	1.22E-05	5.03E-04
chr2	26300001:26400000	33	1.36E-05	1.83E-04	0.000139504	7.25958E-05	2.79E-06	1.15E-04
chr2	26400001:26500000	22	1.92E-05	2.59E-04	0.00027908	0.000145229	1.92E-06	7.91E-05
chr2	26500001:26600000	13	1.38E-06	1.86E-05	6.86E-05	3.57001E-05	1.26E-06	5.19E-05
chr2	26600001:26700000	12	8.53E-06	1.15E-04	7.61E-05	3.95924E-05	1.52E-06	6.24E-05
chr2	26700001:26800000	19	2.65E-05	3.57E-04	0.000109327	5.68923E-05	2.54E-06	1.04E-04
chr2	26800001:26900000	32	9.91E-06	1.34E-04	0.000187109	9.73689E-05	5.31E-06	2.18E-04
chr2	26900001:27000000	27	1.87E-05	2.52E-04	0.000224259	0.000116701	2.41E-06	9.93E-05
chr2	27000001:27100000	46	7.36E-06	9.92E-05	0.000330207	0.000171835	5.30E-06	2.18E-04
chr2	27100001:27200000	29	5.23E-06	7.05E-05	0.000175809	9.14883E-05	5.04E-06	2.07E-04
chr2	27200001:27300000	17	5.04E-06	6.80E-05	0.000219042	0.000113986	9.46E-07	3.89E-05
chr2	27300001:27400000	35	1.01E-05	1.36E-04	0.000447468	0.000232856	4.60E-06	1.89E-04
chr2	27400001:27500000	33	1.13E-05	1.52E-04	0.000214576	0.000111662	5.87E-06	2.41E-04
chr2	27500001:27600000	24	5.08E-06	6.86E-05	0.00027259	0.000141852	9.10E-06	3.74E-04
chr2	27600001:27700000	45	9.11E-06	1.23E-04	0.000366387	0.000190662	1.16E-05	4.78E-04
chr2	27700001:27800000	46	1.03E-05	1.39E-04	0.000821704	0.000427603	1.18E-05	4.87E-04
chr2	27800001:27900000	26	6.99E-06	9.43E-05	0.000190952	9.93685E-05	8.23E-06	3.39E-04
chr2	27900001:28000000	19	7.24E-06	9.77E-05	4.72E-05	2.4571E-05	1.88E-06	7.72E-05
chr2	28000001:28100000	28	1.26E-05	1.71E-04	0.000165954	8.636E-05	5.10E-06	2.10E-04
chr2	28100001:28200000	22	7.66E-06	1.03E-04	0.000124738	6.4912E-05	2.59E-06	1.07E-04
chr2	28200001:28300000	27	5.27E-06	7.12E-05	0.000149073	7.75756E-05	3.16E-06	1.30E-04
chr2	28300001:28400000	39	9.50E-06	1.28E-04	0.000290819	0.000151338	1.01E-05	4.17E-04
chr2	28400001:28500000	43	1.29E-05	1.74E-04	0.000228831	0.00011908	1.93E-05	7.93E-04
chr2	28500001:28600000	35	8.51E-06	1.15E-04	0.000179551	9.34359E-05	5.50E-06	2.26E-04
chr2	28600001:28700000	23	7.86E-06	1.06E-04	7.01E-05	3.65023E-05	1.36E-06	5.58E-05
chr2	28700001:28800000	9	2.46E-06	3.32E-05	5.56E-05	2.89417E-05	1.52E-06	6.25E-05
chr2	28800001:28900000	26	4.89E-06	6.60E-05	0.00017639	9.17909E-05	2.59E-06	1.07E-04
chr2	28900001:29000000	19	7.95E-06	1.07E-04	0.000127574	6.63877E-05	2.10E-06	8.63E-05
chr2	29000001:29100000	34	5.19E-06	7.01E-05	0.00020288	0.000105576	5.29E-06	2.18E-04
chr2	29100001:29200000	30	5.16E-06	6.96E-05	0.000175678	9.14201E-05	3.42E-06	1.41E-04
chr2	29200001:29300000	30	1.25E-05	1.68E-04	8.74E-05	4.54965E-05	3.05E-06	1.26E-04
chr2	29300001:29400000	46	1.37E-05	1.84E-04	0.000242225	0.00012605	4.13E-06	1.70E-04
chr2	29400001:29500000	31	8.05E-06	1.09E-04	0.000185296	9.64252E-05	2.80E-06	1.15E-04
chr2	29500001:29600000	18	6.00E-06	8.10E-05	0.00017023	8.85851E-05	1.41E-06	5.82E-05
chr2	29600001:29700000	16	4.17E-06	5.63E-05	8.11E-05	4.2194E-05	2.26E-06	9.32E-05
chr2	29700001:29800000	8	2.06E-06	2.78E-05	3.39E-05	1.76397E-05	1.31E-06	5.41E-05
chr2	29800001:29900000	22	3.47E-06	4.68E-05	0.000127184	6.61846E-05	1.14E-06	4.69E-05
chr2	29900001:30000000	42	9.80E-06	1.32E-04	0.000234066	0.000121805	4.50E-06	1.85E-04
chr2	30000001:30100000	50	1.12E-05	1.51E-04	0.000348765	0.000181492	7.24E-06	2.98E-04
chr2	30100001:30200000	31	4.82E-06	6.50E-05	0.000184037	9.57705E-05	4.27E-06	1.76E-04
chr2	30200001:30300000	20	4.40E-06	5.94E-05	8.85E-05	4.60775E-05	1.81E-06	7.43E-05
chr2	30300001:30400000	41	2.87E-05	3.87E-04	0.000224904	0.000117037	1.46E-05	6.03E-04
chr2	30400001:30500000	47	9.39E-06	1.27E-04	0.000245707	0.000127863	5.23E-06	2.15E-04
chr2	30500001:30600000	19	4.20E-06	5.67E-05	0.000128933	6.70949E-05	1.56E-06	6.42E-05
chr2	30600001:30700000	30	4.91E-06	6.63E-05	0.000165771	8.62647E-05	4.39E-06	1.81E-04
chr2	30700001:30800000	29	4.71E-06	6.36E-05	0.000289951	0.000150886	6.21E-06	2.56E-04
chr2	30800001:30900000	30	1.12E-05	1.51E-04	0.00020091	0.000104551	8.50E-06	3.50E-04
chr2	30900001:31000000	23	9.36E-06	1.26E-04	0.000114407	5.9536E-05	2.74E-06	1.13E-04
chr2	31000001:31100000	40	6.01E-06	8.11E-05	0.000369008	0.000192027	5.63E-06	2.32E-04
chr2	31100001:31200000	36	8.41E-06	1.13E-04	0.000296279	0.000154179	3.78E-06	1.56E-04
chr2	31200001:31300000	28	6.41E-06	8.65E-05	0.000129278	6.72747E-05	4.89E-06	2.01E-04
chr2	31300001:31400000	23	1.18E-05	1.59E-04	0.000112619	5.86053E-05	4.87E-06	2.01E-04
chr2	31400001:31500000	30	5.45E-06	7.35E-05	0.000234079	0.000121811	5.07E-06	2.08E-04
chr2	31500001:31600000	24	7.63E-06	1.03E-04	0.000140627	7.31803E-05	2.29E-06	9.42E-05
chr2	31600001:31700000	28	6.07E-06	8.20E-05	0.000169662	8.82895E-05	2.64E-06	1.08E-04
chr2	31700001:31800000	35	6.61E-06	8.91E-05	0.000305313	0.000158881	6.89E-06	2.83E-04
chr2	31800001:31900000	15	2.11E-06	2.85E-05	0.000133052	6.92384E-05	1.43E-06	5.87E-05
chr2	31900001:32000000	22	7.01E-06	9.45E-05	0.00030776	0.000160154	3.85E-06	1.59E-04
chr2	32000001:32100000	13	1.26E-06	1.70E-05	0.00036083	0.000187771	3.49E-06	1.44E-04
chr2	32100001:32200000	18	5.74E-06	7.75E-05	0.000522789	0.000272052	2.58E-06	1.06E-04
chr2	32200001:32300000	21	6.02E-06	8.12E-05	0.000139167	7.24204E-05	3.98E-06	1.64E-04
chr2	32300001:32400000	25	1.22E-05	1.65E-04	0.000228028	0.000118663	1.78E-06	7.34E-05
chr2	32400001:32500000	14	5.50E-06	7.42E-05	8.68E-05	4.51447E-05	1.31E-06	5.39E-05
chr2	32500001:32600000	9	4.78E-06	6.45E-05	3.00E-05	1.56299E-05	8.88E-07	3.66E-05
chr2	32600001:32700000	16	6.89E-06	9.30E-05	0.000110955	5.77396E-05	1.87E-06	7.69E-05
chr2	32700001:32800000	27	7.96E-06	1.07E-04	0.000201362	0.000104786	2.45E-06	1.01E-04
chr2	32800001:32900000	20	3.92E-06	5.29E-05	0.000204598	0.00010647	2.81E-06	1.16E-04
chr2	32900001:33000000	18	5.42E-06	7.31E-05	8.68E-05	4.51949E-05	3.51E-06	1.45E-04
chr2	33000001:33100000	25	6.10E-06	8.23E-05	0.000132848	6.9132E-05	2.65E-06	1.09E-04
chr2	33100001:33200000	26	3.95E-06	5.33E-05	0.000121206	6.30741E-05	2.75E-06	1.13E-04
chr2	33200001:33300000	23	7.30E-06	9.85E-05	0.000172557	8.97962E-05	2.47E-06	1.01E-04
chr2	33300001:33400000	26	5.52E-06	7.45E-05	0.000266579	0.000138724	7.67E-06	3.16E-04
chr2	33400001:33500000	32	7.55E-06	1.02E-04	0.000113698	5.91668E-05	6.62E-06	2.72E-04
chr2	33500001:33600000	18	1.61E-05	2.18E-04	0.000137343	7.14714E-05	2.10E-06	8.63E-05
chr2	33600001:33700000	30	6.66E-06	8.98E-05	0.000771913	0.000401692	3.03E-06	1.25E-04
chr2	33700001:33800000	26	3.81E-06	5.14E-05	0.000143206	7.45225E-05	2.57E-06	1.06E-04
chr2	33800001:33900000	20	6.13E-06	8.27E-05	0.000112654	5.86236E-05	3.19E-06	1.31E-04
chr2	33900001:34000000	37	9.32E-06	1.26E-04	0.000186942	9.72817E-05	5.07E-06	2.09E-04
chr2	34000001:34100000	32	1.19E-05	1.61E-04	0.000249379	0.000129774	2.93E-06	1.21E-04
chr2	34100001:34200000	11	3.14E-06	4.23E-05	6.79E-05	3.53491E-05	1.18E-06	4.87E-05
chr2	34200001:34300000	29	6.73E-06	9.08E-05	0.000161101	8.38347E-05	4.62E-06	1.90E-04
chr2	34300001:34400000	38	7.62E-06	1.03E-04	0.000319706	0.00016637	3.99E-06	1.64E-04
chr2	34400001:34500000	42	5.99E-06	8.08E-05	0.000311007	0.000161843	5.07E-06	2.09E-04
chr2	34500001:34600000	33	8.54E-06	1.15E-04	0.000223461	0.000116286	3.55E-06	1.46E-04
chr2	34600001:34700000	21	6.78E-06	9.15E-05	8.51E-05	4.42825E-05	1.40E-06	5.76E-05
chr2	34700001:34800000	21	4.78E-06	6.44E-05	0.000176911	9.20618E-05	1.56E-06	6.42E-05
chr2	34800001:34900000	15	5.07E-06	6.84E-05	7.34E-05	3.81998E-05	1.46E-06	5.99E-05
chr2	34900001:35000000	18	3.56E-06	4.80E-05	0.000132881	6.91495E-05	2.69E-06	1.11E-04
chr2	35000001:35100000	5	1.52E-06	2.05E-05	2.83E-05	1.47398E-05	7.28E-07	2.99E-05
chr2	35100001:35200000	12	3.32E-06	4.48E-05	9.10E-05	4.73656E-05	9.90E-07	4.08E-05
chr2	35200001:35300000	10	3.43E-06	4.63E-05	5.26E-05	2.73868E-05	6.36E-07	2.62E-05
chr2	35300001:35400000	22	9.08E-06	1.23E-04	0.000135089	7.02983E-05	2.01E-06	8.27E-05
chr2	35400001:35500000	14	4.87E-06	6.57E-05	9.93E-05	5.16929E-05	6.61E-07	2.72E-05
chr2	35500001:35600000	7	1.86E-06	2.50E-05	4.10E-05	2.13411E-05	1.20E-06	4.95E-05
chr2	35600001:35700000	36	6.43E-06	8.67E-05	0.000193592	0.000100743	4.29E-06	1.76E-04
chr2	35700001:35800000	17	4.12E-06	5.56E-05	0.000106245	5.52884E-05	1.55E-06	6.40E-05
chr2	35800001:35900000	25	5.55E-06	7.49E-05	0.00015447	8.03841E-05	3.32E-06	1.37E-04
chr2	35900001:36000000	40	1.47E-05	1.99E-04	0.000256378	0.000133416	5.47E-06	2.25E-04
chr2	36000001:36100000	18	2.96E-06	3.99E-05	0.000172338	8.96825E-05	2.69E-06	1.11E-04
chr2	36100001:36200000	33	1.37E-05	1.85E-04	0.000215758	0.000112277	4.21E-06	1.73E-04
chr2	36200001:36300000	29	5.37E-06	7.25E-05	0.000157086	8.17452E-05	3.28E-06	1.35E-04
chr2	36300001:36400000	29	6.52E-06	8.80E-05	0.000173721	9.04022E-05	2.72E-06	1.12E-04
chr2	36400001:36500000	31	5.69E-06	7.67E-05	0.000155029	8.06746E-05	7.83E-06	3.22E-04
chr2	36500001:36600000	26	3.85E-06	5.20E-05	0.000129329	6.73012E-05	2.05E-06	8.42E-05
chr2	36600001:36700000	12	2.11E-06	2.84E-05	4.29E-05	2.23472E-05	1.79E-06	7.36E-05
chr2	36700001:36800000	13	2.57E-06	3.47E-05	3.11E-05	1.61676E-05	9.22E-07	3.79E-05
chr2	36800001:36900000	10	7.63E-07	1.03E-05	6.27E-05	3.26456E-05	1.05E-06	4.33E-05
chr2	36900001:37000000	12	1.63E-06	2.20E-05	8.49E-05	4.41871E-05	1.64E-06	6.75E-05
chr2	37000001:37100000	24	8.15E-06	1.10E-04	9.05E-05	4.70867E-05	1.83E-06	7.52E-05
chr2	37100001:37200000	8	2.00E-06	2.70E-05	9.99E-06	5.19863E-06	1.22E-06	5.02E-05
chr2	37200001:37300000	14	6.78E-06	9.15E-05	7.24E-05	3.76876E-05	8.97E-07	3.69E-05
chr2	37300001:37400000	21	2.51E-06	3.39E-05	0.000169879	8.84027E-05	1.98E-06	8.17E-05
chr2	37400001:37500000	16	4.65E-06	6.27E-05	0.00014583	7.58878E-05	2.10E-06	8.64E-05
chr2	37500001:37600000	16	4.42E-06	5.96E-05	0.000125212	6.51585E-05	1.32E-06	5.43E-05
chr2	37600001:37700000	28	3.34E-06	4.50E-05	0.000206809	0.000107621	3.26E-06	1.34E-04
chr2	37700001:37800000	28	5.80E-06	7.82E-05	0.00026232	0.000136508	3.50E-06	1.44E-04
chr2	37800001:37900000	7	3.20E-06	4.32E-05	6.32E-05	3.28705E-05	8.22E-07	3.38E-05
chr2	37900001:38000000	17	6.44E-06	8.69E-05	0.000103694	5.39611E-05	2.03E-06	8.36E-05
chr2	38000001:38100000	5	1.05E-06	1.41E-05	2.25E-05	1.17197E-05	1.58E-07	6.51E-06
chr2	38100001:38200000	19	4.87E-06	6.57E-05	0.000128914	6.70851E-05	2.66E-06	1.09E-04
chr2	38200001:38300000	13	4.42E-06	5.97E-05	6.71E-05	3.49217E-05	1.60E-06	6.58E-05
chr2	38300001:38400000	36	1.06E-05	1.43E-04	0.00030646	0.000159477	3.30E-06	1.36E-04
chr2	38400001:38500000	44	9.78E-06	1.32E-04	0.000225921	0.000117566	5.08E-06	2.09E-04
chr2	38500001:38600000	22	5.18E-06	7.00E-05	0.000127864	6.65388E-05	4.64E-06	1.91E-04
chr2	38600001:38700000	28	8.83E-06	1.19E-04	0.000243767	0.000126853	3.89E-06	1.60E-04
chr2	38700001:38800000	32	4.44E-06	5.99E-05	0.000189556	9.86425E-05	3.47E-06	1.43E-04
chr2	38800001:38900000	37	5.86E-06	7.90E-05	0.000505328	0.000262966	4.71E-06	1.94E-04
chr2	38900001:39000000	27	7.12E-06	9.60E-05	0.000617326	0.000321248	2.70E-06	1.11E-04
chr2	39000001:39100000	29	5.15E-06	6.95E-05	0.000298599	0.000155387	3.79E-06	1.56E-04
chr2	39100001:39200000	34	1.19E-05	1.61E-04	0.000299565	0.000155889	4.31E-06	1.77E-04
chr2	39200001:39300000	24	8.65E-06	1.17E-04	0.000133096	6.92611E-05	1.78E-06	7.34E-05
chr2	39300001:39400000	18	6.57E-06	8.86E-05	0.000135829	7.06837E-05	1.47E-06	6.03E-05
chr2	39400001:39500000	10	2.91E-06	3.93E-05	6.05E-05	3.14643E-05	6.74E-07	2.77E-05
chr2	39500001:39600000	9	1.89E-06	2.55E-05	0.000160707	8.36296E-05	1.28E-06	5.25E-05
chr2	39600001:39700000	11	9.19E-06	1.24E-04	5.61E-05	2.92148E-05	1.43E-06	5.89E-05
chr2	39700001:39800000	25	5.87E-06	7.92E-05	0.0001495	7.77975E-05	2.70E-06	1.11E-04
chr2	39800001:39900000	10	4.09E-06	5.51E-05	3.47E-05	1.8045E-05	5.97E-07	2.46E-05
chr2	39900001:40000000	21	9.95E-06	1.34E-04	0.000184647	9.60874E-05	1.81E-06	7.43E-05
chr2	40000001:40100000	18	3.75E-06	5.06E-05	0.000174522	9.08185E-05	1.41E-06	5.80E-05
chr2	40100001:40200000	16	6.72E-06	9.06E-05	8.79E-05	4.57405E-05	2.24E-06	9.22E-05
chr2	40200001:40300000	12	3.19E-06	4.31E-05	8.66E-05	4.50839E-05	1.21E-06	4.99E-05
chr2	40300001:40400000	20	1.95E-05	2.64E-04	0.000111269	5.7903E-05	2.14E-06	8.80E-05
chr2	40400001:40500000	12	1.27E-06	1.71E-05	8.25E-05	4.2934E-05	2.06E-06	8.49E-05
chr2	40500001:40600000	28	5.79E-06	7.82E-05	0.000175543	9.135E-05	2.44E-06	1.01E-04
chr2	40600001:40700000	18	1.11E-05	1.50E-04	0.000115958	6.03431E-05	1.71E-06	7.02E-05
chr2	40700001:40800000	21	5.65E-06	7.62E-05	0.000124122	6.45913E-05	1.73E-06	7.11E-05
chr2	40800001:40900000	13	4.61E-06	6.22E-05	0.000201185	0.000104694	1.08E-06	4.43E-05
chr2	40900001:41000000	23	7.12E-06	9.60E-05	0.000237662	0.000123676	2.60E-06	1.07E-04
chr2	41000001:41100000	24	3.80E-06	5.12E-05	0.000237189	0.00012343	1.64E-06	6.73E-05
chr2	41100001:41200000	14	2.57E-06	3.46E-05	8.38E-05	4.36184E-05	2.59E-06	1.06E-04
chr2	41200001:41300000	18	3.55E-06	4.79E-05	0.000149911	7.80117E-05	2.15E-06	8.83E-05
chr2	41300001:41400000	31	8.28E-06	1.12E-04	0.000321402	0.000167253	4.27E-06	1.76E-04
chr2	41400001:41500000	36	1.11E-05	1.50E-04	0.000295787	0.000153923	3.09E-06	1.27E-04
chr2	41500001:41600000	16	3.73E-06	5.04E-05	8.67E-05	4.51171E-05	1.49E-06	6.15E-05
[truncated: 22,902 more rows]
