# Supplementary material for: Genome wide association study and genomic prediction for fatty acid composition in Chinese Simmental beef cattle using high density SNP array
Source: BMC Genomics. 2017 Jun 14;18:464. doi: 10.1186/s12864-017-3847-7 (PMC5471809; doi:10.1186/s12864-017-3847-7)
Supplement: Supplementary file 4 — Summary statistics of the 100 kb regions for five polyunsaturated fatty acids (PUFA). Results include trait name, chromosome, 100 kb windows on the UMD3.1 genome assembly, window variances, and percentage of genetic variance using BayesB. (CSV 2967 kb) [file 12864_2017_3847_MOESM4_ESM.csv]

			C18:2 n-6		C18:3 n-3		C20:3 n-6		C20:5 n-3		C22:5 n-3
Chr	Kb	Number of snps	Window variance	Variance explaied 100kb window(%)	Window variance	Variance explaied 100kb window(%)	Window variance	Variance explaied 100kb window(%)	Window variance	Variance explaied 100kb window(%)	Window variance	Variance explaied 100kb window(%)
chr1	1:100000	1	6.58E-06	1.52E-06	1.13E-07	1.01E-05	4.39E-07	1.79E-06	4.16E-08	1.07E-05	0	0
chr1	100001:200000	18	0.000322719	7.44E-05	9.28E-07	8.35E-05	1.64E-05	6.70E-05	2.70E-07	6.91E-05	6.89E-06	0.00011874
chr1	200001:300000	19	0.000203836	4.70E-05	5.98E-07	5.38E-05	1.38E-05	5.64E-05	3.10E-07	7.95E-05	1.23E-05	0.000211599
chr1	300001:400000	36	0.000755653	1.74E-04	1.90E-06	1.71E-04	4.05E-05	1.65E-04	5.06E-07	1.30E-04	2.32E-05	0.000400074
chr1	400001:500000	37	0.00057073	1.32E-04	2.18E-06	1.96E-04	4.67E-05	1.90E-04	4.62E-07	1.18E-04	9.33E-06	0.000160842
chr1	500001:600000	24	0.000619297	1.43E-04	1.05E-06	9.48E-05	2.30E-05	9.36E-05	1.32E-06	3.40E-04	6.36E-06	0.000109601
chr1	600001:700000	29	0.000614867	1.42E-04	1.50E-06	1.35E-04	5.52E-05	2.25E-04	3.81E-07	9.77E-05	7.57E-06	0.000130553
chr1	700001:800000	15	0.000275704	6.35E-05	4.27E-07	3.85E-05	2.09E-05	8.50E-05	7.97E-07	2.04E-04	3.91E-06	6.73E-05
chr1	800001:900000	33	0.000627766	1.45E-04	1.58E-06	1.43E-04	2.72E-05	1.11E-04	4.55E-07	1.17E-04	9.59E-06	0.000165364
chr1	900001:1000000	36	0.000747088	1.72E-04	1.58E-06	1.42E-04	6.47E-05	2.64E-04	1.33E-06	3.41E-04	1.19E-05	0.000205569
chr1	1000001:1100000	26	0.000271134	6.25E-05	1.12E-06	1.01E-04	1.15E-05	4.70E-05	2.70E-07	6.93E-05	1.13E-05	0.0001956
chr1	1100001:1200000	21	0.000565789	1.30E-04	1.23E-06	1.10E-04	3.92E-05	1.60E-04	3.45E-07	8.86E-05	1.06E-05	0.000181962
chr1	1200001:1300000	22	0.000333462	7.69E-05	2.58E-06	2.32E-04	1.46E-05	5.94E-05	2.62E-07	6.72E-05	6.24E-06	0.000107639
chr1	1300001:1400000	33	0.000543499	1.25E-04	6.74E-06	6.07E-04	3.08E-05	1.26E-04	3.64E-07	9.34E-05	1.62E-05	0.000278929
chr1	1400001:1500000	23	0.000351149	8.09E-05	1.27E-06	1.14E-04	2.24E-05	9.14E-05	7.34E-07	1.88E-04	1.02E-05	0.000176606
chr1	1500001:1600000	53	0.000633543	1.46E-04	2.67E-06	2.40E-04	5.08E-05	2.07E-04	6.79E-07	1.74E-04	1.93E-05	0.000332702
chr1	1600001:1700000	17	0.000355486	8.19E-05	6.09E-07	5.48E-05	1.13E-05	4.59E-05	2.43E-07	6.22E-05	8.17E-06	0.000140947
chr1	1700001:1800000	23	0.000469808	1.08E-04	1.12E-06	1.01E-04	2.02E-05	8.24E-05	3.34E-07	8.56E-05	6.37E-06	0.000109838
chr1	1800001:1900000	23	0.000323472	7.46E-05	1.15E-06	1.04E-04	2.30E-05	9.38E-05	2.38E-07	6.11E-05	1.00E-05	0.000172572
chr1	1900001:2000000	15	0.000332241	7.66E-05	5.85E-07	5.26E-05	1.54E-05	6.27E-05	2.84E-07	7.29E-05	4.42E-06	7.63E-05
chr1	2000001:2100000	17	0.000171799	3.96E-05	8.86E-07	7.97E-05	1.28E-05	5.21E-05	1.28E-07	3.29E-05	4.70E-06	8.11E-05
chr1	2100001:2200000	9	0.000186247	4.29E-05	1.93E-07	1.74E-05	5.99E-06	2.44E-05	1.95E-07	5.01E-05	3.44E-06	5.93E-05
chr1	2200001:2300000	35	0.000443184	1.02E-04	2.08E-06	1.87E-04	3.17E-05	1.29E-04	7.68E-07	1.97E-04	1.59E-05	0.000273693
chr1	2300001:2400000	51	0.001313576	3.03E-04	2.20E-06	1.98E-04	7.92E-05	3.23E-04	1.56E-06	4.01E-04	1.84E-05	0.000317405
chr1	2400001:2500000	61	0.002015418	4.65E-04	2.72E-06	2.45E-04	8.79E-05	3.59E-04	2.05E-06	5.25E-04	2.38E-05	0.000409689
chr1	2500001:2600000	37	0.000385509	8.89E-05	3.18E-06	2.86E-04	4.09E-05	1.67E-04	5.12E-07	1.31E-04	9.81E-06	0.000169114
chr1	2600001:2700000	28	0.000395896	9.12E-05	2.43E-06	2.18E-04	1.15E-05	4.68E-05	2.70E-07	6.94E-05	8.93E-06	0.000153894
chr1	2700001:2800000	47	0.000683067	1.57E-04	3.45E-06	3.10E-04	4.68E-05	1.91E-04	7.20E-07	1.85E-04	1.86E-05	0.000321192
chr1	2800001:2900000	30	0.000509278	1.17E-04	1.43E-06	1.29E-04	3.71E-05	1.51E-04	9.60E-07	2.46E-04	1.88E-05	0.000323417
chr1	2900001:3000000	34	0.000356938	8.23E-05	1.93E-06	1.74E-04	2.31E-05	9.43E-05	5.72E-07	1.47E-04	1.02E-05	0.000176513
chr1	3000001:3100000	17	0.000104857	2.42E-05	1.01E-06	9.08E-05	1.94E-05	7.89E-05	1.15E-07	2.95E-05	6.49E-06	0.000111968
chr1	3100001:3200000	17	0.000315941	7.28E-05	9.80E-07	8.82E-05	1.32E-05	5.38E-05	4.27E-07	1.09E-04	2.44E-06	4.21E-05
chr1	3200001:3300000	33	0.000325902	7.51E-05	1.48E-06	1.33E-04	4.32E-05	1.76E-04	6.06E-07	1.55E-04	1.35E-05	0.000233578
chr1	3300001:3400000	30	0.000624535	1.44E-04	2.81E-06	2.53E-04	2.19E-05	8.92E-05	7.30E-07	1.87E-04	5.96E-06	0.000102707
chr1	3400001:3500000	34	0.000641226	1.48E-04	1.65E-06	1.49E-04	3.89E-05	1.58E-04	3.85E-07	9.86E-05	7.60E-06	0.000131057
chr1	3500001:3600000	44	0.003972802	9.16E-04	2.49E-06	2.24E-04	0.000134026	5.46E-04	3.13E-06	8.01E-04	1.51E-05	0.000261145
chr1	3600001:3700000	42	0.001005684	2.32E-04	7.89E-06	7.10E-04	4.75E-05	1.94E-04	8.46E-07	2.17E-04	1.22E-05	0.000209595
chr1	3700001:3800000	21	0.000273628	6.31E-05	1.12E-06	1.01E-04	2.11E-05	8.61E-05	2.20E-07	5.63E-05	7.57E-06	0.000130508
chr1	3800001:3900000	33	0.000829298	1.91E-04	1.40E-06	1.26E-04	7.65E-05	3.12E-04	8.14E-07	2.09E-04	1.55E-05	0.000267382
chr1	3900001:4000000	20	0.000255325	5.88E-05	1.23E-06	1.11E-04	2.81E-05	1.14E-04	1.79E-07	4.58E-05	4.44E-06	7.65E-05
chr1	4000001:4100000	37	0.000728617	1.68E-04	1.70E-06	1.53E-04	2.94E-05	1.20E-04	5.84E-07	1.50E-04	9.97E-06	0.000171924
chr1	4100001:4200000	8	0.000112973	2.60E-05	2.26E-07	2.03E-05	9.54E-06	3.89E-05	2.96E-08	7.58E-06	2.01E-06	3.46E-05
chr1	4200001:4300000	11	0.001564453	3.61E-04	1.12E-06	1.01E-04	1.24E-05	5.05E-05	6.99E-08	1.79E-05	2.02E-06	3.49E-05
chr1	4300001:4400000	25	0.000440343	1.01E-04	4.61E-06	4.15E-04	2.61E-05	1.07E-04	3.12E-07	8.00E-05	3.61E-06	6.23E-05
chr1	4400001:4500000	12	0.000138453	3.19E-05	1.18E-06	1.07E-04	1.64E-05	6.67E-05	1.09E-07	2.78E-05	4.52E-06	7.80E-05
chr1	4500001:4600000	15	0.000193832	4.47E-05	1.13E-06	1.02E-04	1.19E-05	4.83E-05	2.44E-07	6.26E-05	7.58E-06	0.000130649
chr1	4600001:4700000	28	0.0004783	1.10E-04	1.83E-06	1.65E-04	2.78E-05	1.13E-04	4.59E-07	1.18E-04	4.81E-06	8.29E-05
chr1	4700001:4800000	35	0.000524873	1.21E-04	2.39E-06	2.15E-04	2.65E-05	1.08E-04	3.94E-07	1.01E-04	1.35E-05	0.000232116
chr1	4800001:4900000	38	0.00044403	1.02E-04	1.79E-06	1.61E-04	3.78E-05	1.54E-04	6.72E-07	1.72E-04	9.64E-06	0.000166269
chr1	4900001:5000000	31	0.000512893	1.18E-04	2.72E-06	2.45E-04	3.49E-05	1.42E-04	4.23E-07	1.08E-04	7.57E-06	0.000130547
chr1	5000001:5100000	31	0.000447115	1.03E-04	1.66E-06	1.49E-04	2.45E-05	1.00E-04	3.38E-07	8.67E-05	1.07E-05	0.000184337
chr1	5100001:5200000	22	0.000434272	1.00E-04	1.24E-06	1.12E-04	2.54E-05	1.03E-04	2.74E-07	7.02E-05	5.96E-06	0.000102769
chr1	5200001:5300000	8	0.000127801	2.95E-05	3.34E-07	3.01E-05	1.42E-05	5.80E-05	1.54E-07	3.96E-05	2.91E-06	5.02E-05
chr1	5300001:5400000	33	0.000685299	1.58E-04	2.18E-06	1.96E-04	5.31E-05	2.17E-04	4.68E-07	1.20E-04	6.44E-06	0.000111079
chr1	5400001:5500000	33	0.000454848	1.05E-04	1.80E-06	1.62E-04	1.98E-05	8.09E-05	6.05E-07	1.55E-04	8.27E-06	0.000142647
chr1	5500001:5600000	25	0.000333599	7.69E-05	1.58E-06	1.42E-04	2.68E-05	1.09E-04	3.92E-07	1.01E-04	5.90E-06	0.000101752
chr1	5600001:5700000	32	0.000336976	7.77E-05	2.78E-06	2.50E-04	3.32E-05	1.35E-04	5.25E-07	1.35E-04	1.77E-05	0.000305787
chr1	5700001:5800000	30	0.000520764	1.20E-04	1.87E-06	1.68E-04	5.28E-05	2.15E-04	5.57E-07	1.43E-04	1.18E-05	0.000203467
chr1	5800001:5900000	17	0.000412904	9.52E-05	1.51E-06	1.36E-04	1.80E-05	7.32E-05	3.39E-07	8.70E-05	4.81E-06	8.29E-05
chr1	5900001:6000000	39	0.000723975	1.67E-04	1.62E-06	1.45E-04	9.00E-05	3.67E-04	3.57E-07	9.16E-05	1.12E-05	0.000193166
chr1	6000001:6100000	19	0.000283921	6.54E-05	1.35E-06	1.21E-04	1.40E-05	5.70E-05	1.68E-07	4.31E-05	7.43E-06	0.000128057
chr1	6100001:6200000	27	0.000511631	1.18E-04	2.16E-06	1.94E-04	2.69E-05	1.10E-04	2.97E-07	7.61E-05	6.30E-06	0.000108667
chr1	6200001:6300000	22	0.000867229	2.00E-04	9.33E-07	8.39E-05	2.16E-05	8.82E-05	2.77E-07	7.10E-05	6.33E-06	0.000109141
chr1	6300001:6400000	34	0.000719186	1.66E-04	2.29E-06	2.06E-04	2.73E-05	1.11E-04	6.52E-07	1.67E-04	8.33E-06	0.000143677
chr1	6400001:6500000	34	0.000443145	1.02E-04	1.75E-06	1.58E-04	3.10E-05	1.26E-04	4.48E-07	1.15E-04	1.24E-05	0.000214481
chr1	6500001:6600000	31	0.000697874	1.61E-04	1.89E-06	1.70E-04	4.86E-05	1.98E-04	1.05E-06	2.70E-04	1.40E-05	0.000241055
chr1	6600001:6700000	23	0.00041374	9.54E-05	7.25E-07	6.52E-05	2.04E-05	8.30E-05	4.03E-07	1.03E-04	8.10E-06	0.000139682
chr1	6700001:6800000	12	0.000132842	3.06E-05	9.20E-07	8.28E-05	3.04E-06	1.24E-05	2.33E-07	5.98E-05	6.62E-06	0.00011406
chr1	6800001:6900000	40	0.000869627	2.00E-04	2.00E-06	1.80E-04	2.76E-05	1.13E-04	9.31E-07	2.39E-04	1.13E-05	0.00019557
chr1	6900001:7000000	44	0.000538288	1.24E-04	1.33E-06	1.19E-04	1.51E-05	6.17E-05	3.84E-07	9.86E-05	1.37E-05	0.000236188
chr1	7000001:7100000	29	0.000473907	1.09E-04	2.41E-06	2.17E-04	1.86E-05	7.56E-05	3.52E-07	9.03E-05	8.71E-06	0.00015019
chr1	7100001:7200000	17	0.000259656	5.98E-05	5.02E-07	4.52E-05	1.93E-05	7.89E-05	2.06E-07	5.28E-05	5.42E-06	9.35E-05
chr1	7200001:7300000	21	0.000373765	8.61E-05	2.90E-06	2.61E-04	2.55E-05	1.04E-04	3.01E-07	7.72E-05	5.74E-06	9.89E-05
chr1	7300001:7400000	13	0.000231784	5.34E-05	8.63E-07	7.76E-05	5.76E-06	2.35E-05	2.14E-07	5.48E-05	3.81E-06	6.57E-05
chr1	7400001:7500000	15	0.00032192	7.42E-05	6.06E-07	5.45E-05	1.32E-05	5.37E-05	1.40E-07	3.60E-05	2.10E-06	3.62E-05
chr1	7500001:7600000	11	0.000135881	3.13E-05	4.99E-07	4.49E-05	6.26E-06	2.55E-05	1.65E-07	4.23E-05	2.80E-06	4.84E-05
chr1	7600001:7700000	14	0.000161511	3.72E-05	5.48E-07	4.93E-05	1.17E-05	4.77E-05	1.84E-07	4.72E-05	2.70E-06	4.66E-05
chr1	7700001:7800000	37	0.000543053	1.25E-04	1.85E-06	1.66E-04	2.22E-05	9.04E-05	3.29E-07	8.43E-05	7.71E-06	0.000132964
chr1	7800001:7900000	11	0.000204636	4.72E-05	6.24E-07	5.61E-05	7.29E-06	2.97E-05	1.06E-07	2.72E-05	1.49E-06	2.56E-05
chr1	7900001:8000000	18	0.000231695	5.34E-05	1.04E-06	9.35E-05	1.45E-05	5.90E-05	3.87E-07	9.92E-05	1.23E-05	0.000211857
chr1	8000001:8100000	25	0.000985273	2.27E-04	1.17E-06	1.05E-04	3.72E-05	1.52E-04	6.57E-07	1.68E-04	1.21E-05	0.000208235
chr1	8100001:8200000	30	0.000366321	8.44E-05	3.85E-06	3.46E-04	5.99E-05	2.44E-04	9.03E-07	2.32E-04	7.23E-06	0.000124636
chr1	8200001:8300000	27	0.00038876	8.96E-05	1.08E-06	9.75E-05	2.54E-05	1.04E-04	2.99E-07	7.68E-05	1.04E-05	0.000179239
chr1	8300001:8400000	28	0.000312941	7.21E-05	1.58E-06	1.42E-04	2.23E-05	9.09E-05	4.84E-07	1.24E-04	7.14E-06	0.000123147
chr1	8400001:8500000	22	0.000590705	1.36E-04	1.28E-06	1.15E-04	2.22E-05	9.06E-05	2.29E-07	5.86E-05	9.17E-06	0.000158077
chr1	8500001:8600000	13	0.000255898	5.90E-05	7.89E-06	7.10E-04	9.40E-06	3.83E-05	2.61E-07	6.69E-05	5.85E-06	0.00010088
chr1	8600001:8700000	36	0.000640354	1.48E-04	1.68E-06	1.51E-04	4.56E-05	1.86E-04	5.82E-07	1.49E-04	1.63E-05	0.000281376
chr1	8700001:8800000	13	0.000348543	8.03E-05	4.19E-07	3.77E-05	1.74E-05	7.10E-05	3.20E-07	8.20E-05	5.91E-06	0.000101885
chr1	8800001:8900000	26	0.000561001	1.29E-04	1.69E-06	1.52E-04	3.12E-05	1.27E-04	2.70E-07	6.93E-05	9.78E-06	0.000168547
chr1	8900001:9000000	26	0.000455907	1.05E-04	1.01E-06	9.08E-05	2.17E-05	8.83E-05	3.60E-07	9.22E-05	6.15E-06	0.000106108
chr1	9000001:9100000	19	0.000324849	7.49E-05	1.28E-06	1.15E-04	1.47E-05	5.99E-05	1.99E-07	5.10E-05	4.77E-06	8.23E-05
chr1	9100001:9200000	19	0.000783828	1.81E-04	7.27E-07	6.54E-05	0.000108369	4.42E-04	1.40E-06	3.59E-04	7.80E-06	0.000134426
chr1	9200001:9300000	23	0.000320014	7.38E-05	1.29E-06	1.16E-04	2.31E-05	9.41E-05	2.13E-07	5.45E-05	6.62E-06	0.000114057
chr1	9300001:9400000	28	0.000308545	7.11E-05	1.11E-06	1.00E-04	3.06E-05	1.25E-04	2.24E-07	5.75E-05	2.83E-05	0.000488514
chr1	9400001:9500000	31	0.000488081	1.12E-04	1.33E-06	1.20E-04	3.33E-05	1.36E-04	4.11E-07	1.05E-04	8.84E-06	0.000152382
chr1	9500001:9600000	38	0.000702558	1.62E-04	2.66E-06	2.39E-04	3.26E-05	1.33E-04	3.61E-07	9.26E-05	1.13E-05	0.000194634
chr1	9600001:9700000	35	0.000469159	1.08E-04	1.64E-06	1.47E-04	2.86E-05	1.17E-04	3.80E-07	9.76E-05	1.18E-05	0.000202604
chr1	9700001:9800000	34	0.000520963	1.20E-04	1.74E-06	1.57E-04	3.79E-05	1.54E-04	2.96E-07	7.58E-05	1.51E-05	0.000260742
chr1	9800001:9900000	34	0.001497886	3.45E-04	2.78E-06	2.50E-04	6.30E-05	2.57E-04	5.17E-07	1.33E-04	8.15E-06	0.000140492
chr1	9900001:10000000	61	0.001181219	2.72E-04	4.07E-06	3.66E-04	4.67E-05	1.90E-04	8.54E-07	2.19E-04	2.05E-05	0.000353584
chr1	10000001:10100000	9	5.57E-05	1.28E-05	2.78E-07	2.50E-05	1.01E-05	4.10E-05	5.85E-08	1.50E-05	2.61E-06	4.50E-05
chr1	10100001:10200000	36	0.000539156	1.24E-04	2.73E-06	2.46E-04	3.70E-05	1.51E-04	4.17E-07	1.07E-04	1.44E-05	0.000248219
chr1	10200001:10300000	22	0.000445922	1.03E-04	1.71E-06	1.54E-04	1.98E-05	8.09E-05	4.71E-07	1.21E-04	4.36E-06	7.52E-05
chr1	10300001:10400000	20	0.000236582	5.45E-05	1.61E-06	1.45E-04	2.93E-05	1.20E-04	1.71E-07	4.39E-05	4.23E-06	7.29E-05
chr1	10400001:10500000	23	0.0002892	6.67E-05	1.72E-06	1.54E-04	3.26E-05	1.33E-04	3.26E-07	8.36E-05	6.88E-06	0.000118548
chr1	10500001:10600000	24	0.000396615	9.14E-05	7.18E-07	6.46E-05	2.02E-05	8.22E-05	2.69E-07	6.89E-05	1.04E-05	0.000180018
chr1	10600001:10700000	22	0.00028821	6.64E-05	8.59E-07	7.73E-05	2.76E-05	1.13E-04	4.29E-07	1.10E-04	3.97E-06	6.84E-05
chr1	10700001:10800000	9	1.00E-04	2.30E-05	1.17E-06	1.05E-04	6.79E-06	2.77E-05	3.52E-08	9.02E-06	1.59E-05	0.00027445
chr1	10800001:10900000	19	0.00023512	5.42E-05	8.86E-07	7.97E-05	2.57E-05	1.05E-04	2.27E-07	5.82E-05	3.68E-06	6.34E-05
chr1	10900001:11000000	10	0.000135549	3.12E-05	2.98E-07	2.68E-05	6.43E-06	2.62E-05	9.65E-08	2.47E-05	5.52E-06	9.52E-05
chr1	11000001:11100000	15	0.000206145	4.75E-05	4.68E-07	4.21E-05	1.02E-05	4.16E-05	2.92E-07	7.48E-05	9.78E-06	0.000168711
chr1	11100001:11200000	30	0.000424211	9.78E-05	1.55E-06	1.39E-04	3.63E-05	1.48E-04	4.26E-07	1.09E-04	1.22E-05	0.000209727
chr1	11200001:11300000	6	7.86E-06	1.81E-06	4.90E-07	4.41E-05	3.31E-06	1.35E-05	1.12E-07	2.86E-05	2.00E-06	3.44E-05
chr1	11300001:11400000	7	3.61E-05	8.31E-06	3.52E-07	3.16E-05	4.36E-06	1.78E-05	6.43E-08	1.65E-05	1.47E-06	2.54E-05
chr1	11400001:11500000	22	0.000407096	9.38E-05	8.90E-06	8.01E-04	1.85E-05	7.54E-05	5.00E-07	1.28E-04	6.43E-06	0.000110892
chr1	11500001:11600000	5	6.42E-05	1.48E-05	1.82E-07	1.64E-05	1.17E-06	4.75E-06	5.64E-08	1.45E-05	1.82E-06	3.14E-05
chr1	11600001:11700000	17	0.000314178	7.24E-05	8.26E-07	7.43E-05	2.57E-05	1.05E-04	2.23E-07	5.72E-05	3.88E-06	6.68E-05
chr1	11700001:11800000	22	0.00054064	1.25E-04	1.50E-06	1.35E-04	1.82E-05	7.41E-05	2.14E-07	5.49E-05	7.97E-06	0.000137449
chr1	11800001:11900000	32	0.000589851	1.36E-04	1.51E-06	1.36E-04	3.45E-05	1.41E-04	4.51E-07	1.16E-04	1.92E-05	0.000331166
chr1	11900001:12000000	11	6.63E-05	1.53E-05	4.08E-07	3.67E-05	8.26E-06	3.37E-05	1.70E-07	4.35E-05	1.13E-06	1.94E-05
chr1	12000001:12100000	15	0.000323516	7.46E-05	8.37E-07	7.52E-05	1.06E-05	4.33E-05	2.74E-07	7.03E-05	4.54E-06	7.82E-05
chr1	12100001:12200000	10	0.000272955	6.29E-05	6.52E-07	5.86E-05	1.32E-05	5.38E-05	2.74E-07	7.02E-05	9.22E-06	0.000158954
chr1	12200001:12300000	25	0.000282637	6.51E-05	9.48E-07	8.53E-05	2.61E-05	1.06E-04	3.09E-07	7.92E-05	7.67E-06	0.000132266
chr1	12300001:12400000	21	0.000389634	8.98E-05	9.30E-07	8.37E-05	2.84E-05	1.16E-04	1.41E-07	3.61E-05	5.25E-06	9.05E-05
chr1	12400001:12500000	21	0.000665939	1.53E-04	2.38E-06	2.14E-04	4.10E-05	1.67E-04	2.32E-07	5.96E-05	7.97E-06	0.000137484
chr1	12500001:12600000	22	0.000332052	7.65E-05	9.40E-07	8.46E-05	3.43E-05	1.40E-04	3.62E-07	9.29E-05	4.78E-06	8.24E-05
chr1	12600001:12700000	24	0.000545319	1.26E-04	1.37E-06	1.23E-04	2.96E-05	1.21E-04	3.46E-07	8.86E-05	5.18E-06	8.93E-05
chr1	12700001:12800000	28	0.00056797	1.31E-04	1.18E-06	1.06E-04	3.25E-05	1.32E-04	5.47E-07	1.40E-04	9.95E-06	0.000171474
chr1	12800001:12900000	31	0.000509044	1.17E-04	1.95E-06	1.75E-04	2.70E-05	1.10E-04	1.05E-06	2.70E-04	8.24E-06	0.00014208
chr1	12900001:13000000	24	0.000497707	1.15E-04	1.25E-06	1.13E-04	1.88E-05	7.68E-05	2.90E-07	7.44E-05	1.33E-05	0.000228557
chr1	13000001:13100000	22	0.000497551	1.15E-04	1.35E-06	1.22E-04	1.27E-05	5.19E-05	3.40E-07	8.72E-05	6.46E-06	0.000111397
chr1	13100001:13200000	19	0.000147421	3.40E-05	9.41E-07	8.47E-05	1.91E-05	7.77E-05	2.79E-07	7.16E-05	5.73E-06	9.89E-05
chr1	13200001:13300000	7	5.35E-05	1.23E-05	2.87E-07	2.59E-05	5.81E-06	2.37E-05	1.42E-07	3.65E-05	2.20E-06	3.79E-05
chr1	13300001:13400000	16	0.000189244	4.36E-05	5.54E-07	4.98E-05	1.45E-05	5.93E-05	1.82E-07	4.66E-05	4.89E-06	8.42E-05
chr1	13400001:13500000	15	0.000163088	3.76E-05	7.40E-07	6.65E-05	1.46E-05	5.95E-05	1.68E-07	4.31E-05	4.59E-06	7.92E-05
chr1	13500001:13600000	14	0.000276602	6.38E-05	6.52E-07	5.86E-05	1.13E-05	4.61E-05	1.64E-07	4.21E-05	6.88E-06	0.000118568
chr1	13600001:13700000	20	0.000220213	5.08E-05	1.21E-06	1.09E-04	1.61E-05	6.58E-05	3.45E-07	8.84E-05	5.90E-06	0.000101679
chr1	13700001:13800000	42	0.000669229	1.54E-04	1.86E-06	1.67E-04	3.93E-05	1.60E-04	6.01E-07	1.54E-04	1.38E-05	0.000238801
chr1	13800001:13900000	27	0.000384296	8.86E-05	1.57E-06	1.42E-04	3.34E-05	1.36E-04	4.39E-07	1.13E-04	1.80E-05	0.000310275
chr1	13900001:14000000	19	0.000367228	8.46E-05	1.34E-06	1.21E-04	1.45E-05	5.89E-05	2.93E-07	7.51E-05	3.95E-06	6.81E-05
chr1	14000001:14100000	20	0.00090533	2.09E-04	7.91E-07	7.11E-05	2.40E-05	9.78E-05	5.03E-07	1.29E-04	5.64E-06	9.72E-05
chr1	14100001:14200000	19	0.000316562	7.30E-05	1.28E-06	1.15E-04	1.90E-05	7.73E-05	2.57E-07	6.60E-05	6.21E-06	0.000107147
chr1	14200001:14300000	32	0.000613397	1.41E-04	2.28E-06	2.05E-04	3.81E-05	1.55E-04	4.65E-07	1.19E-04	2.36E-05	0.000406457
chr1	14300001:14400000	35	0.00056488	1.30E-04	1.93E-06	1.74E-04	5.69E-05	2.32E-04	9.47E-07	2.43E-04	1.18E-05	0.000202814
chr1	14400001:14500000	20	0.000336443	7.75E-05	1.02E-06	9.13E-05	2.09E-05	8.52E-05	2.05E-07	5.26E-05	5.11E-06	8.80E-05
chr1	14500001:14600000	22	0.000227988	5.25E-05	9.96E-07	8.95E-05	2.05E-05	8.36E-05	2.20E-07	5.64E-05	6.90E-06	0.000119042
chr1	14600001:14700000	19	0.00032573	7.51E-05	1.34E-06	1.21E-04	1.05E-05	4.27E-05	1.57E-07	4.02E-05	7.72E-06	0.000133179
chr1	14700001:14800000	18	0.000273807	6.31E-05	7.23E-07	6.51E-05	1.44E-05	5.86E-05	2.94E-07	7.54E-05	7.21E-06	0.000124278
chr1	14800001:14900000	20	0.000265383	6.12E-05	1.42E-06	1.28E-04	1.41E-05	5.76E-05	1.66E-07	4.25E-05	5.26E-06	9.08E-05
chr1	14900001:15000000	27	0.000297447	6.86E-05	1.15E-06	1.03E-04	2.14E-05	8.74E-05	4.66E-07	1.19E-04	1.27E-05	0.000219228
chr1	15000001:15100000	36	0.000628472	1.45E-04	2.00E-06	1.80E-04	4.02E-05	1.64E-04	4.61E-07	1.18E-04	9.67E-06	0.000166776
chr1	15100001:15200000	35	0.000811549	1.87E-04	2.03E-06	1.83E-04	4.70E-05	1.92E-04	1.30E-06	3.35E-04	1.13E-05	0.000195589
chr1	15200001:15300000	18	0.000267453	6.16E-05	7.91E-07	7.12E-05	7.89E-06	3.22E-05	1.57E-07	4.04E-05	5.00E-06	8.62E-05
chr1	15300001:15400000	21	0.000325481	7.50E-05	1.15E-06	1.04E-04	4.51E-05	1.84E-04	3.44E-07	8.83E-05	7.02E-06	0.000121099
chr1	15400001:15500000	22	0.000424821	9.79E-05	6.85E-07	6.16E-05	1.50E-05	6.13E-05	3.29E-07	8.44E-05	4.38E-06	7.55E-05
chr1	15500001:15600000	28	0.000279854	6.45E-05	1.39E-06	1.25E-04	2.31E-05	9.41E-05	2.73E-07	6.99E-05	7.84E-06	0.000135226
chr1	15600001:15700000	30	0.000609263	1.40E-04	1.46E-06	1.31E-04	2.46E-05	1.00E-04	3.81E-07	9.78E-05	1.25E-05	0.000215585
chr1	15700001:15800000	11	5.65E-05	1.30E-05	2.76E-07	2.48E-05	7.36E-06	3.00E-05	3.22E-07	8.26E-05	1.91E-06	3.30E-05
chr1	15800001:15900000	17	0.000439638	1.01E-04	9.71E-07	8.74E-05	2.24E-05	9.14E-05	2.12E-07	5.44E-05	9.09E-06	0.000156771
chr1	15900001:16000000	31	0.000793249	1.83E-04	1.26E-06	1.13E-04	4.77E-05	1.94E-04	4.95E-07	1.27E-04	8.79E-06	0.000151573
chr1	16000001:16100000	19	0.000501873	1.16E-04	6.03E-07	5.42E-05	1.33E-05	5.43E-05	2.03E-07	5.19E-05	4.54E-06	7.83E-05
chr1	16100001:16200000	34	0.000337976	7.79E-05	1.81E-06	1.63E-04	2.12E-05	8.63E-05	4.02E-07	1.03E-04	8.10E-06	0.000139742
chr1	16200001:16300000	13	0.000136728	3.15E-05	6.03E-07	5.43E-05	7.77E-06	3.17E-05	1.49E-07	3.82E-05	4.45E-06	7.66E-05
chr1	16300001:16400000	17	0.00019485	4.49E-05	9.58E-07	8.61E-05	1.88E-05	7.65E-05	2.36E-07	6.04E-05	5.47E-06	9.44E-05
chr1	16400001:16500000	20	0.000308979	7.12E-05	8.00E-07	7.20E-05	2.08E-05	8.47E-05	5.70E-07	1.46E-04	6.29E-06	0.000108469
chr1	16500001:16600000	30	0.000332009	7.65E-05	1.08E-06	9.69E-05	3.43E-05	1.40E-04	3.17E-07	8.13E-05	9.33E-06	0.000160939
chr1	16600001:16700000	22	0.000467804	1.08E-04	8.20E-07	7.37E-05	1.93E-05	7.88E-05	3.16E-07	8.10E-05	6.85E-06	0.000118065
chr1	16700001:16800000	7	5.48E-05	1.26E-05	1.79E-07	1.61E-05	4.01E-06	1.63E-05	7.45E-08	1.91E-05	1.65E-06	2.85E-05
chr1	16800001:16900000	6	0.000116482	2.68E-05	1.29E-07	1.16E-05	4.81E-06	1.96E-05	1.66E-07	4.26E-05	8.95E-07	1.54E-05
chr1	16900001:17000000	33	0.000818908	1.89E-04	1.87E-06	1.69E-04	2.95E-05	1.20E-04	6.22E-07	1.60E-04	1.05E-05	0.000181205
chr1	17000001:17100000	46	0.001257895	2.90E-04	6.45E-06	5.80E-04	3.30E-05	1.35E-04	8.17E-07	2.09E-04	1.43E-05	0.000245749
chr1	17100001:17200000	14	0.000188048	4.33E-05	3.50E-07	3.14E-05	7.97E-06	3.25E-05	2.79E-07	7.16E-05	7.32E-06	0.000126237
chr1	17200001:17300000	11	0.000200708	4.63E-05	4.23E-07	3.80E-05	6.08E-06	2.48E-05	1.58E-07	4.06E-05	3.88E-06	6.69E-05
chr1	17300001:17400000	16	0.000277045	6.39E-05	6.19E-07	5.57E-05	9.93E-06	4.05E-05	2.24E-07	5.74E-05	5.64E-06	9.73E-05
chr1	17400001:17500000	17	0.00026069	6.01E-05	5.94E-07	5.34E-05	1.02E-05	4.14E-05	1.47E-07	3.78E-05	5.12E-06	8.83E-05
chr1	17500001:17600000	27	0.000369861	8.52E-05	9.12E-07	8.20E-05	3.83E-05	1.56E-04	2.20E-07	5.64E-05	9.16E-06	0.000157984
chr1	17600001:17700000	27	0.000353077	8.14E-05	1.03E-06	9.27E-05	1.59E-05	6.48E-05	1.81E-07	4.63E-05	6.19E-06	0.000106687
chr1	17700001:17800000	15	0.000202009	4.66E-05	5.31E-07	4.78E-05	7.03E-06	2.87E-05	1.16E-07	2.98E-05	4.72E-06	8.14E-05
chr1	17800001:17900000	48	0.001075134	2.48E-04	3.47E-06	3.12E-04	4.70E-05	1.92E-04	9.12E-07	2.34E-04	1.17E-05	0.000201719
chr1	17900001:18000000	23	0.000182448	4.21E-05	8.62E-07	7.76E-05	3.04E-05	1.24E-04	4.39E-07	1.13E-04	6.59E-06	0.000113636
chr1	18000001:18100000	28	0.000290487	6.70E-05	1.23E-06	1.11E-04	2.34E-05	9.55E-05	5.68E-07	1.46E-04	5.77E-06	9.95E-05
chr1	18100001:18200000	26	0.001962857	4.52E-04	1.23E-06	1.10E-04	4.68E-05	1.91E-04	7.56E-07	1.94E-04	5.59E-06	9.64E-05
chr1	18200001:18300000	22	0.000442355	1.02E-04	8.86E-07	7.97E-05	1.32E-05	5.37E-05	4.41E-07	1.13E-04	3.39E-06	5.84E-05
chr1	18300001:18400000	14	0.000157154	3.62E-05	9.21E-07	8.29E-05	2.02E-05	8.22E-05	1.30E-07	3.33E-05	5.52E-06	9.52E-05
chr1	18400001:18500000	18	0.000361907	8.34E-05	1.02E-06	9.19E-05	2.33E-05	9.49E-05	4.04E-07	1.04E-04	4.03E-06	6.95E-05
chr1	18500001:18600000	19	0.000214286	4.94E-05	1.11E-06	9.98E-05	1.54E-05	6.26E-05	1.45E-07	3.71E-05	5.96E-06	0.000102765
chr1	18600001:18700000	12	0.000132854	3.06E-05	1.04E-06	9.31E-05	8.60E-06	3.50E-05	1.42E-07	3.64E-05	4.39E-06	7.56E-05
chr1	18700001:18800000	18	0.000260309	6.00E-05	1.46E-06	1.31E-04	6.09E-06	2.48E-05	1.61E-07	4.12E-05	6.86E-06	0.000118208
chr1	18800001:18900000	29	0.000319605	7.37E-05	1.44E-06	1.29E-04	3.23E-05	1.32E-04	4.83E-07	1.24E-04	7.64E-06	0.000131797
chr1	18900001:19000000	44	0.00414146	9.55E-04	5.06E-06	4.55E-04	7.87E-05	3.21E-04	1.31E-06	3.35E-04	2.63E-05	0.000453722
chr1	19000001:19100000	17	0.000643596	1.48E-04	1.07E-06	9.62E-05	2.44E-05	9.97E-05	2.14E-07	5.50E-05	7.16E-06	0.000123419
chr1	19100001:19200000	18	0.000405914	9.36E-05	9.16E-07	8.24E-05	1.14E-05	4.65E-05	2.20E-07	5.65E-05	3.79E-06	6.53E-05
chr1	19200001:19300000	15	0.000142983	3.30E-05	3.78E-07	3.40E-05	1.28E-05	5.22E-05	8.01E-08	2.05E-05	4.97E-06	8.57E-05
chr1	19300001:19400000	11	0.000129492	2.98E-05	5.04E-07	4.53E-05	8.08E-06	3.29E-05	1.78E-07	4.56E-05	1.47E-06	2.54E-05
chr1	19400001:19500000	16	0.000193218	4.45E-05	8.40E-07	7.56E-05	1.60E-05	6.53E-05	2.44E-07	6.26E-05	6.33E-06	0.000109128
chr1	19500001:19600000	24	0.000410591	9.46E-05	1.05E-06	9.42E-05	2.51E-05	1.02E-04	4.64E-07	1.19E-04	5.77E-06	9.94E-05
chr1	19600001:19700000	18	0.000278194	6.41E-05	6.07E-07	5.46E-05	1.80E-05	7.35E-05	3.17E-07	8.13E-05	5.14E-06	8.86E-05
chr1	19700001:19800000	43	0.000569011	1.31E-04	2.09E-06	1.88E-04	4.17E-05	1.70E-04	6.12E-07	1.57E-04	1.40E-05	0.000241401
chr1	19800001:19900000	11	0.000257369	5.93E-05	5.68E-07	5.11E-05	1.19E-05	4.85E-05	5.41E-07	1.39E-04	1.97E-06	3.40E-05
chr1	19900001:20000000	21	0.00027637	6.37E-05	1.14E-06	1.02E-04	1.74E-05	7.10E-05	9.96E-07	2.55E-04	6.46E-06	0.000111435
chr1	20000001:20100000	27	0.000424412	9.78E-05	1.32E-06	1.19E-04	2.77E-05	1.13E-04	5.00E-07	1.28E-04	5.29E-06	9.12E-05
chr1	20100001:20200000	27	0.000408679	9.42E-05	1.60E-06	1.43E-04	2.80E-05	1.14E-04	2.70E-07	6.91E-05	6.33E-06	0.000109192
chr1	20200001:20300000	17	0.000388894	8.96E-05	6.78E-07	6.10E-05	1.74E-05	7.08E-05	2.21E-07	5.66E-05	6.82E-06	0.000117537
chr1	20300001:20400000	8	9.24E-05	2.13E-05	1.92E-07	1.73E-05	3.42E-06	1.40E-05	8.78E-08	2.25E-05	1.47E-06	2.54E-05
chr1	20400001:20500000	18	0.000439898	1.01E-04	7.16E-07	6.44E-05	1.89E-05	7.69E-05	2.92E-07	7.49E-05	4.89E-06	8.44E-05
chr1	20500001:20600000	35	0.000498376	1.15E-04	1.61E-06	1.44E-04	4.01E-05	1.63E-04	4.98E-07	1.28E-04	1.22E-05	0.00021081
chr1	20600001:20700000	13	9.14E-05	2.11E-05	7.63E-07	6.86E-05	9.22E-06	3.76E-05	3.51E-07	9.00E-05	7.36E-06	0.000126972
chr1	20700001:20800000	24	0.000534241	1.23E-04	1.71E-06	1.54E-04	2.88E-05	1.18E-04	1.06E-06	2.71E-04	6.54E-06	0.000112702
chr1	20800001:20900000	34	0.000782372	1.80E-04	2.15E-06	1.93E-04	4.12E-05	1.68E-04	8.82E-07	2.26E-04	1.20E-05	0.00020744
chr1	20900001:21000000	19	0.000447695	1.03E-04	1.47E-06	1.32E-04	1.50E-05	6.10E-05	1.91E-07	4.89E-05	5.94E-06	0.000102383
chr1	21000001:21100000	29	0.000339808	7.83E-05	1.44E-06	1.29E-04	2.79E-05	1.14E-04	5.01E-07	1.28E-04	1.63E-05	0.000280512
chr1	21100001:21200000	33	0.000621836	1.43E-04	2.25E-06	2.03E-04	3.58E-05	1.46E-04	5.23E-07	1.34E-04	9.54E-06	0.000164555
chr1	21200001:21300000	30	0.000566411	1.31E-04	1.53E-06	1.37E-04	2.64E-05	1.07E-04	4.24E-07	1.09E-04	1.18E-05	0.000204092
chr1	21300001:21400000	33	0.000424143	9.78E-05	1.61E-06	1.45E-04	4.53E-05	1.85E-04	4.02E-07	1.03E-04	1.14E-05	0.000196305
chr1	21400001:21500000	14	0.000152279	3.51E-05	7.59E-07	6.83E-05	7.42E-06	3.03E-05	1.28E-07	3.28E-05	2.73E-06	4.70E-05
chr1	21500001:21600000	14	0.000311375	7.18E-05	7.36E-07	6.62E-05	1.70E-05	6.94E-05	6.81E-07	1.75E-04	4.04E-06	6.97E-05
chr1	21600001:21700000	9	0.000117077	2.70E-05	1.69E-07	1.52E-05	1.25E-05	5.08E-05	1.86E-07	4.77E-05	1.40E-06	2.42E-05
chr1	21700001:21800000	18	0.000273273	6.30E-05	5.31E-07	4.78E-05	1.15E-05	4.70E-05	1.40E-07	3.59E-05	4.70E-06	8.11E-05
chr1	21800001:21900000	16	0.000240557	5.54E-05	1.03E-06	9.25E-05	1.71E-05	6.96E-05	1.57E-07	4.03E-05	7.85E-06	0.000135393
chr1	21900001:22000000	27	0.00047985	1.11E-04	1.41E-06	1.26E-04	1.13E-05	4.61E-05	3.99E-07	1.02E-04	1.69E-05	0.000291477
chr1	22000001:22100000	42	0.000642708	1.48E-04	3.09E-06	2.78E-04	5.69E-05	2.32E-04	5.58E-07	1.43E-04	1.55E-05	0.000267355
chr1	22100001:22200000	30	0.000412414	9.51E-05	1.63E-06	1.47E-04	3.22E-05	1.31E-04	7.59E-07	1.95E-04	6.89E-06	0.000118813
chr1	22200001:22300000	12	0.000178907	4.12E-05	9.42E-07	8.48E-05	2.36E-05	9.61E-05	1.42E-07	3.63E-05	3.21E-06	5.53E-05
chr1	22300001:22400000	18	0.00031897	7.35E-05	1.13E-06	1.02E-04	1.38E-05	5.64E-05	2.95E-07	7.56E-05	7.72E-06	0.000133135
chr1	22400001:22500000	6	9.34E-05	2.15E-05	3.58E-07	3.22E-05	4.99E-06	2.03E-05	1.40E-07	3.58E-05	1.19E-06	2.06E-05
chr1	22500001:22600000	37	0.000432497	9.97E-05	2.59E-06	2.33E-04	2.41E-05	9.83E-05	6.64E-07	1.70E-04	1.19E-05	0.000204753
chr1	22600001:22700000	26	0.000309634	7.14E-05	2.63E-06	2.36E-04	3.33E-05	1.36E-04	1.83E-07	4.68E-05	1.25E-05	0.000215325
chr1	22700001:22800000	15	0.000212412	4.90E-05	7.83E-07	7.04E-05	9.12E-06	3.72E-05	2.84E-07	7.27E-05	2.99E-06	5.16E-05
chr1	22800001:22900000	19	0.000274868	6.34E-05	8.57E-07	7.71E-05	2.13E-05	8.68E-05	3.72E-07	9.54E-05	4.55E-06	7.84E-05
chr1	22900001:23000000	23	0.000346195	7.98E-05	1.32E-06	1.19E-04	2.50E-05	1.02E-04	2.87E-07	7.35E-05	9.94E-06	0.000171342
chr1	23000001:23100000	45	0.00059575	1.37E-04	1.63E-06	1.47E-04	3.71E-05	1.51E-04	6.02E-07	1.54E-04	1.20E-05	0.000206239
chr1	23100001:23200000	41	0.000523148	1.21E-04	2.31E-06	2.08E-04	2.65E-05	1.08E-04	3.12E-07	7.99E-05	9.35E-06	0.000161165
chr1	23200001:23300000	15	0.000323996	7.47E-05	4.62E-07	4.15E-05	1.30E-05	5.29E-05	1.44E-07	3.70E-05	4.32E-06	7.45E-05
chr1	23300001:23400000	31	0.000702233	1.62E-04	1.53E-06	1.38E-04	2.36E-05	9.62E-05	4.06E-07	1.04E-04	8.21E-06	0.000141612
chr1	23400001:23500000	30	0.00049546	1.14E-04	2.51E-06	2.26E-04	2.63E-05	1.07E-04	3.97E-07	1.02E-04	7.13E-06	0.000122881
chr1	23500001:23600000	14	0.000188971	4.36E-05	7.63E-07	6.86E-05	1.48E-05	6.04E-05	2.53E-07	6.49E-05	3.31E-06	5.71E-05
chr1	23600001:23700000	19	0.000254477	5.87E-05	1.38E-06	1.24E-04	1.93E-05	7.87E-05	1.69E-07	4.33E-05	1.14E-05	0.000195791
chr1	23700001:23800000	25	0.000564384	1.30E-04	1.21E-06	1.09E-04	2.58E-05	1.05E-04	4.11E-07	1.05E-04	5.86E-06	0.000101031
chr1	23800001:23900000	24	0.000427242	9.85E-05	1.20E-06	1.08E-04	2.92E-05	1.19E-04	2.46E-07	6.30E-05	5.96E-06	0.000102696
chr1	23900001:24000000	28	0.000277529	6.40E-05	1.84E-06	1.65E-04	2.12E-05	8.66E-05	3.32E-07	8.52E-05	1.02E-05	0.000175344
chr1	24000001:24100000	27	0.000531107	1.22E-04	1.51E-06	1.36E-04	1.90E-05	7.74E-05	2.89E-07	7.41E-05	4.72E-06	8.13E-05
chr1	24100001:24200000	39	0.002173129	5.01E-04	2.30E-06	2.07E-04	3.35E-05	1.36E-04	6.14E-07	1.57E-04	1.39E-05	0.000239444
chr1	24200001:24300000	34	0.000674063	1.55E-04	1.86E-06	1.67E-04	3.16E-05	1.29E-04	4.66E-07	1.19E-04	1.06E-05	0.000183236
chr1	24300001:24400000	20	0.000301394	6.95E-05	1.12E-06	1.00E-04	1.51E-05	6.17E-05	1.94E-07	4.97E-05	5.56E-06	9.59E-05
chr1	24400001:24500000	19	0.000203736	4.70E-05	6.94E-07	6.24E-05	1.32E-05	5.39E-05	1.79E-07	4.58E-05	6.86E-06	0.00011822
chr1	24500001:24600000	28	0.00032198	7.42E-05	2.40E-06	2.16E-04	2.64E-05	1.07E-04	3.85E-07	9.86E-05	8.99E-06	0.000154924
chr1	24600001:24700000	34	0.000627701	1.45E-04	2.00E-06	1.80E-04	2.96E-05	1.20E-04	4.06E-07	1.04E-04	1.13E-05	0.000194053
chr1	24700001:24800000	38	0.000708844	1.63E-04	1.90E-06	1.71E-04	3.85E-05	1.57E-04	8.97E-07	2.30E-04	1.25E-05	0.000215673
chr1	24800001:24900000	14	0.000234318	5.40E-05	8.73E-07	7.85E-05	2.24E-05	9.14E-05	2.21E-07	5.67E-05	3.01E-06	5.19E-05
chr1	24900001:25000000	42	0.000951404	2.19E-04	9.01E-06	8.10E-04	0.000122545	5.00E-04	7.46E-07	1.91E-04	1.47E-05	0.00025396
chr1	25000001:25100000	28	0.000436444	1.01E-04	2.62E-06	2.36E-04	2.10E-05	8.56E-05	4.21E-07	1.08E-04	9.36E-06	0.000161384
chr1	25100001:25200000	29	0.000432821	9.98E-05	2.53E-06	2.27E-04	2.53E-05	1.03E-04	2.75E-07	7.06E-05	9.28E-06	0.000159944
chr1	25200001:25300000	26	0.000212692	4.90E-05	2.71E-06	2.44E-04	1.89E-05	7.70E-05	4.54E-07	1.16E-04	8.87E-06	0.000153005
chr1	25300001:25400000	23	0.000420459	9.69E-05	1.18E-06	1.06E-04	2.55E-05	1.04E-04	3.81E-07	9.77E-05	8.03E-06	0.00013843
chr1	25400001:25500000	9	0.000118646	2.73E-05	7.19E-07	6.47E-05	8.35E-06	3.41E-05	1.06E-07	2.72E-05	3.01E-06	5.18E-05
chr1	25500001:25600000	10	0.000136938	3.16E-05	5.56E-07	5.00E-05	1.01E-05	4.13E-05	9.26E-08	2.37E-05	4.03E-06	6.95E-05
chr1	25600001:25700000	31	0.000387225	8.93E-05	2.12E-06	1.90E-04	3.30E-05	1.34E-04	2.89E-07	7.41E-05	9.01E-06	0.000155299
chr1	25700001:25800000	19	0.000303769	7.00E-05	9.35E-07	8.41E-05	1.81E-05	7.39E-05	3.26E-07	8.36E-05	8.39E-06	0.00014473
chr1	25800001:25900000	25	0.000463745	1.07E-04	7.22E-07	6.49E-05	1.21E-05	4.92E-05	4.17E-07	1.07E-04	6.42E-06	0.000110642
chr1	25900001:26000000	23	0.000386279	8.90E-05	1.08E-06	9.69E-05	2.17E-05	8.85E-05	2.12E-07	5.43E-05	6.17E-06	0.000106336
chr1	26000001:26100000	44	0.000622604	1.44E-04	2.62E-06	2.36E-04	5.46E-05	2.23E-04	8.09E-07	2.07E-04	1.57E-05	0.000270969
chr1	26100001:26200000	42	0.000760056	1.75E-04	2.08E-06	1.87E-04	4.91E-05	2.00E-04	6.91E-07	1.77E-04	1.20E-05	0.000206862
chr1	26200001:26300000	37	0.000691284	1.59E-04	1.34E-06	1.21E-04	3.39E-05	1.38E-04	3.09E-07	7.93E-05	8.02E-06	0.000138267
chr1	26300001:26400000	30	0.000716647	1.65E-04	1.09E-06	9.81E-05	2.42E-05	9.85E-05	5.14E-07	1.32E-04	1.12E-05	0.000193067
chr1	26400001:26500000	34	0.006329294	1.46E-03	2.83E-06	2.55E-04	0.000252893	1.03E-03	2.66E-06	6.82E-04	1.24E-05	0.000213766
chr1	26500001:26600000	22	0.001949612	4.49E-04	1.17E-06	1.05E-04	8.75E-05	3.57E-04	6.53E-06	1.67E-03	4.11E-06	7.09E-05
chr1	26600001:26700000	21	0.00037275	8.59E-05	6.80E-07	6.11E-05	1.44E-05	5.88E-05	5.22E-07	1.34E-04	4.55E-06	7.84E-05
chr1	26700001:26800000	31	0.000967378	2.23E-04	2.08E-06	1.87E-04	3.45E-05	1.41E-04	8.24E-07	2.11E-04	7.47E-06	0.000128882
chr1	26800001:26900000	35	0.000611069	1.41E-04	3.32E-06	2.99E-04	2.96E-05	1.21E-04	7.11E-07	1.82E-04	5.56E-06	9.59E-05
chr1	26900001:27000000	36	0.000539494	1.24E-04	1.78E-06	1.60E-04	3.70E-05	1.51E-04	5.03E-07	1.29E-04	8.28E-06	0.000142824
chr1	27000001:27100000	31	0.000424428	9.78E-05	2.21E-06	1.98E-04	2.55E-05	1.04E-04	6.19E-07	1.59E-04	7.81E-05	0.001346185
chr1	27100001:27200000	22	0.000280023	6.45E-05	1.48E-06	1.33E-04	1.81E-05	7.38E-05	3.58E-07	9.19E-05	6.83E-06	0.000117703
chr1	27200001:27300000	28	0.000309979	7.14E-05	1.51E-06	1.36E-04	2.40E-05	9.78E-05	2.69E-07	6.90E-05	5.01E-06	8.64E-05
chr1	27300001:27400000	39	0.000466777	1.08E-04	2.51E-06	2.26E-04	3.19E-05	1.30E-04	5.00E-07	1.28E-04	1.02E-05	0.000176341
chr1	27400001:27500000	33	0.00474698	1.09E-03	1.54E-06	1.38E-04	7.45E-05	3.04E-04	1.54E-06	3.94E-04	1.46E-05	0.000252431
chr1	27500001:27600000	20	0.000268271	6.18E-05	9.55E-07	8.59E-05	1.81E-05	7.38E-05	1.91E-07	4.90E-05	4.82E-06	8.31E-05
chr1	27600001:27700000	12	0.00024419	5.63E-05	6.94E-07	6.24E-05	1.47E-05	6.01E-05	2.05E-07	5.26E-05	2.52E-06	4.35E-05
chr1	27700001:27800000	21	0.000704212	1.62E-04	1.06E-06	9.57E-05	1.81E-05	7.38E-05	3.98E-07	1.02E-04	7.20E-06	0.000124191
chr1	27800001:27900000	21	0.000252596	5.82E-05	8.23E-07	7.41E-05	2.07E-05	8.44E-05	1.88E-07	4.83E-05	6.08E-06	0.000104918
chr1	27900001:28000000	25	0.000442349	1.02E-04	1.68E-06	1.51E-04	2.94E-05	1.20E-04	4.03E-07	1.03E-04	4.68E-06	8.07E-05
chr1	28000001:28100000	20	0.000209638	4.83E-05	8.60E-07	7.74E-05	2.98E-05	1.22E-04	3.61E-07	9.25E-05	5.42E-06	9.35E-05
chr1	28100001:28200000	19	0.000391779	9.03E-05	5.27E-07	4.74E-05	2.82E-05	1.15E-04	2.46E-07	6.30E-05	5.80E-06	0.000100007
chr1	28200001:28300000	18	0.000355453	8.19E-05	8.80E-07	7.92E-05	2.99E-05	1.22E-04	2.84E-07	7.29E-05	6.39E-06	0.000110112
chr1	28300001:28400000	22	0.000302486	6.97E-05	4.70E-06	4.22E-04	2.33E-05	9.49E-05	2.33E-07	5.97E-05	6.55E-06	0.000112961
chr1	28400001:28500000	22	0.000343791	7.92E-05	1.09E-06	9.77E-05	1.77E-05	7.23E-05	3.08E-07	7.89E-05	4.81E-06	8.30E-05
chr1	28500001:28600000	23	0.000334075	7.70E-05	9.01E-07	8.10E-05	1.77E-05	7.22E-05	3.09E-07	7.91E-05	2.48E-05	0.000428018
chr1	28600001:28700000	40	0.000456084	1.05E-04	3.97E-06	3.57E-04	3.37E-05	1.37E-04	4.38E-07	1.12E-04	1.52E-05	0.000261432
chr1	28700001:28800000	26	0.00176966	4.08E-04	8.14E-07	7.32E-05	7.97E-05	3.25E-04	5.90E-07	1.51E-04	1.08E-05	0.00018617
chr1	28800001:28900000	24	0.000472265	1.09E-04	9.84E-07	8.85E-05	6.11E-05	2.49E-04	3.60E-07	9.24E-05	6.66E-06	0.000114889
chr1	28900001:29000000	24	0.000484636	1.12E-04	8.65E-07	7.78E-05	6.18E-05	2.52E-04	3.62E-07	9.29E-05	9.54E-06	0.000164416
chr1	29000001:29100000	19	0.000258027	5.95E-05	8.38E-07	7.54E-05	2.34E-05	9.56E-05	1.98E-07	5.07E-05	5.56E-06	9.58E-05
chr1	29100001:29200000	17	0.000424426	9.78E-05	9.20E-07	8.27E-05	8.00E-06	3.26E-05	1.90E-07	4.87E-05	3.52E-06	6.06E-05
chr1	29200001:29300000	18	0.000192635	4.44E-05	9.88E-07	8.89E-05	8.52E-06	3.48E-05	2.65E-07	6.79E-05	4.33E-06	7.47E-05
chr1	29300001:29400000	24	0.000303379	6.99E-05	1.06E-06	9.55E-05	1.93E-05	7.89E-05	3.01E-07	7.71E-05	6.20E-06	0.000106918
chr1	29400001:29500000	29	0.001068312	2.46E-04	1.25E-06	1.12E-04	3.77E-05	1.54E-04	6.08E-07	1.56E-04	1.03E-05	0.000176974
chr1	29500001:29600000	22	0.000331224	7.63E-05	8.78E-07	7.90E-05	1.41E-05	5.76E-05	2.06E-07	5.28E-05	5.80E-06	0.000100086
chr1	29600001:29700000	25	0.00038931	8.97E-05	1.06E-06	9.58E-05	2.46E-05	1.00E-04	3.16E-07	8.09E-05	9.47E-06	0.000163337
chr1	29700001:29800000	17	0.000350442	8.08E-05	9.38E-07	8.43E-05	2.73E-05	1.11E-04	3.96E-07	1.02E-04	8.92E-06	0.000153749
chr1	29800001:29900000	14	0.000269289	6.21E-05	5.90E-07	5.30E-05	1.52E-05	6.20E-05	2.90E-07	7.44E-05	2.91E-06	5.02E-05
chr1	29900001:30000000	21	0.000282606	6.51E-05	1.30E-06	1.17E-04	1.64E-05	6.67E-05	4.27E-07	1.10E-04	7.13E-06	0.000122908
chr1	30000001:30100000	9	0.000247153	5.70E-05	8.46E-07	7.61E-05	1.58E-05	6.43E-05	7.66E-08	1.96E-05	3.10E-06	5.34E-05
chr1	30100001:30200000	5	6.20E-05	1.43E-05	5.69E-07	5.11E-05	2.31E-06	9.40E-06	3.87E-08	9.93E-06	3.92E-07	6.76E-06
chr1	30200001:30300000	12	0.001393754	3.21E-04	6.46E-07	5.81E-05	2.93E-05	1.20E-04	3.43E-07	8.78E-05	6.24E-06	0.000107579
chr1	30300001:30400000	16	0.000294688	6.79E-05	8.69E-07	7.82E-05	9.86E-06	4.02E-05	3.20E-07	8.20E-05	3.50E-06	6.03E-05
chr1	30400001:30500000	13	0.001014624	2.34E-04	3.41E-07	3.06E-05	1.80E-05	7.36E-05	1.83E-07	4.70E-05	2.79E-06	4.81E-05
chr1	30500001:30600000	18	0.0003488	8.04E-05	5.91E-07	5.31E-05	1.59E-05	6.50E-05	1.47E-07	3.77E-05	1.22E-05	0.000210913
chr1	30600001:30700000	36	0.001927207	4.44E-04	1.92E-06	1.72E-04	6.02E-05	2.46E-04	7.33E-07	1.88E-04	6.85E-06	0.000118128
chr1	30700001:30800000	23	0.000236752	5.46E-05	1.08E-06	9.70E-05	2.27E-05	9.27E-05	2.17E-07	5.57E-05	9.78E-06	0.000168596
chr1	30800001:30900000	26	0.000344792	7.95E-05	1.38E-06	1.24E-04	2.36E-05	9.64E-05	2.89E-07	7.41E-05	6.18E-06	0.000106575
chr1	30900001:31000000	28	0.000254532	5.87E-05	1.00E-06	9.01E-05	2.96E-05	1.21E-04	2.53E-07	6.49E-05	7.65E-06	0.00013197
chr1	31000001:31100000	18	0.000267697	6.17E-05	9.80E-07	8.82E-05	1.16E-05	4.74E-05	2.06E-07	5.27E-05	5.14E-06	8.87E-05
chr1	31100001:31200000	22	0.000441363	1.02E-04	8.53E-07	7.67E-05	2.38E-05	9.72E-05	4.25E-07	1.09E-04	8.64E-06	0.000148916
chr1	31200001:31300000	8	4.56E-05	1.05E-05	6.19E-07	5.56E-05	5.75E-06	2.34E-05	1.24E-07	3.19E-05	3.29E-06	5.68E-05
chr1	31300001:31400000	17	0.000309206	7.13E-05	5.55E-07	4.99E-05	1.41E-05	5.74E-05	2.42E-07	6.21E-05	3.44E-06	5.93E-05
chr1	31400001:31500000	8	5.70E-05	1.31E-05	1.01E-07	9.11E-06	5.34E-06	2.18E-05	3.17E-07	8.13E-05	2.95E-06	5.09E-05
chr1	31500001:31600000	9	7.60E-05	1.75E-05	3.44E-07	3.10E-05	2.01E-05	8.19E-05	1.20E-07	3.09E-05	3.87E-06	6.67E-05
chr1	31600001:31700000	14	0.000392933	9.06E-05	1.06E-06	9.55E-05	1.61E-05	6.56E-05	2.46E-07	6.32E-05	4.39E-06	7.57E-05
chr1	31700001:31800000	15	0.000246805	5.69E-05	5.36E-07	4.83E-05	1.44E-05	5.85E-05	4.43E-07	1.14E-04	7.46E-06	0.00012868
chr1	31800001:31900000	18	0.000313207	7.22E-05	5.54E-06	4.99E-04	5.41E-05	2.21E-04	5.37E-07	1.38E-04	4.97E-06	8.56E-05
chr1	31900001:32000000	11	0.000300157	6.92E-05	7.00E-07	6.30E-05	1.34E-05	5.48E-05	2.15E-07	5.51E-05	3.88E-06	6.69E-05
chr1	32000001:32100000	18	0.000178512	4.11E-05	1.92E-06	1.73E-04	1.72E-05	7.00E-05	4.50E-07	1.15E-04	4.93E-06	8.51E-05
chr1	32100001:32200000	14	0.00028823	6.64E-05	4.78E-07	4.30E-05	1.49E-05	6.06E-05	1.84E-07	4.73E-05	5.58E-06	9.63E-05
chr1	32200001:32300000	19	0.00014963	3.45E-05	8.25E-07	7.42E-05	2.05E-05	8.37E-05	4.50E-07	1.15E-04	3.03E-06	5.22E-05
chr1	32300001:32400000	4	6.48E-05	1.49E-05	2.44E-07	2.19E-05	2.57E-06	1.05E-05	6.32E-08	1.62E-05	1.37E-06	2.36E-05
chr1	32400001:32500000	20	0.000295394	6.81E-05	8.18E-07	7.36E-05	1.59E-05	6.47E-05	2.21E-07	5.68E-05	6.58E-06	0.000113457
chr1	32500001:32600000	31	0.000725547	1.67E-04	1.53E-06	1.38E-04	3.60E-05	1.47E-04	5.97E-07	1.53E-04	1.04E-05	0.000179567
chr1	32600001:32700000	18	0.002366468	5.45E-04	1.02E-06	9.18E-05	3.22E-05	1.31E-04	6.50E-07	1.67E-04	4.29E-06	7.40E-05
chr1	32700001:32800000	20	0.000561359	1.29E-04	7.49E-07	6.74E-05	1.85E-05	7.54E-05	2.51E-07	6.45E-05	6.95E-06	0.000119794
chr1	32800001:32900000	12	0.000490227	1.13E-04	9.91E-07	8.91E-05	1.59E-05	6.49E-05	1.23E-07	3.15E-05	2.72E-06	4.68E-05
chr1	32900001:33000000	19	0.000259475	5.98E-05	9.99E-07	8.99E-05	2.00E-05	8.13E-05	2.65E-07	6.79E-05	8.39E-06	0.000144714
chr1	33000001:33100000	32	0.000335432	7.73E-05	1.80E-06	1.62E-04	2.19E-05	8.93E-05	4.43E-07	1.14E-04	8.62E-06	0.000148584
chr1	33100001:33200000	41	0.000560412	1.29E-04	9.95E-07	8.95E-05	3.32E-05	1.35E-04	4.02E-07	1.03E-04	1.00E-05	0.000172622
chr1	33200001:33300000	25	0.000244045	5.62E-05	1.64E-06	1.48E-04	2.26E-05	9.21E-05	3.28E-07	8.41E-05	9.10E-06	0.000156928
chr1	33300001:33400000	30	0.00061476	1.42E-04	1.76E-06	1.58E-04	2.57E-05	1.05E-04	3.52E-07	9.03E-05	1.22E-05	0.000209846
chr1	33400001:33500000	24	0.000419604	9.67E-05	1.35E-06	1.21E-04	2.82E-05	1.15E-04	2.53E-07	6.49E-05	9.67E-06	0.000166669
chr1	33500001:33600000	23	0.000313852	7.23E-05	6.85E-07	6.16E-05	2.06E-05	8.42E-05	2.82E-07	7.22E-05	7.80E-06	0.000134532
chr1	33600001:33700000	22	0.000352967	8.14E-05	8.62E-07	7.76E-05	2.01E-05	8.20E-05	2.07E-07	5.31E-05	5.92E-06	0.000102037
chr1	33700001:33800000	11	0.000209615	4.83E-05	5.99E-07	5.39E-05	2.37E-05	9.68E-05	1.19E-07	3.04E-05	4.16E-06	7.18E-05
chr1	33800001:33900000	8	0.000124484	2.87E-05	3.78E-07	3.40E-05	1.31E-05	5.36E-05	7.45E-08	1.91E-05	5.16E-06	8.90E-05
chr1	33900001:34000000	22	0.000604568	1.39E-04	7.72E-07	6.94E-05	2.61E-05	1.07E-04	2.15E-07	5.51E-05	9.47E-06	0.000163236
chr1	34000001:34100000	9	0.000112792	2.60E-05	2.87E-07	2.58E-05	4.38E-06	1.79E-05	1.64E-07	4.22E-05	3.50E-06	6.04E-05
chr1	34100001:34200000	32	0.000433061	9.98E-05	9.44E-07	8.49E-05	1.70E-05	6.93E-05	6.46E-07	1.66E-04	1.38E-05	0.000237215
chr1	34200001:34300000	27	0.00097456	2.25E-04	1.28E-06	1.15E-04	2.58E-05	1.05E-04	5.15E-07	1.32E-04	1.05E-05	0.000181207
chr1	34300001:34400000	11	0.000308372	7.11E-05	4.00E-07	3.60E-05	2.42E-05	9.85E-05	1.09E-07	2.79E-05	3.14E-06	5.42E-05
chr1	34400001:34500000	21	0.000620462	1.43E-04	3.30E-06	2.97E-04	5.73E-05	2.33E-04	2.78E-07	7.12E-05	8.58E-06	0.000148005
chr1	34500001:34600000	36	0.000802901	1.85E-04	1.20E-06	1.07E-04	2.99E-05	1.22E-04	5.26E-07	1.35E-04	1.20E-05	0.000206976
chr1	34600001:34700000	24	0.000349658	8.06E-05	7.46E-07	6.71E-05	1.99E-05	8.13E-05	4.22E-07	1.08E-04	9.44E-06	0.00016272
chr1	34700001:34800000	28	0.000611227	1.41E-04	1.10E-06	9.90E-05	2.70E-05	1.10E-04	6.79E-07	1.74E-04	5.50E-06	9.49E-05
chr1	34800001:34900000	20	0.000145521	3.35E-05	7.97E-07	7.17E-05	1.22E-05	4.97E-05	1.45E-07	3.71E-05	5.78E-06	9.96E-05
chr1	34900001:35000000	20	0.000416208	9.59E-05	1.14E-06	1.02E-04	1.62E-05	6.62E-05	1.86E-07	4.76E-05	9.06E-06	0.000156294
chr1	35000001:35100000	27	0.000456903	1.05E-04	1.05E-06	9.49E-05	2.98E-05	1.22E-04	4.68E-07	1.20E-04	1.35E-05	0.000233111
chr1	35100001:35200000	24	0.000337726	7.78E-05	8.68E-07	7.80E-05	2.25E-05	9.18E-05	2.89E-07	7.41E-05	7.70E-06	0.00013285
chr1	35200001:35300000	40	0.000993184	2.29E-04	1.98E-06	1.78E-04	3.37E-05	1.37E-04	4.81E-07	1.23E-04	8.31E-06	0.00014326
chr1	35300001:35400000	20	0.000201306	4.64E-05	1.63E-06	1.47E-04	2.33E-05	9.50E-05	3.75E-07	9.62E-05	5.24E-06	9.04E-05
chr1	35400001:35500000	18	0.00022464	5.18E-05	1.38E-06	1.24E-04	1.56E-05	6.37E-05	2.63E-07	6.75E-05	5.57E-06	9.60E-05
chr1	35500001:35600000	17	0.000165695	3.82E-05	9.89E-07	8.90E-05	1.39E-05	5.67E-05	1.85E-07	4.75E-05	8.79E-06	0.000151478
chr1	35600001:35700000	10	0.000134639	3.10E-05	4.99E-07	4.49E-05	9.98E-06	4.07E-05	5.55E-08	1.42E-05	5.37E-06	9.25E-05
chr1	35700001:35800000	8	9.85E-05	2.27E-05	4.90E-07	4.40E-05	8.23E-06	3.36E-05	5.89E-08	1.51E-05	1.31E-06	2.26E-05
chr1	35800001:35900000	20	0.000358439	8.26E-05	7.89E-07	7.09E-05	9.33E-06	3.80E-05	2.93E-07	7.51E-05	4.55E-06	7.84E-05
chr1	35900001:36000000	23	0.000315604	7.27E-05	1.46E-06	1.31E-04	2.70E-05	1.10E-04	1.88E-07	4.82E-05	6.05E-06	0.000104297
chr1	36000001:36100000	34	0.000554185	1.28E-04	1.20E-06	1.08E-04	2.33E-05	9.50E-05	4.25E-07	1.09E-04	1.26E-05	0.000216963
chr1	36100001:36200000	7	9.04E-05	2.08E-05	6.59E-07	5.93E-05	4.16E-06	1.69E-05	7.08E-08	1.82E-05	1.70E-06	2.93E-05
chr1	36200001:36300000	26	0.000453505	1.05E-04	1.58E-06	1.42E-04	2.27E-05	9.25E-05	1.98E-07	5.08E-05	6.33E-06	0.000109147
chr1	36300001:36400000	11	7.33E-05	1.69E-05	4.14E-07	3.72E-05	1.18E-05	4.81E-05	1.19E-07	3.06E-05	4.00E-06	6.90E-05
chr1	36400001:36500000	19	0.000328104	7.56E-05	8.23E-07	7.41E-05	1.07E-05	4.36E-05	4.61E-07	1.18E-04	4.56E-06	7.85E-05
chr1	36500001:36600000	27	0.001175229	2.71E-04	1.88E-06	1.69E-04	2.88E-05	1.17E-04	4.32E-07	1.11E-04	1.18E-05	0.000203647
chr1	36600001:36700000	22	0.000332206	7.66E-05	1.39E-06	1.25E-04	2.35E-05	9.56E-05	4.17E-07	1.07E-04	1.48E-05	0.000255935
chr1	36700001:36800000	12	0.000205824	4.74E-05	5.16E-07	4.64E-05	1.46E-05	5.97E-05	1.76E-07	4.52E-05	5.26E-06	9.07E-05
chr1	36800001:36900000	26	0.00032204	7.42E-05	1.81E-06	1.62E-04	4.47E-05	1.82E-04	4.92E-07	1.26E-04	1.17E-05	0.00020188
chr1	36900001:37000000	31	0.000479294	1.10E-04	1.57E-06	1.41E-04	3.64E-05	1.49E-04	5.03E-07	1.29E-04	1.04E-05	0.000178639
chr1	37000001:37100000	33	0.000360029	8.30E-05	2.92E-06	2.63E-04	3.31E-05	1.35E-04	6.12E-07	1.57E-04	1.00E-05	0.000172906
chr1	37100001:37200000	9	0.000124044	2.86E-05	6.00E-07	5.39E-05	5.45E-06	2.22E-05	6.43E-08	1.65E-05	1.94E-06	3.34E-05
chr1	37200001:37300000	23	0.000316148	7.29E-05	1.13E-06	1.02E-04	1.52E-05	6.19E-05	4.43E-07	1.14E-04	5.30E-06	9.14E-05
chr1	37300001:37400000	29	0.000589664	1.36E-04	1.63E-06	1.47E-04	1.97E-05	8.03E-05	4.42E-07	1.13E-04	9.28E-06	0.000160059
chr1	37400001:37500000	18	0.000274273	6.32E-05	1.26E-06	1.14E-04	1.03E-05	4.22E-05	2.41E-07	6.18E-05	5.69E-06	9.80E-05
chr1	37500001:37600000	42	0.000537534	1.24E-04	1.43E-06	1.28E-04	4.39E-05	1.79E-04	7.19E-07	1.84E-04	1.36E-05	0.000235283
chr1	37600001:37700000	29	0.000293122	6.76E-05	1.16E-06	1.05E-04	2.32E-05	9.45E-05	2.51E-07	6.44E-05	7.65E-06	0.000131971
chr1	37700001:37800000	23	0.000258782	5.96E-05	1.07E-06	9.65E-05	1.35E-05	5.49E-05	3.55E-07	9.10E-05	6.64E-06	0.000114416
chr1	37800001:37900000	46	0.000808517	1.86E-04	2.43E-06	2.18E-04	7.15E-05	2.92E-04	8.53E-07	2.19E-04	2.07E-05	0.000356198
chr1	37900001:38000000	23	0.000210831	4.86E-05	1.16E-06	1.05E-04	1.80E-05	7.32E-05	2.60E-07	6.67E-05	8.38E-06	0.000144467
chr1	38000001:38100000	15	0.000211132	4.87E-05	8.47E-07	7.62E-05	1.16E-05	4.74E-05	1.81E-07	4.63E-05	2.14E-06	3.68E-05
chr1	38100001:38200000	27	0.00048532	1.12E-04	1.05E-06	9.46E-05	4.43E-05	1.81E-04	2.17E-07	5.56E-05	7.47E-06	0.000128771
chr1	38200001:38300000	37	0.000526486	1.21E-04	1.49E-06	1.34E-04	2.88E-05	1.18E-04	4.57E-07	1.17E-04	9.28E-06	0.000159995
chr1	38300001:38400000	23	0.000248667	5.73E-05	1.11E-06	9.97E-05	1.70E-05	6.92E-05	3.53E-07	9.05E-05	5.28E-06	9.11E-05
chr1	38400001:38500000	15	0.000381942	8.80E-05	7.52E-07	6.76E-05	1.19E-05	4.85E-05	3.97E-07	1.02E-04	2.66E-06	4.58E-05
chr1	38500001:38600000	9	9.96E-05	2.29E-05	5.15E-07	4.64E-05	9.24E-06	3.77E-05	8.91E-08	2.28E-05	2.54E-06	4.38E-05
chr1	38600001:38700000	14	0.000226953	5.23E-05	8.68E-07	7.81E-05	9.27E-06	3.78E-05	2.32E-07	5.95E-05	2.35E-06	4.05E-05
chr1	38700001:38800000	4	0.00015773	3.64E-05	2.53E-08	2.28E-06	1.97E-06	8.02E-06	1.66E-08	4.25E-06	1.13E-06	1.95E-05
chr1	38800001:38900000	24	0.00027588	6.36E-05	2.21E-06	1.99E-04	2.87E-05	1.17E-04	4.25E-07	1.09E-04	8.41E-06	0.000145038
chr1	38900001:39000000	21	0.000645959	1.49E-04	1.10E-06	9.90E-05	1.46E-05	5.96E-05	6.38E-07	1.64E-04	5.52E-06	9.52E-05
chr1	39000001:39100000	18	0.00026787	6.17E-05	7.55E-07	6.79E-05	1.40E-05	5.70E-05	2.22E-07	5.70E-05	3.66E-06	6.31E-05
chr1	39100001:39200000	17	0.000242398	5.59E-05	7.15E-07	6.43E-05	1.45E-05	5.92E-05	3.07E-07	7.87E-05	4.35E-06	7.50E-05
chr1	39200001:39300000	18	0.000137347	3.17E-05	7.05E-07	6.34E-05	1.28E-05	5.23E-05	3.17E-07	8.13E-05	4.46E-06	7.69E-05
chr1	39300001:39400000	15	0.000448873	1.03E-04	1.11E-06	9.97E-05	1.85E-05	7.54E-05	9.60E-07	2.46E-04	1.38E-05	0.000237695
chr1	39400001:39500000	28	0.000541186	1.25E-04	1.39E-06	1.25E-04	2.67E-05	1.09E-04	5.18E-07	1.33E-04	1.55E-05	0.000266947
chr1	39500001:39600000	30	0.000523523	1.21E-04	1.91E-06	1.72E-04	3.00E-05	1.22E-04	3.73E-07	9.57E-05	9.39E-06	0.000161878
chr1	39600001:39700000	29	0.000552222	1.27E-04	1.22E-06	1.09E-04	4.10E-05	1.67E-04	2.32E-07	5.94E-05	1.28E-05	0.000219982
chr1	39700001:39800000	13	0.00033904	7.81E-05	7.68E-07	6.91E-05	1.51E-05	6.17E-05	1.31E-07	3.37E-05	3.36E-06	5.80E-05
chr1	39800001:39900000	18	0.000471309	1.09E-04	1.06E-06	9.52E-05	1.33E-05	5.44E-05	2.88E-07	7.39E-05	5.35E-06	9.22E-05
chr1	39900001:40000000	11	8.89E-05	2.05E-05	7.37E-07	6.63E-05	8.67E-06	3.54E-05	1.27E-07	3.24E-05	1.61E-06	2.78E-05
chr1	40000001:40100000	13	0.000147972	3.41E-05	1.27E-06	1.14E-04	1.17E-05	4.79E-05	2.59E-07	6.63E-05	5.08E-06	8.76E-05
chr1	40100001:40200000	19	0.000366491	8.45E-05	1.30E-06	1.17E-04	1.76E-05	7.18E-05	1.28E-07	3.28E-05	7.23E-06	0.000124653
chr1	40200001:40300000	20	0.000415024	9.57E-05	1.55E-06	1.40E-04	2.62E-05	1.07E-04	2.77E-07	7.11E-05	6.41E-06	0.000110515
chr1	40300001:40400000	17	0.000317486	7.32E-05	1.83E-06	1.64E-04	1.96E-05	7.98E-05	1.90E-07	4.88E-05	4.99E-06	8.61E-05
chr1	40400001:40500000	9	0.000172301	3.97E-05	7.21E-07	6.48E-05	4.32E-06	1.76E-05	9.35E-08	2.40E-05	2.99E-06	5.15E-05
chr1	40500001:40600000	22	0.000780482	1.80E-04	1.73E-06	1.55E-04	2.77E-05	1.13E-04	3.90E-07	9.99E-05	8.78E-06	0.000151314
chr1	40600001:40700000	14	0.000319817	7.37E-05	7.73E-07	6.96E-05	2.13E-05	8.69E-05	3.65E-07	9.37E-05	1.01E-05	0.000174259
chr1	40700001:40800000	19	0.000568178	1.31E-04	1.80E-06	1.62E-04	3.79E-05	1.55E-04	3.21E-07	8.22E-05	7.32E-06	0.000126232
chr1	40800001:40900000	34	0.000670366	1.55E-04	2.15E-06	1.94E-04	3.52E-05	1.43E-04	5.26E-07	1.35E-04	1.21E-05	0.000209103
chr1	40900001:41000000	28	0.000314721	7.25E-05	1.65E-06	1.48E-04	3.06E-05	1.25E-04	4.98E-07	1.28E-04	7.75E-06	0.000133641
chr1	41000001:41100000	20	0.000377976	8.71E-05	8.40E-07	7.56E-05	8.74E-06	3.56E-05	3.94E-07	1.01E-04	8.12E-06	0.000139996
chr1	41100001:41200000	16	0.000346369	7.98E-05	5.57E-07	5.01E-05	1.21E-05	4.92E-05	1.52E-07	3.90E-05	6.96E-06	0.00011998
chr1	41200001:41300000	19	0.000308811	7.12E-05	8.90E-07	8.01E-05	3.23E-05	1.32E-04	1.75E-07	4.49E-05	5.43E-06	9.36E-05
chr1	41300001:41400000	25	0.000536564	1.24E-04	9.85E-07	8.86E-05	4.03E-05	1.64E-04	4.93E-07	1.27E-04	1.42E-05	0.000245579
chr1	41400001:41500000	28	0.000181202	4.18E-05	1.12E-06	1.01E-04	2.50E-05	1.02E-04	4.28E-07	1.10E-04	5.20E-06	8.96E-05
chr1	41500001:41600000	31	0.000420895	9.70E-05	1.49E-06	1.34E-04	2.80E-05	1.14E-04	7.05E-07	1.81E-04	1.27E-05	0.000219046
chr1	41600001:41700000	29	0.000434566	1.00E-04	1.32E-06	1.19E-04	2.64E-05	1.08E-04	3.78E-07	9.70E-05	9.45E-06	0.000162864
chr1	41700001:41800000	53	0.001207173	2.78E-04	3.57E-06	3.21E-04	5.97E-05	2.43E-04	5.78E-07	1.48E-04	1.57E-05	0.000271169
chr1	41800001:41900000	24	0.000405333	9.34E-05	9.66E-07	8.69E-05	1.63E-05	6.63E-05	2.46E-07	6.31E-05	7.39E-06	0.000127374
chr1	41900001:42000000	30	0.000375378	8.65E-05	1.19E-06	1.07E-04	2.18E-05	8.89E-05	4.18E-07	1.07E-04	7.72E-06	0.000133098
chr1	42000001:42100000	17	0.00045096	1.04E-04	1.27E-06	1.15E-04	2.03E-05	8.29E-05	1.55E-07	3.98E-05	5.23E-06	9.02E-05
chr1	42100001:42200000	20	0.00030956	7.14E-05	7.31E-07	6.57E-05	2.51E-05	1.02E-04	2.86E-07	7.35E-05	6.11E-06	0.000105423
chr1	42200001:42300000	29	0.0003126	7.21E-05	1.62E-06	1.45E-04	2.60E-05	1.06E-04	3.15E-07	8.08E-05	8.98E-06	0.000154769
chr1	42300001:42400000	5	3.63E-05	8.36E-06	1.89E-07	1.70E-05	1.48E-05	6.05E-05	2.08E-07	5.32E-05	2.57E-06	4.43E-05
chr1	42400001:42500000	9	0.000215889	4.98E-05	3.27E-07	2.94E-05	1.22E-05	4.98E-05	5.31E-08	1.36E-05	1.71E-06	2.95E-05
chr1	42500001:42600000	17	0.000317128	7.31E-05	4.84E-07	4.36E-05	2.19E-05	8.92E-05	2.88E-07	7.38E-05	5.44E-06	9.38E-05
chr1	42600001:42700000	8	0.000298845	6.89E-05	3.20E-07	2.88E-05	9.01E-06	3.67E-05	6.66E-08	1.71E-05	2.82E-06	4.86E-05
chr1	42700001:42800000	36	0.000448036	1.03E-04	1.23E-06	1.10E-04	2.97E-05	1.21E-04	7.08E-07	1.82E-04	1.07E-05	0.000184557
chr1	42800001:42900000	22	0.000212249	4.89E-05	1.40E-06	1.26E-04	1.45E-05	5.90E-05	2.59E-07	6.63E-05	6.16E-06	0.00010627
chr1	42900001:43000000	17	0.000280658	6.47E-05	1.35E-06	1.21E-04	1.02E-05	4.14E-05	2.62E-07	6.72E-05	5.06E-06	8.73E-05
chr1	43000001:43100000	18	0.000333882	7.70E-05	6.08E-07	5.47E-05	1.79E-05	7.31E-05	2.02E-07	5.17E-05	6.40E-06	0.000110394
chr1	43100001:43200000	21	0.000229046	5.28E-05	8.64E-07	7.77E-05	1.85E-05	7.53E-05	2.13E-07	5.47E-05	6.66E-06	0.000114858
chr1	43200001:43300000	23	0.000481755	1.11E-04	2.42E-06	2.18E-04	1.61E-05	6.58E-05	2.83E-07	7.25E-05	6.53E-06	0.000112637
chr1	43300001:43400000	37	0.000674602	1.55E-04	1.18E-06	1.06E-04	2.62E-05	1.07E-04	4.49E-07	1.15E-04	7.31E-06	0.000125999
chr1	43400001:43500000	44	0.000737986	1.70E-04	1.50E-06	1.35E-04	2.63E-05	1.07E-04	5.80E-07	1.49E-04	9.49E-06	0.000163622
chr1	43500001:43600000	25	0.00042827	9.87E-05	1.08E-06	9.73E-05	1.68E-05	6.85E-05	3.45E-07	8.84E-05	6.71E-06	0.000115697
chr1	43600001:43700000	44	0.000422953	9.75E-05	1.94E-06	1.75E-04	3.78E-05	1.54E-04	5.18E-07	1.33E-04	1.13E-05	0.000195508
chr1	43700001:43800000	22	0.000341182	7.86E-05	9.34E-07	8.40E-05	1.28E-05	5.22E-05	2.37E-07	6.09E-05	5.29E-06	9.13E-05
chr1	43800001:43900000	30	0.000346953	8.00E-05	1.41E-06	1.27E-04	1.78E-05	7.25E-05	3.96E-07	1.01E-04	9.97E-06	0.000171859
chr1	43900001:44000000	27	0.000264759	6.10E-05	1.13E-06	1.01E-04	2.39E-05	9.76E-05	2.98E-07	7.64E-05	8.09E-06	0.000139543
chr1	44000001:44100000	23	0.000335944	7.74E-05	1.29E-06	1.16E-04	2.12E-05	8.64E-05	2.32E-07	5.95E-05	8.69E-06	0.000149811
chr1	44100001:44200000	24	0.000925717	2.13E-04	1.93E-06	1.74E-04	2.90E-05	1.18E-04	2.75E-07	7.05E-05	1.49E-05	0.000256894
chr1	44200001:44300000	26	0.000305456	7.04E-05	1.97E-06	1.77E-04	1.41E-05	5.76E-05	3.57E-07	9.17E-05	7.90E-06	0.000136263
chr1	44300001:44400000	20	0.000240387	5.54E-05	8.19E-07	7.37E-05	1.38E-05	5.63E-05	2.29E-07	5.88E-05	6.99E-06	0.000120536
chr1	44400001:44500000	23	0.000490028	1.13E-04	9.84E-07	8.85E-05	1.80E-05	7.35E-05	3.38E-07	8.67E-05	8.65E-06	0.00014915
chr1	44500001:44600000	36	0.000631655	1.46E-04	2.02E-06	1.82E-04	2.68E-05	1.09E-04	4.34E-07	1.11E-04	8.69E-06	0.000149802
chr1	44600001:44700000	27	0.000203437	4.69E-05	1.35E-06	1.22E-04	4.03E-05	1.64E-04	2.74E-07	7.03E-05	7.10E-06	0.000122454
chr1	44700001:44800000	24	0.000351865	8.11E-05	2.02E-06	1.81E-04	2.32E-05	9.44E-05	2.73E-07	7.00E-05	1.13E-05	0.000194051
chr1	44800001:44900000	37	0.000346121	7.98E-05	2.12E-06	1.90E-04	2.06E-05	8.41E-05	5.45E-07	1.40E-04	1.10E-05	0.000189066
chr1	44900001:45000000	45	0.000640923	1.48E-04	2.55E-06	2.29E-04	2.73E-05	1.11E-04	6.07E-07	1.56E-04	1.36E-05	0.0002353
chr1	45000001:45100000	12	0.00024934	5.75E-05	1.16E-06	1.05E-04	6.64E-06	2.71E-05	2.18E-07	5.58E-05	4.06E-06	7.01E-05
chr1	45100001:45200000	28	0.000286288	6.60E-05	2.06E-06	1.85E-04	1.94E-05	7.91E-05	2.72E-07	6.96E-05	4.83E-06	8.32E-05
chr1	45200001:45300000	16	0.000245333	5.65E-05	7.71E-07	6.93E-05	1.37E-05	5.58E-05	1.72E-07	4.41E-05	2.74E-06	4.72E-05
chr1	45300001:45400000	24	0.000417752	9.63E-05	1.37E-06	1.23E-04	2.70E-05	1.10E-04	5.16E-07	1.32E-04	6.23E-06	0.0001074
chr1	45400001:45500000	21	0.000259596	5.98E-05	1.10E-06	9.91E-05	1.96E-05	7.99E-05	2.50E-07	6.40E-05	5.69E-06	9.81E-05
chr1	45500001:45600000	33	0.000480921	1.11E-04	1.88E-06	1.69E-04	1.87E-05	7.64E-05	4.59E-07	1.18E-04	1.16E-05	0.000199377
chr1	45600001:45700000	36	0.000742359	1.71E-04	1.78E-06	1.60E-04	4.34E-05	1.77E-04	4.42E-07	1.13E-04	8.31E-06	0.000143207
chr1	45700001:45800000	24	0.000850306	1.96E-04	1.47E-06	1.32E-04	2.60E-05	1.06E-04	3.12E-07	8.00E-05	6.57E-06	0.000113226
chr1	45800001:45900000	26	0.00051023	1.18E-04	1.25E-06	1.12E-04	2.25E-05	9.17E-05	3.49E-07	8.96E-05	4.08E-06	7.03E-05
chr1	45900001:46000000	19	0.000335693	7.74E-05	5.49E-07	4.93E-05	1.92E-05	7.84E-05	1.78E-07	4.56E-05	2.42E-06	4.17E-05
chr1	46000001:46100000	12	0.000163111	3.76E-05	7.68E-07	6.91E-05	1.01E-05	4.12E-05	2.28E-07	5.85E-05	2.16E-06	3.72E-05
chr1	46100001:46200000	8	9.42E-05	2.17E-05	5.65E-07	5.08E-05	5.33E-06	2.17E-05	1.31E-07	3.35E-05	6.54E-06	0.000112749
chr1	46200001:46300000	10	7.31E-05	1.68E-05	4.16E-07	3.74E-05	9.55E-06	3.89E-05	1.06E-07	2.73E-05	1.89E-06	3.26E-05
chr1	46300001:46400000	12	0.000343163	7.91E-05	8.80E-07	7.92E-05	1.01E-05	4.13E-05	2.49E-07	6.39E-05	4.00E-06	6.90E-05
chr1	46400001:46500000	16	0.000247918	5.71E-05	8.68E-07	7.81E-05	1.31E-05	5.36E-05	3.53E-07	9.05E-05	4.68E-06	8.07E-05
chr1	46500001:46600000	18	0.000271563	6.26E-05	7.19E-07	6.47E-05	2.50E-05	1.02E-04	2.15E-07	5.52E-05	6.28E-06	0.00010824
chr1	46600001:46700000	19	0.000295152	6.80E-05	9.79E-07	8.80E-05	1.07E-05	4.36E-05	1.81E-07	4.65E-05	9.41E-06	0.000162309
chr1	46700001:46800000	17	0.000172299	3.97E-05	9.79E-07	8.81E-05	6.27E-06	2.56E-05	3.33E-07	8.54E-05	5.91E-06	0.000101841
chr1	46800001:46900000	26	0.000477346	1.10E-04	1.19E-06	1.07E-04	3.20E-05	1.30E-04	3.67E-07	9.41E-05	4.34E-06	7.48E-05
chr1	46900001:47000000	21	0.000235063	5.42E-05	1.12E-06	1.01E-04	2.10E-05	8.56E-05	2.29E-07	5.87E-05	1.47E-05	0.000253448
chr1	47000001:47100000	18	0.000293593	6.77E-05	2.42E-06	2.17E-04	9.02E-06	3.68E-05	2.45E-07	6.27E-05	1.48E-05	0.000255872
chr1	47100001:47200000	21	0.000352024	8.11E-05	1.21E-06	1.09E-04	1.17E-05	4.76E-05	3.61E-07	9.26E-05	6.25E-06	0.000107705
chr1	47200001:47300000	27	0.000389735	8.98E-05	1.23E-06	1.10E-04	2.55E-05	1.04E-04	1.94E-07	4.97E-05	1.23E-05	0.000211482
chr1	47300001:47400000	17	0.000414362	9.55E-05	7.31E-07	6.57E-05	1.33E-05	5.44E-05	2.78E-07	7.14E-05	6.44E-06	0.000111011
chr1	47400001:47500000	21	0.000306216	7.06E-05	9.24E-07	8.31E-05	1.61E-05	6.57E-05	2.60E-07	6.66E-05	3.69E-06	6.37E-05
chr1	47500001:47600000	13	0.000243723	5.62E-05	3.94E-07	3.54E-05	3.33E-06	1.36E-05	1.11E-07	2.84E-05	2.04E-06	3.52E-05
chr1	47600001:47700000	11	0.000194246	4.48E-05	3.69E-07	3.32E-05	1.21E-05	4.95E-05	1.06E-07	2.71E-05	4.00E-06	6.89E-05
chr1	47700001:47800000	18	0.000246226	5.68E-05	1.12E-06	1.00E-04	1.47E-05	5.98E-05	4.62E-08	1.18E-05	1.30E-05	0.000223831
chr1	47800001:47900000	14	0.000178205	4.11E-05	8.00E-07	7.20E-05	1.23E-05	5.03E-05	3.06E-07	7.86E-05	4.91E-06	8.46E-05
chr1	47900001:48000000	27	0.000971644	2.24E-04	1.01E-06	9.11E-05	3.65E-05	1.49E-04	2.88E-07	7.40E-05	5.38E-06	9.28E-05
chr1	48000001:48100000	45	0.000834531	1.92E-04	3.91E-06	3.52E-04	3.13E-05	1.28E-04	6.22E-07	1.60E-04	2.65E-05	0.000457186
chr1	48100001:48200000	24	0.000308781	7.12E-05	1.29E-06	1.16E-04	2.45E-05	1.00E-04	8.61E-07	2.21E-04	1.10E-05	0.000189268
chr1	48200001:48300000	16	0.000255631	5.89E-05	1.11E-06	1.00E-04	2.59E-05	1.06E-04	2.71E-07	6.96E-05	3.61E-06	6.22E-05
chr1	48300001:48400000	15	0.000192134	4.43E-05	1.47E-06	1.32E-04	1.94E-05	7.93E-05	1.65E-07	4.22E-05	5.09E-06	8.77E-05
chr1	48400001:48500000	24	0.000337223	7.77E-05	1.03E-06	9.23E-05	2.25E-05	9.19E-05	3.10E-07	7.96E-05	7.61E-06	0.000131292
chr1	48500001:48600000	22	0.000281273	6.48E-05	1.41E-06	1.27E-04	2.30E-05	9.37E-05	2.18E-07	5.58E-05	7.29E-06	0.000125712
chr1	48600001:48700000	21	0.000301302	6.94E-05	1.09E-06	9.83E-05	2.20E-05	8.98E-05	3.26E-07	8.36E-05	8.32E-06	0.000143421
chr1	48700001:48800000	8	9.00E-05	2.07E-05	4.81E-07	4.33E-05	8.36E-06	3.41E-05	8.22E-08	2.11E-05	8.29E-07	1.43E-05
chr1	48800001:48900000	29	0.0006185	1.43E-04	1.26E-06	1.13E-04	3.17E-05	1.29E-04	1.12E-06	2.88E-04	8.39E-06	0.000144743
chr1	48900001:49000000	27	0.00060478	1.39E-04	1.03E-06	9.25E-05	2.75E-05	1.12E-04	3.11E-07	7.97E-05	5.97E-06	0.00010286
chr1	49000001:49100000	22	0.000308194	7.10E-05	5.25E-07	4.73E-05	3.16E-05	1.29E-04	1.39E-07	3.57E-05	6.21E-06	0.000107158
chr1	49100001:49200000	33	0.001101904	2.54E-04	2.68E-06	2.41E-04	5.92E-05	2.42E-04	4.98E-07	1.28E-04	1.02E-05	0.000175489
chr1	49200001:49300000	24	0.000321217	7.40E-05	9.38E-07	8.44E-05	1.77E-05	7.22E-05	2.61E-07	6.69E-05	5.96E-06	0.000102818
chr1	49300001:49400000	18	0.000207641	4.79E-05	5.95E-07	5.35E-05	1.73E-05	7.05E-05	2.16E-07	5.54E-05	4.51E-06	7.78E-05
chr1	49400001:49500000	19	0.000616894	1.42E-04	1.09E-06	9.84E-05	3.62E-05	1.48E-04	3.41E-07	8.75E-05	7.75E-06	0.000133559
chr1	49500001:49600000	19	0.000264042	6.09E-05	8.04E-07	7.23E-05	2.04E-05	8.32E-05	3.05E-07	7.83E-05	6.17E-06	0.000106385
chr1	49600001:49700000	22	0.000382767	8.82E-05	1.49E-06	1.34E-04	2.59E-05	1.05E-04	3.59E-07	9.19E-05	7.38E-06	0.000127224
chr1	49700001:49800000	18	0.000125345	2.89E-05	7.48E-07	6.73E-05	1.34E-05	5.47E-05	2.21E-07	5.66E-05	5.49E-06	9.47E-05
chr1	49800001:49900000	20	0.000298176	6.87E-05	1.80E-06	1.62E-04	3.07E-05	1.25E-04	5.39E-07	1.38E-04	6.00E-06	0.000103418
chr1	49900001:50000000	15	0.00021967	5.06E-05	6.17E-07	5.55E-05	2.11E-05	8.61E-05	5.23E-07	1.34E-04	6.04E-06	0.000104084
chr1	50000001:50100000	30	0.000542025	1.25E-04	1.18E-06	1.06E-04	2.61E-05	1.06E-04	2.97E-07	7.62E-05	9.73E-06	0.000167748
chr1	50100001:50200000	19	0.000379858	8.76E-05	1.29E-06	1.16E-04	1.80E-05	7.34E-05	2.85E-07	7.30E-05	5.82E-06	0.000100272
chr1	50200001:50300000	20	0.000228565	5.27E-05	1.59E-06	1.43E-04	1.39E-05	5.67E-05	1.78E-07	4.56E-05	5.76E-06	9.93E-05
chr1	50300001:50400000	29	0.000539363	1.24E-04	2.61E-06	2.35E-04	2.42E-05	9.85E-05	5.32E-07	1.37E-04	9.83E-06	0.000169503
chr1	50400001:50500000	24	0.000356507	8.22E-05	1.32E-06	1.19E-04	2.16E-05	8.79E-05	4.29E-07	1.10E-04	1.94E-05	0.000334713
chr1	50500001:50600000	23	0.000710556	1.64E-04	9.75E-07	8.77E-05	3.61E-05	1.47E-04	5.18E-07	1.33E-04	8.20E-06	0.00014134
chr1	50600001:50700000	34	0.000599649	1.38E-04	1.39E-06	1.25E-04	3.49E-05	1.42E-04	5.20E-07	1.33E-04	9.98E-06	0.000172058
chr1	50700001:50800000	12	0.000236977	5.46E-05	4.86E-07	4.37E-05	1.89E-05	7.69E-05	2.28E-07	5.86E-05	4.64E-06	8.00E-05
chr1	50800001:50900000	31	0.000702181	1.62E-04	2.00E-06	1.80E-04	2.45E-05	9.99E-05	3.12E-07	7.99E-05	1.17E-05	0.00020226
chr1	50900001:51000000	30	0.000353556	8.15E-05	1.69E-06	1.52E-04	2.73E-05	1.11E-04	3.39E-07	8.69E-05	9.70E-06	0.000167296
chr1	51000001:51100000	28	0.000441103	1.02E-04	1.15E-06	1.04E-04	3.70E-05	1.51E-04	3.30E-07	8.45E-05	6.42E-06	0.000110742
chr1	51100001:51200000	19	0.000303926	7.01E-05	1.23E-06	1.11E-04	1.77E-05	7.21E-05	4.07E-07	1.04E-04	4.34E-06	7.48E-05
chr1	51200001:51300000	24	0.000408464	9.41E-05	7.82E-07	7.04E-05	1.76E-05	7.18E-05	2.47E-07	6.34E-05	4.39E-06	7.57E-05
chr1	51300001:51400000	20	0.00037026	8.53E-05	1.18E-06	1.07E-04	2.79E-05	1.14E-04	3.92E-07	1.01E-04	8.16E-06	0.000140691
chr1	51400001:51500000	30	0.000495358	1.14E-04	1.91E-06	1.72E-04	2.57E-05	1.05E-04	3.01E-07	7.71E-05	9.40E-06	0.000162108
chr1	51500001:51600000	27	0.00030631	7.06E-05	1.36E-06	1.22E-04	3.37E-05	1.37E-04	2.90E-07	7.44E-05	9.82E-06	0.000169394
chr1	51600001:51700000	14	0.00058608	1.35E-04	3.56E-07	3.20E-05	3.32E-05	1.35E-04	2.97E-07	7.62E-05	7.31E-06	0.000126097
chr1	51700001:51800000	17	0.000164331	3.79E-05	1.95E-06	1.75E-04	2.04E-05	8.31E-05	2.32E-07	5.95E-05	8.98E-06	0.000154863
chr1	51800001:51900000	14	0.000277336	6.39E-05	1.42E-06	1.28E-04	1.19E-05	4.85E-05	1.51E-07	3.87E-05	1.88E-05	0.000323627
chr1	51900001:52000000	22	0.000360566	8.31E-05	3.36E-06	3.03E-04	1.41E-05	5.73E-05	3.09E-07	7.92E-05	1.03E-05	0.000177969
chr1	52000001:52100000	29	0.000542215	1.25E-04	1.86E-06	1.67E-04	3.34E-05	1.36E-04	8.57E-07	2.20E-04	9.04E-06	0.000155858
chr1	52100001:52200000	26	0.000382454	8.82E-05	1.23E-06	1.11E-04	1.54E-05	6.30E-05	3.70E-07	9.50E-05	1.08E-05	0.000185756
chr1	52200001:52300000	17	0.000902509	2.08E-04	1.08E-06	9.74E-05	5.82E-06	2.37E-05	2.52E-07	6.46E-05	3.32E-06	5.72E-05
chr1	52300001:52400000	26	0.000309919	7.14E-05	9.00E-07	8.09E-05	2.22E-05	9.07E-05	3.92E-07	1.00E-04	7.44E-06	0.000128275
chr1	52400001:52500000	13	0.000389132	8.97E-05	3.29E-07	2.96E-05	1.67E-05	6.80E-05	1.06E-07	2.73E-05	6.87E-06	0.000118429
chr1	52500001:52600000	20	0.000206424	4.76E-05	1.11E-06	9.95E-05	1.85E-05	7.54E-05	3.01E-07	7.71E-05	4.57E-06	7.88E-05
chr1	52600001:52700000	22	0.000498655	1.15E-04	1.14E-06	1.03E-04	1.83E-05	7.46E-05	2.61E-07	6.70E-05	5.97E-06	0.000102852
chr1	52700001:52800000	32	0.000532563	1.23E-04	1.37E-06	1.23E-04	2.52E-05	1.03E-04	3.97E-07	1.02E-04	1.16E-05	0.00020064
chr1	52800001:52900000	38	0.000385493	8.89E-05	1.71E-06	1.53E-04	2.80E-05	1.14E-04	8.41E-07	2.16E-04	1.49E-05	0.000256914
chr1	52900001:53000000	28	0.000422391	9.74E-05	1.27E-06	1.14E-04	1.73E-05	7.07E-05	3.60E-07	9.22E-05	5.27E-06	9.08E-05
chr1	53000001:53100000	32	0.000481261	1.11E-04	1.98E-06	1.78E-04	4.66E-05	1.90E-04	8.34E-07	2.14E-04	2.42E-05	0.000416418
chr1	53100001:53200000	17	0.000167033	3.85E-05	7.99E-07	7.19E-05	1.17E-05	4.77E-05	2.91E-07	7.46E-05	4.86E-06	8.39E-05
chr1	53200001:53300000	33	0.000418304	9.64E-05	1.33E-06	1.20E-04	2.40E-05	9.80E-05	3.48E-07	8.92E-05	1.23E-05	0.00021192
chr1	53300001:53400000	31	0.000330066	7.61E-05	1.86E-06	1.68E-04	2.41E-05	9.82E-05	2.38E-07	6.11E-05	1.69E-05	0.000290872
chr1	53400001:53500000	15	0.000266255	6.14E-05	3.58E-07	3.22E-05	1.62E-05	6.61E-05	1.12E-07	2.88E-05	5.46E-06	9.41E-05
chr1	53500001:53600000	30	0.00059518	1.37E-04	1.34E-06	1.21E-04	3.49E-05	1.42E-04	5.10E-07	1.31E-04	2.53E-05	0.000435984
chr1	53600001:53700000	40	0.000459033	1.06E-04	1.55E-06	1.40E-04	3.47E-05	1.42E-04	4.17E-07	1.07E-04	2.26E-05	0.000389741
chr1	53700001:53800000	11	0.000257364	5.93E-05	4.15E-07	3.73E-05	1.81E-05	7.37E-05	2.24E-07	5.75E-05	5.25E-06	9.05E-05
chr1	53800001:53900000	9	0.000330697	7.62E-05	2.83E-07	2.54E-05	9.93E-06	4.05E-05	2.16E-07	5.54E-05	5.36E-06	9.24E-05
chr1	53900001:54000000	28	0.000357544	8.24E-05	8.17E-07	7.35E-05	3.84E-05	1.57E-04	3.88E-07	9.94E-05	2.07E-05	0.000357246
chr1	54000001:54100000	35	0.000716783	1.65E-04	2.46E-06	2.21E-04	3.69E-05	1.51E-04	8.48E-07	2.17E-04	0.000301777	0.005203287
chr1	54100001:54200000	29	0.001424781	3.28E-04	2.67E-06	2.40E-04	5.37E-05	2.19E-04	4.63E-07	1.19E-04	7.29E-05	0.0012578
chr1	54200001:54300000	10	0.000175189	4.04E-05	3.32E-07	2.99E-05	7.49E-06	3.05E-05	2.53E-07	6.49E-05	4.93E-06	8.49E-05
chr1	54300001:54400000	48	0.001196675	2.76E-04	1.69E-06	1.52E-04	4.14E-05	1.69E-04	9.70E-07	2.49E-04	1.90E-05	0.000327875
chr1	54400001:54500000	23	0.000377685	8.71E-05	1.10E-06	9.93E-05	1.80E-05	7.36E-05	4.60E-07	1.18E-04	1.20E-05	0.000207736
chr1	54500001:54600000	32	0.000791341	1.82E-04	2.48E-06	2.23E-04	4.89E-05	1.99E-04	1.62E-06	4.17E-04	1.85E-05	0.00031839
chr1	54600001:54700000	25	0.000870778	2.01E-04	2.38E-06	2.14E-04	6.92E-05	2.82E-04	5.13E-07	1.32E-04	1.40E-05	0.000241821
chr1	54700001:54800000	28	0.000479699	1.11E-04	1.68E-06	1.51E-04	4.37E-05	1.78E-04	2.92E-07	7.49E-05	1.75E-05	0.000301256
chr1	54800001:54900000	27	0.000449066	1.04E-04	1.27E-06	1.14E-04	2.01E-05	8.21E-05	2.35E-07	6.03E-05	1.34E-05	0.000231652
chr1	54900001:55000000	25	0.000588817	1.36E-04	7.02E-07	6.32E-05	2.69E-05	1.10E-04	3.70E-07	9.48E-05	8.78E-06	0.000151338
chr1	55000001:55100000	19	0.000315153	7.26E-05	1.35E-06	1.21E-04	2.25E-05	9.18E-05	2.78E-07	7.14E-05	4.72E-06	8.14E-05
chr1	55100001:55200000	22	0.000321928	7.42E-05	1.36E-06	1.22E-04	1.25E-05	5.08E-05	3.15E-07	8.07E-05	6.78E-06	0.000116871
chr1	55200001:55300000	26	0.000265715	6.12E-05	1.16E-06	1.04E-04	2.42E-05	9.87E-05	2.36E-07	6.06E-05	5.77E-06	9.94E-05
chr1	55300001:55400000	20	0.000323682	7.46E-05	8.45E-07	7.60E-05	3.46E-05	1.41E-04	2.23E-07	5.72E-05	6.72E-06	0.000115824
chr1	55400001:55500000	21	0.000591388	1.36E-04	1.06E-06	9.53E-05	2.03E-05	8.26E-05	3.09E-07	7.94E-05	8.56E-06	0.000147557
chr1	55500001:55600000	19	0.000322327	7.43E-05	6.78E-07	6.10E-05	2.32E-05	9.46E-05	2.20E-07	5.64E-05	5.97E-06	0.000102937
chr1	55600001:55700000	17	0.00049034	1.13E-04	8.41E-07	7.56E-05	2.42E-05	9.88E-05	2.55E-07	6.54E-05	2.84E-06	4.90E-05
chr1	55700001:55800000	16	0.000413102	9.52E-05	7.44E-07	6.69E-05	2.43E-05	9.89E-05	3.86E-07	9.89E-05	4.49E-06	7.74E-05
chr1	55800001:55900000	26	0.001092421	2.52E-04	1.24E-06	1.12E-04	3.39E-05	1.38E-04	3.20E-07	8.20E-05	6.48E-06	0.000111732
chr1	55900001:56000000	29	0.000595983	1.37E-04	1.25E-06	1.12E-04	2.46E-05	1.00E-04	3.73E-07	9.56E-05	1.37E-05	0.000235599
chr1	56000001:56100000	43	0.000961638	2.22E-04	3.85E-06	3.47E-04	3.01E-05	1.23E-04	4.26E-07	1.09E-04	9.00E-06	0.000155189
chr1	56100001:56200000	25	0.0003793	8.74E-05	1.23E-06	1.11E-04	2.58E-05	1.05E-04	2.75E-07	7.05E-05	5.40E-06	9.30E-05
chr1	56200001:56300000	17	0.000290863	6.70E-05	6.48E-07	5.83E-05	9.10E-06	3.71E-05	2.80E-07	7.18E-05	1.55E-05	0.000267128
chr1	56300001:56400000	8	8.00E-05	1.84E-05	2.66E-07	2.40E-05	2.79E-06	1.14E-05	6.66E-08	1.71E-05	4.41E-06	7.60E-05
chr1	56400001:56500000	12	0.000309918	7.14E-05	1.02E-06	9.19E-05	8.67E-06	3.54E-05	1.44E-07	3.69E-05	6.39E-06	0.000110229
chr1	56500001:56600000	24	0.000470289	1.08E-04	8.63E-07	7.76E-05	1.79E-05	7.28E-05	2.69E-07	6.91E-05	1.56E-05	0.000268252
chr1	56600001:56700000	59	0.000703671	1.62E-04	3.58E-06	3.22E-04	5.62E-05	2.29E-04	7.59E-07	1.95E-04	3.80E-05	0.000654648
chr1	56700001:56800000	50	0.000851496	1.96E-04	4.01E-06	3.61E-04	4.70E-05	1.92E-04	7.01E-07	1.80E-04	2.99E-05	0.000515178
chr1	56800001:56900000	46	0.001172497	2.70E-04	2.52E-06	2.27E-04	2.84E-05	1.16E-04	5.32E-07	1.36E-04	1.45E-05	0.000249318
chr1	56900001:57000000	30	0.000607683	1.40E-04	1.52E-06	1.37E-04	5.47E-05	2.23E-04	4.24E-07	1.09E-04	1.16E-05	0.000200776
chr1	57000001:57100000	28	0.000994506	2.29E-04	3.19E-06	2.87E-04	2.66E-05	1.08E-04	3.72E-07	9.53E-05	1.55E-05	0.000267084
chr1	57100001:57200000	27	0.000550824	1.27E-04	1.23E-06	1.11E-04	2.61E-05	1.06E-04	3.80E-07	9.74E-05	8.58E-06	0.000148015
chr1	57200001:57300000	30	0.000635282	1.46E-04	2.23E-06	2.00E-04	3.88E-05	1.58E-04	3.51E-07	9.00E-05	1.25E-05	0.000216215
chr1	57300001:57400000	47	0.003634057	8.38E-04	3.48E-06	3.13E-04	8.68E-05	3.54E-04	1.04E-06	2.66E-04	3.03E-05	0.000521865
chr1	57400001:57500000	10	0.000315523	7.27E-05	4.12E-07	3.71E-05	5.22E-06	2.13E-05	1.39E-07	3.57E-05	3.55E-06	6.13E-05
chr1	57500001:57600000	19	0.000275456	6.35E-05	3.46E-06	3.11E-04	2.35E-05	9.56E-05	2.17E-07	5.57E-05	1.00E-05	0.00017239
chr1	57600001:57700000	33	0.000478852	1.10E-04	6.38E-06	5.74E-04	3.70E-05	1.51E-04	4.25E-07	1.09E-04	1.17E-05	0.000201546
chr1	57700001:57800000	14	0.000210917	4.86E-05	2.24E-06	2.01E-04	8.61E-06	3.51E-05	1.50E-07	3.86E-05	4.21E-06	7.25E-05
chr1	57800001:57900000	11	0.000101549	2.34E-05	8.56E-07	7.70E-05	9.93E-06	4.05E-05	1.13E-07	2.89E-05	3.05E-06	5.26E-05
chr1	57900001:58000000	17	0.000315454	7.27E-05	9.10E-07	8.19E-05	1.75E-05	7.14E-05	1.62E-07	4.17E-05	5.22E-06	8.99E-05
chr1	58000001:58100000	17	0.000292673	6.75E-05	5.49E-07	4.94E-05	1.43E-05	5.82E-05	1.19E-07	3.04E-05	6.52E-06	0.000112407
chr1	58100001:58200000	19	0.000230866	5.32E-05	8.53E-07	7.67E-05	1.33E-05	5.44E-05	2.21E-07	5.68E-05	4.12E-06	7.10E-05
chr1	58200001:58300000	22	0.000547253	1.26E-04	1.16E-06	1.04E-04	2.12E-05	8.65E-05	3.82E-07	9.79E-05	7.56E-06	0.000130402
chr1	58300001:58400000	32	0.000829328	1.91E-04	2.45E-06	2.20E-04	2.10E-05	8.58E-05	3.57E-07	9.16E-05	1.82E-05	0.000313673
chr1	58400001:58500000	9	9.95E-05	2.29E-05	9.17E-07	8.25E-05	7.77E-06	3.17E-05	8.48E-08	2.18E-05	1.72E-05	0.000295844
chr1	58500001:58600000	23	0.000364514	8.40E-05	2.47E-06	2.22E-04	2.28E-05	9.31E-05	2.25E-07	5.77E-05	7.45E-06	0.000128411
chr1	58600001:58700000	28	0.001110069	2.56E-04	1.75E-05	1.57E-03	3.97E-05	1.62E-04	4.14E-07	1.06E-04	7.57E-05	0.001305975
chr1	58700001:58800000	32	0.000736144	1.70E-04	5.45E-06	4.90E-04	3.54E-05	1.44E-04	3.27E-07	8.39E-05	1.44E-05	0.00024866
chr1	58800001:58900000	7	9.92E-05	2.29E-05	4.69E-07	4.22E-05	6.54E-06	2.67E-05	1.02E-07	2.61E-05	4.53E-06	7.81E-05
chr1	58900001:59000000	10	7.12E-05	1.64E-05	6.88E-07	6.18E-05	1.41E-05	5.73E-05	1.54E-07	3.94E-05	3.56E-06	6.14E-05
chr1	59000001:59100000	15	0.000286972	6.61E-05	8.02E-07	7.21E-05	8.51E-06	3.47E-05	3.07E-07	7.87E-05	5.04E-06	8.70E-05
chr1	59100001:59200000	11	0.000115118	2.65E-05	8.50E-07	7.64E-05	1.46E-05	5.94E-05	1.68E-07	4.31E-05	4.29E-06	7.40E-05
chr1	59200001:59300000	23	0.000314328	7.24E-05	3.23E-06	2.91E-04	1.98E-05	8.09E-05	3.32E-07	8.51E-05	7.64E-05	0.001317106
chr1	59300001:59400000	27	0.000498812	1.15E-04	3.74E-06	3.37E-04	4.01E-05	1.64E-04	4.10E-07	1.05E-04	4.06E-05	0.000699563
chr1	59400001:59500000	41	0.000532342	1.23E-04	3.89E-06	3.50E-04	3.39E-05	1.38E-04	5.97E-07	1.53E-04	1.48E-05	0.000255141
chr1	59500001:59600000	17	0.000326987	7.54E-05	7.69E-07	6.92E-05	1.40E-05	5.72E-05	1.47E-07	3.76E-05	4.42E-06	7.63E-05
chr1	59600001:59700000	24	0.000637751	1.47E-04	1.37E-06	1.23E-04	2.05E-05	8.37E-05	3.16E-07	8.09E-05	1.45E-05	0.000250755
chr1	59700001:59800000	16	0.000328027	7.56E-05	7.55E-07	6.79E-05	1.05E-05	4.27E-05	2.23E-07	5.72E-05	4.09E-06	7.05E-05
chr1	59800001:59900000	17	0.000707354	1.63E-04	9.34E-07	8.41E-05	2.03E-05	8.28E-05	2.82E-07	7.24E-05	3.91E-06	6.74E-05
chr1	59900001:60000000	11	0.000206948	4.77E-05	6.61E-07	5.95E-05	1.38E-05	5.64E-05	6.49E-08	1.66E-05	2.45E-06	4.22E-05
chr1	60000001:60100000	19	0.000369095	8.51E-05	1.57E-06	1.41E-04	1.87E-05	7.63E-05	1.54E-07	3.94E-05	8.02E-06	0.000138343
chr1	60100001:60200000	30	0.000543611	1.25E-04	2.51E-06	2.25E-04	1.26E-05	5.14E-05	2.45E-07	6.27E-05	7.93E-06	0.000136768
chr1	60200001:60300000	24	0.000489515	1.13E-04	1.30E-06	1.17E-04	2.69E-05	1.10E-04	1.99E-07	5.11E-05	5.37E-06	9.25E-05
chr1	60300001:60400000	33	0.000699353	1.61E-04	2.38E-06	2.14E-04	2.42E-05	9.87E-05	9.03E-07	2.31E-04	1.22E-05	0.000210399
chr1	60400001:60500000	36	0.000650326	1.50E-04	1.71E-06	1.54E-04	4.49E-05	1.83E-04	6.39E-07	1.64E-04	7.67E-06	0.000132227
chr1	60500001:60600000	19	0.000314169	7.24E-05	9.57E-07	8.61E-05	1.65E-05	6.74E-05	2.75E-07	7.05E-05	2.92E-06	5.04E-05
chr1	60600001:60700000	37	0.000543337	1.25E-04	2.43E-06	2.18E-04	6.28E-05	2.56E-04	5.98E-07	1.53E-04	1.37E-05	0.000235617
chr1	60700001:60800000	9	7.75E-05	1.79E-05	1.41E-06	1.27E-04	5.82E-06	2.37E-05	1.41E-07	3.61E-05	2.82E-06	4.86E-05
chr1	60800001:60900000	33	0.000935498	2.16E-04	1.86E-06	1.67E-04	3.30E-05	1.34E-04	4.30E-07	1.10E-04	6.38E-06	0.000109926
chr1	60900001:61000000	25	0.000333229	7.68E-05	1.30E-06	1.17E-04	1.58E-05	6.45E-05	3.70E-07	9.48E-05	9.83E-06	0.000169493
chr1	61000001:61100000	38	0.00055284	1.27E-04	3.39E-06	3.05E-04	2.82E-05	1.15E-04	5.68E-07	1.46E-04	8.21E-06	0.000141642
chr1	61100001:61200000	40	0.000545534	1.26E-04	3.65E-06	3.28E-04	3.44E-05	1.40E-04	6.01E-07	1.54E-04	1.00E-05	0.000173228
chr1	61200001:61300000	15	0.000260869	6.01E-05	9.02E-07	8.11E-05	1.30E-05	5.31E-05	2.46E-07	6.30E-05	5.77E-06	9.94E-05
chr1	61300001:61400000	27	0.000461603	1.06E-04	2.08E-06	1.87E-04	3.04E-05	1.24E-04	3.61E-07	9.26E-05	1.11E-05	0.000191511
chr1	61400001:61500000	20	0.000261698	6.03E-05	9.54E-07	8.58E-05	1.44E-05	5.87E-05	2.59E-07	6.65E-05	4.18E-06	7.20E-05
chr1	61500001:61600000	22	0.000259865	5.99E-05	1.03E-06	9.26E-05	3.11E-05	1.27E-04	4.09E-07	1.05E-04	1.08E-05	0.000185457
chr1	61600001:61700000	22	0.000477329	1.10E-04	1.11E-06	1.00E-04	2.27E-05	9.24E-05	2.59E-07	6.63E-05	7.96E-06	0.000137314
chr1	61700001:61800000	26	0.000336751	7.76E-05	1.83E-06	1.65E-04	3.31E-05	1.35E-04	3.06E-07	7.86E-05	1.04E-05	0.000180047
chr1	61800001:61900000	31	0.00058918	1.36E-04	1.38E-06	1.24E-04	3.01E-05	1.23E-04	3.38E-07	8.66E-05	7.44E-06	0.000128321
chr1	61900001:62000000	35	0.000607858	1.40E-04	1.32E-06	1.19E-04	2.43E-05	9.91E-05	5.16E-07	1.32E-04	1.17E-05	0.000200986
chr1	62000001:62100000	17	0.000207775	4.79E-05	1.01E-06	9.06E-05	1.58E-05	6.43E-05	1.44E-07	3.68E-05	3.25E-06	5.60E-05
chr1	62100001:62200000	31	0.000359732	8.29E-05	3.06E-06	2.75E-04	2.65E-05	1.08E-04	3.03E-07	7.76E-05	1.06E-05	0.000183082
chr1	62200001:62300000	8	7.22E-05	1.66E-05	9.05E-07	8.14E-05	8.24E-06	3.36E-05	7.87E-08	2.02E-05	1.32E-06	2.28E-05
chr1	62300001:62400000	22	0.000333242	7.68E-05	6.05E-07	5.44E-05	1.13E-05	4.61E-05	2.90E-07	7.45E-05	8.45E-06	0.000145689
chr1	62400001:62500000	8	0.000145818	3.36E-05	3.21E-07	2.89E-05	6.84E-06	2.79E-05	5.47E-08	1.40E-05	1.54E-06	2.65E-05
chr1	62500001:62600000	17	0.000144919	3.34E-05	1.03E-06	9.24E-05	9.80E-06	4.00E-05	2.00E-07	5.14E-05	4.20E-06	7.24E-05
chr1	62600001:62700000	27	0.000934301	2.15E-04	2.04E-06	1.84E-04	2.47E-05	1.01E-04	4.21E-07	1.08E-04	5.73E-06	9.88E-05
chr1	62700001:62800000	19	0.000298108	6.87E-05	1.27E-06	1.15E-04	2.46E-05	1.00E-04	1.26E-07	3.23E-05	2.87E-06	4.94E-05
chr1	62800001:62900000	31	0.000508491	1.17E-04	1.26E-06	1.13E-04	2.59E-05	1.06E-04	5.37E-07	1.38E-04	8.59E-06	0.000148193
chr1	62900001:63000000	23	0.000255307	5.88E-05	1.32E-06	1.19E-04	5.62E-05	2.29E-04	2.73E-07	6.99E-05	4.59E-06	7.92E-05
chr1	63000001:63100000	31	0.000813464	1.87E-04	2.66E-06	2.39E-04	3.04E-05	1.24E-04	4.26E-07	1.09E-04	9.83E-06	0.000169474
chr1	63100001:63200000	31	0.000640655	1.48E-04	1.71E-06	1.54E-04	3.41E-05	1.39E-04	4.09E-07	1.05E-04	8.76E-06	0.00015109
chr1	63200001:63300000	36	0.000562604	1.30E-04	1.43E-06	1.28E-04	2.60E-05	1.06E-04	3.28E-07	8.42E-05	1.75E-05	0.000302183
chr1	63300001:63400000	35	0.000601378	1.39E-04	2.88E-06	2.59E-04	1.74E-05	7.08E-05	4.65E-07	1.19E-04	9.83E-06	0.000169494
chr1	63400001:63500000	26	0.000537266	1.24E-04	2.01E-06	1.81E-04	2.40E-05	9.77E-05	3.37E-07	8.65E-05	6.81E-06	0.00011744
chr1	63500001:63600000	18	0.000195375	4.50E-05	1.28E-06	1.15E-04	7.05E-06	2.87E-05	1.56E-07	3.99E-05	4.03E-06	6.94E-05
chr1	63600001:63700000	12	0.000127659	2.94E-05	3.21E-07	2.89E-05	7.52E-06	3.07E-05	1.20E-07	3.09E-05	5.18E-06	8.93E-05
chr1	63700001:63800000	13	0.000226991	5.23E-05	9.17E-07	8.25E-05	1.77E-05	7.20E-05	1.83E-07	4.70E-05	2.60E-06	4.48E-05
chr1	63800001:63900000	17	0.000382314	8.81E-05	3.10E-06	2.79E-04	1.73E-05	7.07E-05	6.30E-07	1.61E-04	4.14E-06	7.14E-05
chr1	63900001:64000000	24	0.0002865	6.60E-05	1.48E-06	1.34E-04	3.09E-05	1.26E-04	5.03E-07	1.29E-04	1.01E-05	0.000174404
chr1	64000001:64100000	27	0.000303571	7.00E-05	1.26E-06	1.14E-04	1.65E-05	6.72E-05	3.50E-07	8.97E-05	6.95E-06	0.000119828
chr1	64100001:64200000	14	0.000229022	5.28E-05	1.00E-06	9.03E-05	5.51E-06	2.25E-05	9.93E-07	2.55E-04	4.07E-06	7.02E-05
chr1	64200001:64300000	19	0.000274302	6.32E-05	7.35E-07	6.61E-05	2.54E-05	1.03E-04	2.25E-07	5.77E-05	4.43E-06	7.64E-05
chr1	64300001:64400000	32	0.000623031	1.44E-04	8.73E-07	7.86E-05	2.42E-05	9.85E-05	6.20E-07	1.59E-04	9.10E-06	0.000156982
chr1	64400001:64500000	47	0.000842064	1.94E-04	2.68E-06	2.41E-04	4.99E-05	2.03E-04	7.31E-07	1.87E-04	1.09E-05	0.000187338
chr1	64500001:64600000	17	0.000174151	4.01E-05	6.51E-07	5.85E-05	1.22E-05	4.99E-05	2.71E-07	6.96E-05	8.69E-06	0.000149799
chr1	64600001:64700000	16	0.000303478	6.99E-05	1.23E-06	1.11E-04	1.49E-05	6.06E-05	2.60E-07	6.66E-05	9.00E-06	0.000155256
chr1	64700001:64800000	22	0.000536956	1.24E-04	9.71E-07	8.73E-05	1.54E-05	6.30E-05	2.11E-07	5.42E-05	4.09E-06	7.05E-05
chr1	64800001:64900000	28	0.000327753	7.55E-05	1.62E-06	1.46E-04	2.59E-05	1.05E-04	3.43E-07	8.79E-05	1.09E-05	0.000187415
chr1	64900001:65000000	27	0.00037894	8.73E-05	7.55E-07	6.79E-05	2.02E-05	8.23E-05	3.02E-07	7.74E-05	4.81E-06	8.29E-05
chr1	65000001:65100000	16	0.000268002	6.18E-05	6.02E-07	5.41E-05	1.80E-05	7.35E-05	2.16E-07	5.54E-05	5.41E-06	9.33E-05
chr1	65100001:65200000	14	0.000260575	6.01E-05	7.39E-07	6.65E-05	2.83E-05	1.15E-04	2.41E-07	6.18E-05	4.70E-06	8.11E-05
chr1	65200001:65300000	24	0.0003814	8.79E-05	1.69E-06	1.52E-04	1.76E-05	7.18E-05	1.11E-06	2.85E-04	5.03E-06	8.67E-05
chr1	65300001:65400000	17	0.000419933	9.68E-05	1.40E-06	1.26E-04	2.83E-05	1.16E-04	5.51E-07	1.41E-04	6.73E-06	0.000116
chr1	65400001:65500000	16	0.000254564	5.87E-05	7.99E-07	7.19E-05	3.05E-05	1.24E-04	5.34E-07	1.37E-04	5.64E-06	9.72E-05
chr1	65500001:65600000	14	0.000278462	6.42E-05	5.17E-07	4.65E-05	1.99E-05	8.11E-05	1.77E-07	4.53E-05	4.55E-06	7.84E-05
chr1	65600001:65700000	17	0.00042892	9.89E-05	6.97E-07	6.27E-05	1.20E-05	4.89E-05	2.51E-07	6.44E-05	2.83E-06	4.88E-05
chr1	65700001:65800000	14	0.000291664	6.72E-05	8.46E-07	7.61E-05	2.49E-05	1.01E-04	7.61E-07	1.95E-04	3.21E-06	5.53E-05
chr1	65800001:65900000	4	0.000149549	3.45E-05	3.16E-07	2.84E-05	1.11E-05	4.53E-05	6.40E-08	1.64E-05	7.24E-07	1.25E-05
chr1	65900001:66000000	32	0.001226588	2.83E-04	2.20E-06	1.98E-04	4.67E-05	1.90E-04	9.60E-07	2.46E-04	7.93E-06	0.000136801
chr1	66000001:66100000	13	0.000173639	4.00E-05	2.17E-07	1.95E-05	8.15E-06	3.32E-05	2.46E-07	6.30E-05	8.55E-06	0.000147428
chr1	66100001:66200000	30	0.001213399	2.80E-04	2.05E-06	1.84E-04	5.78E-05	2.36E-04	1.76E-06	4.52E-04	7.54E-06	0.000130055
chr1	66200001:66300000	10	0.0002126	4.90E-05	2.13E-06	1.92E-04	1.28E-05	5.22E-05	1.73E-07	4.45E-05	2.73E-06	4.70E-05
chr1	66300001:66400000	10	0.000164413	3.79E-05	4.95E-07	4.45E-05	1.05E-05	4.29E-05	2.05E-07	5.26E-05	3.94E-06	6.80E-05
chr1	66400001:66500000	43	0.000885435	2.04E-04	2.59E-06	2.33E-04	5.10E-05	2.08E-04	5.26E-07	1.35E-04	1.26E-05	0.000217232
chr1	66500001:66600000	52	0.000969698	2.24E-04	3.33E-06	3.00E-04	4.41E-05	1.80E-04	8.09E-07	2.07E-04	1.62E-05	0.000278559
chr1	66600001:66700000	49	0.000668483	1.54E-04	2.74E-06	2.47E-04	4.84E-05	1.97E-04	5.12E-07	1.31E-04	1.73E-05	0.000297469
chr1	66700001:66800000	13	0.000248546	5.73E-05	1.16E-06	1.05E-04	9.83E-06	4.01E-05	1.65E-07	4.23E-05	4.86E-06	8.37E-05
chr1	66800001:66900000	11	0.000119589	2.76E-05	1.00E-06	9.01E-05	7.34E-06	2.99E-05	2.62E-07	6.71E-05	1.04E-06	1.79E-05
chr1	66900001:67000000	4	4.59E-05	1.06E-05	2.20E-07	1.98E-05	2.22E-06	9.04E-06	4.39E-08	1.13E-05	2.03E-06	3.50E-05
chr1	67000001:67100000	18	0.000129554	2.99E-05	5.89E-07	5.30E-05	1.35E-05	5.51E-05	1.81E-07	4.64E-05	7.07E-06	0.000121961
chr1	67100001:67200000	28	0.00054309	1.25E-04	2.54E-06	2.28E-04	3.18E-05	1.30E-04	3.90E-07	1.00E-04	8.45E-06	0.000145773
chr1	67200001:67300000	37	0.00039337	9.07E-05	1.88E-06	1.69E-04	2.85E-05	1.16E-04	3.81E-07	9.77E-05	6.64E-06	0.000114445
chr1	67300001:67400000	22	0.0003752	8.65E-05	3.98E-06	3.58E-04	1.89E-05	7.69E-05	2.78E-07	7.14E-05	6.42E-06	0.000110734
chr1	67400001:67500000	16	0.000237374	5.47E-05	1.78E-06	1.60E-04	1.60E-05	6.51E-05	1.07E-07	2.75E-05	2.72E-06	4.69E-05
chr1	67500001:67600000	20	0.000183585	4.23E-05	2.00E-06	1.80E-04	1.34E-05	5.47E-05	4.44E-07	1.14E-04	5.51E-06	9.51E-05
chr1	67600001:67700000	27	0.000236531	5.45E-05	2.59E-06	2.33E-04	2.11E-05	8.61E-05	5.89E-07	1.51E-04	7.15E-06	0.000123216
chr1	67700001:67800000	18	0.000255065	5.88E-05	7.98E-07	7.18E-05	1.59E-05	6.48E-05	2.58E-07	6.62E-05	4.47E-06	7.70E-05
chr1	67800001:67900000	31	0.000632465	1.46E-04	2.25E-06	2.03E-04	2.20E-05	8.98E-05	2.58E-07	6.61E-05	1.46E-05	0.000251268
chr1	67900001:68000000	24	0.000302655	6.98E-05	1.49E-06	1.34E-04	1.46E-05	5.96E-05	2.59E-07	6.63E-05	8.82E-06	0.000152062
chr1	68000001:68100000	34	0.000796708	1.84E-04	1.48E-06	1.33E-04	3.12E-05	1.27E-04	3.55E-07	9.10E-05	1.88E-05	0.000324039
chr1	68100001:68200000	44	0.000433774	1.00E-04	1.65E-06	1.49E-04	2.79E-05	1.14E-04	5.76E-07	1.48E-04	1.08E-05	0.000186516
chr1	68200001:68300000	41	0.000605641	1.40E-04	2.13E-06	1.92E-04	4.15E-05	1.69E-04	4.77E-07	1.22E-04	1.31E-05	0.000226355
chr1	68300001:68400000	21	0.000479815	1.11E-04	2.14E-06	1.93E-04	1.95E-05	7.97E-05	7.98E-07	2.05E-04	2.14E-05	0.00036936
chr1	68400001:68500000	23	0.000529555	1.22E-04	1.67E-06	1.50E-04	2.81E-05	1.14E-04	2.88E-07	7.37E-05	1.73E-05	0.00029808
chr1	68500001:68600000	19	0.000302272	6.97E-05	1.52E-06	1.37E-04	1.99E-05	8.12E-05	2.14E-07	5.49E-05	1.33E-05	0.000228634
chr1	68600001:68700000	37	0.000498713	1.15E-04	1.87E-06	1.69E-04	2.50E-05	1.02E-04	4.85E-07	1.24E-04	1.24E-05	0.000213054
chr1	68700001:68800000	19	0.000302656	6.98E-05	1.05E-06	9.43E-05	1.21E-05	4.94E-05	2.24E-07	5.74E-05	6.51E-06	0.000112227
chr1	68800001:68900000	34	0.000496506	1.14E-04	1.60E-06	1.44E-04	2.62E-05	1.07E-04	2.25E-07	5.76E-05	7.57E-06	0.00013059
chr1	68900001:69000000	33	0.000368891	8.50E-05	1.45E-06	1.31E-04	3.63E-05	1.48E-04	4.86E-07	1.25E-04	6.54E-06	0.000112794
chr1	69000001:69100000	48	0.000683351	1.58E-04	2.21E-06	1.99E-04	4.98E-05	2.03E-04	6.02E-07	1.54E-04	1.29E-05	0.000222636
chr1	69100001:69200000	25	0.00084978	1.96E-04	1.72E-06	1.54E-04	3.38E-05	1.38E-04	4.74E-07	1.21E-04	1.38E-05	0.000237864
chr1	69200001:69300000	60	0.000841429	1.94E-04	2.72E-06	2.45E-04	6.29E-05	2.57E-04	5.60E-07	1.44E-04	3.79E-05	0.000653529
chr1	69300001:69400000	42	0.000458297	1.06E-04	2.54E-06	2.28E-04	4.64E-05	1.89E-04	5.13E-07	1.32E-04	9.97E-06	0.00017187
chr1	69400001:69500000	59	0.000887667	2.05E-04	2.56E-06	2.30E-04	4.75E-05	1.94E-04	6.70E-07	1.72E-04	1.91E-05	0.000328564
chr1	69500001:69600000	52	0.001196788	2.76E-04	6.15E-06	5.53E-04	9.17E-05	3.74E-04	8.57E-07	2.20E-04	1.21E-05	0.00020799
chr1	69600001:69700000	79	0.001226067	2.83E-04	4.52E-06	4.06E-04	6.87E-05	2.80E-04	7.02E-07	1.80E-04	1.55E-05	0.000267754
chr1	69700001:69800000	38	0.000434017	1.00E-04	1.95E-06	1.76E-04	2.98E-05	1.21E-04	5.12E-07	1.31E-04	1.03E-05	0.00017782
chr1	69800001:69900000	37	0.000833019	1.92E-04	2.31E-06	2.08E-04	4.53E-05	1.85E-04	6.68E-07	1.71E-04	1.33E-05	0.000229055
chr1	69900001:70000000	27	0.000929102	2.14E-04	1.82E-06	1.63E-04	6.15E-05	2.51E-04	3.49E-07	8.94E-05	6.15E-06	0.000106018
chr1	70000001:70100000	14	0.000287928	6.64E-05	5.04E-07	4.54E-05	1.81E-05	7.39E-05	2.21E-07	5.67E-05	4.88E-06	8.42E-05
chr1	70100001:70200000	20	0.000225384	5.19E-05	8.90E-07	8.00E-05	2.21E-05	9.01E-05	2.06E-07	5.29E-05	6.44E-06	0.000110998
chr1	70200001:70300000	10	0.000218478	5.04E-05	7.92E-07	7.12E-05	6.67E-06	2.72E-05	9.83E-08	2.52E-05	7.85E-06	0.000135415
chr1	70300001:70400000	4	0.000177212	4.08E-05	3.64E-07	3.28E-05	2.88E-06	1.18E-05	5.78E-08	1.48E-05	1.69E-06	2.92E-05
chr1	70400001:70500000	22	0.000510288	1.18E-04	1.14E-06	1.03E-04	1.27E-05	5.18E-05	2.02E-07	5.18E-05	1.01E-05	0.000174055
chr1	70500001:70600000	12	0.000190167	4.38E-05	7.30E-07	6.57E-05	1.54E-05	6.28E-05	8.17E-08	2.10E-05	3.63E-06	6.25E-05
chr1	70600001:70700000	14	0.000332713	7.67E-05	2.67E-06	2.40E-04	1.27E-05	5.19E-05	2.07E-07	5.30E-05	2.22E-06	3.82E-05
chr1	70700001:70800000	37	0.001391628	3.21E-04	3.78E-06	3.40E-04	8.71E-05	3.55E-04	5.42E-07	1.39E-04	9.28E-06	0.000159922
chr1	70800001:70900000	25	0.000474758	1.09E-04	1.11E-06	9.98E-05	2.09E-05	8.53E-05	2.68E-07	6.86E-05	6.02E-06	0.000103731
chr1	70900001:71000000	22	0.001280621	2.95E-04	7.47E-07	6.72E-05	4.41E-05	1.80E-04	3.39E-07	8.70E-05	5.86E-06	0.000100977
chr1	71000001:71100000	44	0.000742451	1.71E-04	5.96E-06	5.36E-04	4.97E-05	2.02E-04	5.67E-07	1.45E-04	1.60E-05	0.000276304
chr1	71100001:71200000	58	0.001386895	3.20E-04	5.36E-06	4.82E-04	6.51E-05	2.65E-04	4.81E-07	1.23E-04	1.91E-05	0.000329474
chr1	71200001:71300000	29	0.001492261	3.44E-04	3.82E-06	3.44E-04	5.61E-05	2.29E-04	3.83E-07	9.83E-05	5.74E-06	9.90E-05
chr1	71300001:71400000	15	0.00033232	7.66E-05	8.29E-07	7.45E-05	2.15E-05	8.77E-05	2.19E-07	5.61E-05	6.20E-06	0.000106974
chr1	71400001:71500000	20	0.000606127	1.40E-04	1.62E-06	1.46E-04	1.01E-05	4.13E-05	2.29E-07	5.88E-05	3.77E-06	6.51E-05
chr1	71500001:71600000	18	0.000481845	1.11E-04	4.41E-06	3.96E-04	2.48E-05	1.01E-04	1.83E-07	4.70E-05	3.25E-06	5.61E-05
chr1	71600001:71700000	17	0.001012708	2.33E-04	1.55E-06	1.40E-04	3.42E-05	1.40E-04	1.55E-07	3.97E-05	3.22E-06	5.55E-05
chr1	71700001:71800000	26	0.000427759	9.86E-05	1.22E-06	1.10E-04	2.80E-05	1.14E-04	2.97E-07	7.62E-05	6.57E-06	0.000113338
chr1	71800001:71900000	20	0.000193134	4.45E-05	1.08E-06	9.76E-05	1.86E-05	7.59E-05	2.55E-07	6.54E-05	5.29E-06	9.11E-05
chr1	71900001:72000000	21	0.000519007	1.20E-04	1.10E-06	9.92E-05	1.61E-05	6.57E-05	3.89E-07	9.98E-05	4.97E-06	8.56E-05
chr1	72000001:72100000	26	0.000689915	1.59E-04	2.30E-06	2.07E-04	1.93E-05	7.88E-05	4.45E-07	1.14E-04	9.71E-06	0.000167421
chr1	72100001:72200000	10	0.000163194	3.76E-05	5.02E-07	4.52E-05	1.12E-05	4.56E-05	1.08E-07	2.77E-05	4.03E-06	6.94E-05
chr1	72200001:72300000	9	0.000227992	5.25E-05	4.28E-07	3.85E-05	8.18E-06	3.33E-05	7.29E-08	1.87E-05	4.64E-06	8.01E-05
chr1	72300001:72400000	8	0.000196758	4.54E-05	5.45E-07	4.90E-05	1.64E-05	6.69E-05	6.11E-08	1.57E-05	2.04E-06	3.51E-05
chr1	72400001:72500000	8	8.69E-05	2.00E-05	3.84E-07	3.45E-05	5.55E-06	2.26E-05	1.46E-07	3.75E-05	1.83E-06	3.15E-05
chr1	72500001:72600000	15	0.000203058	4.68E-05	1.07E-06	9.59E-05	9.80E-06	4.00E-05	2.70E-07	6.93E-05	3.91E-06	6.74E-05
chr1	72600001:72700000	21	0.000305439	7.04E-05	1.63E-06	1.46E-04	2.46E-05	1.00E-04	2.95E-07	7.56E-05	6.71E-06	0.000115718
chr1	72700001:72800000	37	0.000974898	2.25E-04	4.29E-06	3.86E-04	3.85E-05	1.57E-04	6.62E-07	1.70E-04	9.07E-06	0.000156349
chr1	72800001:72900000	16	0.000327323	7.54E-05	1.16E-06	1.05E-04	1.29E-05	5.28E-05	2.23E-07	5.73E-05	4.61E-06	7.94E-05
chr1	72900001:73000000	14	0.000189844	4.38E-05	8.82E-07	7.94E-05	7.38E-06	3.01E-05	1.72E-07	4.40E-05	2.34E-06	4.04E-05
chr1	73000001:73100000	73	0.000810748	1.87E-04	4.25E-06	3.82E-04	7.62E-05	3.11E-04	8.61E-07	2.21E-04	1.81E-05	0.000311416
chr1	73100001:73200000	39	0.00060243	1.39E-04	2.15E-06	1.94E-04	3.35E-05	1.36E-04	4.90E-07	1.26E-04	1.75E-05	0.000302004
chr1	73200001:73300000	12	0.00024922	5.74E-05	7.17E-07	6.45E-05	7.81E-06	3.18E-05	1.44E-07	3.70E-05	2.88E-06	4.96E-05
chr1	73300001:73400000	26	0.000387291	8.93E-05	6.42E-07	5.78E-05	2.46E-05	1.00E-04	2.56E-07	6.57E-05	4.91E-06	8.47E-05
chr1	73400001:73500000	28	0.000574497	1.32E-04	1.85E-06	1.66E-04	1.52E-05	6.21E-05	2.78E-07	7.12E-05	6.83E-06	0.00011769
chr1	73500001:73600000	7	5.88E-05	1.35E-05	4.17E-07	3.75E-05	8.29E-06	3.38E-05	1.12E-07	2.87E-05	3.30E-06	5.68E-05
chr1	73600001:73700000	10	0.000194111	4.47E-05	3.72E-07	3.35E-05	7.66E-06	3.12E-05	8.97E-08	2.30E-05	3.99E-06	6.89E-05
chr1	73700001:73800000	16	8.96E-05	2.07E-05	1.48E-06	1.33E-04	1.26E-05	5.15E-05	2.96E-07	7.59E-05	4.73E-06	8.16E-05
chr1	73800001:73900000	11	0.000190963	4.40E-05	1.21E-06	1.09E-04	3.05E-05	1.24E-04	2.37E-07	6.08E-05	3.74E-06	6.45E-05
chr1	73900001:74000000	13	0.000264744	6.10E-05	1.18E-06	1.07E-04	1.20E-05	4.89E-05	2.87E-07	7.36E-05	5.09E-06	8.77E-05
chr1	74000001:74100000	12	0.000181639	4.19E-05	7.07E-07	6.36E-05	5.80E-06	2.36E-05	1.29E-07	3.32E-05	2.07E-06	3.56E-05
chr1	74100001:74200000	14	0.000280737	6.47E-05	6.22E-07	5.60E-05	9.34E-06	3.81E-05	1.27E-07	3.24E-05	4.56E-06	7.86E-05
chr1	74200001:74300000	9	0.000109692	2.53E-05	5.85E-07	5.26E-05	5.19E-06	2.11E-05	1.42E-07	3.63E-05	1.93E-06	3.32E-05
chr1	74300001:74400000	17	0.000199468	4.60E-05	7.23E-07	6.50E-05	1.39E-05	5.68E-05	1.80E-07	4.61E-05	1.14E-05	0.0001959
chr1	74400001:74500000	20	0.000227242	5.24E-05	1.17E-06	1.05E-04	1.48E-05	6.02E-05	2.21E-07	5.67E-05	8.62E-06	0.000148592
chr1	74500001:74600000	41	0.000558612	1.29E-04	1.64E-06	1.48E-04	6.01E-05	2.45E-04	4.11E-07	1.05E-04	1.29E-05	0.000223121
chr1	74600001:74700000	43	0.000504476	1.16E-04	3.10E-06	2.79E-04	2.75E-05	1.12E-04	5.24E-07	1.34E-04	1.65E-05	0.000284296
chr1	74700001:74800000	7	5.62E-05	1.29E-05	3.34E-07	3.00E-05	6.53E-06	2.66E-05	1.38E-07	3.53E-05	4.61E-06	7.96E-05
chr1	74800001:74900000	14	0.000109036	2.51E-05	4.11E-07	3.70E-05	1.27E-05	5.18E-05	1.88E-07	4.82E-05	4.07E-06	7.02E-05
chr1	74900001:75000000	1	3.17E-06	7.30E-07	6.41E-08	5.77E-06	9.55E-07	3.89E-06	8.71E-09	2.23E-06	8.76E-08	1.51E-06
chr1	75000001:75100000	9	4.67E-05	1.08E-05	3.64E-07	3.28E-05	1.17E-05	4.77E-05	4.28E-08	1.10E-05	2.96E-06	5.10E-05
chr1	75100001:75200000	30	0.00025262	5.82E-05	1.50E-06	1.35E-04	3.49E-05	1.42E-04	4.74E-07	1.22E-04	1.18E-05	0.000202652
chr1	75200001:75300000	24	0.000653158	1.51E-04	2.23E-06	2.01E-04	2.90E-05	1.18E-04	5.34E-07	1.37E-04	1.03E-05	0.00017678
chr1	75300001:75400000	16	0.000232489	5.36E-05	8.96E-07	8.06E-05	1.39E-05	5.67E-05	2.14E-07	5.49E-05	9.32E-06	0.000160711
chr1	75400001:75500000	16	0.000194541	4.48E-05	8.83E-07	7.94E-05	1.16E-05	4.74E-05	2.18E-07	5.60E-05	5.78E-06	9.96E-05
chr1	75500001:75600000	29	0.000484014	1.12E-04	8.18E-06	7.36E-04	2.28E-05	9.28E-05	5.08E-07	1.30E-04	3.06E-05	0.000528035
chr1	75600001:75700000	24	0.000605863	1.40E-04	1.42E-06	1.27E-04	3.22E-05	1.31E-04	3.32E-07	8.52E-05	6.16E-06	0.000106239
chr1	75700001:75800000	18	0.000321528	7.41E-05	6.19E-07	5.57E-05	1.65E-05	6.71E-05	3.24E-07	8.31E-05	6.10E-06	0.000105234
chr1	75800001:75900000	18	0.000198963	4.59E-05	7.57E-07	6.81E-05	1.03E-05	4.18E-05	2.41E-07	6.18E-05	6.10E-06	0.000105098
chr1	75900001:76000000	24	0.000351302	8.10E-05	1.27E-06	1.15E-04	1.57E-05	6.42E-05	3.27E-07	8.37E-05	9.32E-06	0.000160636
chr1	76000001:76100000	20	0.000436913	1.01E-04	1.32E-06	1.19E-04	1.63E-05	6.66E-05	2.10E-07	5.38E-05	6.50E-06	0.000112029
chr1	76100001:76200000	46	0.000590346	1.36E-04	2.86E-06	2.57E-04	2.78E-05	1.13E-04	6.45E-07	1.65E-04	1.35E-05	0.000232419
chr1	76200001:76300000	25	0.000202146	4.66E-05	1.26E-06	1.13E-04	2.38E-05	9.70E-05	2.87E-07	7.35E-05	6.48E-06	0.000111794
chr1	76300001:76400000	29	0.00028139	6.49E-05	1.20E-06	1.08E-04	2.18E-05	8.90E-05	4.08E-07	1.05E-04	7.22E-06	0.000124509
chr1	76400001:76500000	54	0.00124303	2.87E-04	2.15E-06	1.93E-04	6.42E-05	2.62E-04	9.25E-07	2.37E-04	1.73E-05	0.000297916
chr1	76500001:76600000	17	0.000941456	2.17E-04	1.69E-06	1.52E-04	3.81E-05	1.55E-04	5.97E-07	1.53E-04	4.64E-06	8.00E-05
chr1	76600001:76700000	45	0.001658097	3.82E-04	2.82E-06	2.54E-04	4.45E-05	1.81E-04	2.23E-06	5.72E-04	9.06E-06	0.000156229
chr1	76700001:76800000	17	0.000284979	6.57E-05	2.05E-06	1.84E-04	2.04E-05	8.30E-05	2.16E-07	5.53E-05	2.73E-06	4.71E-05
chr1	76800001:76900000	17	0.000240027	5.53E-05	1.42E-06	1.28E-04	2.00E-05	8.17E-05	1.63E-07	4.17E-05	4.18E-06	7.21E-05
chr1	76900001:77000000	16	0.002591986	5.97E-04	1.44E-06	1.29E-04	1.77E-05	7.20E-05	2.20E-07	5.65E-05	5.91E-06	0.000101911
chr1	77000001:77100000	17	0.000292898	6.75E-05	2.78E-06	2.50E-04	1.34E-05	5.45E-05	2.17E-07	5.56E-05	5.56E-06	9.59E-05
chr1	77100001:77200000	17	0.000488476	1.13E-04	1.21E-06	1.09E-04	1.76E-05	7.19E-05	2.77E-07	7.10E-05	5.95E-06	0.000102637
chr1	77200001:77300000	22	0.007141557	1.65E-03	3.75E-06	3.37E-04	0.000118358	4.83E-04	2.02E-06	5.17E-04	3.23E-06	5.57E-05
chr1	77300001:77400000	11	0.0039655	9.14E-04	2.36E-06	2.12E-04	0.000330106	1.35E-03	5.29E-07	1.36E-04	2.81E-06	4.85E-05
chr1	77400001:77500000	31	0.001031911	2.38E-04	2.20E-06	1.98E-04	3.68E-05	1.50E-04	3.20E-07	8.21E-05	6.65E-06	0.000114627
chr1	77500001:77600000	18	0.000332952	7.67E-05	6.13E-07	5.51E-05	2.11E-05	8.61E-05	1.40E-07	3.58E-05	6.56E-06	0.000113143
chr1	77600001:77700000	21	0.000301585	6.95E-05	8.04E-07	7.24E-05	4.02E-05	1.64E-04	2.04E-07	5.22E-05	6.54E-06	0.000112764
chr1	77700001:77800000	3	2.83E-05	6.53E-06	3.59E-07	3.23E-05	3.11E-06	1.27E-05	4.31E-08	1.11E-05	2.38E-06	4.10E-05
chr1	77800001:77900000	23	0.0008603	1.98E-04	3.20E-06	2.87E-04	4.19E-05	1.71E-04	7.00E-07	1.79E-04	6.66E-06	0.000114769
chr1	77900001:78000000	33	0.001437312	3.31E-04	2.04E-05	1.84E-03	9.60E-05	3.92E-04	6.92E-07	1.77E-04	6.69E-06	0.000115292
chr1	78000001:78100000	21	0.003586371	8.27E-04	1.48E-06	1.33E-04	1.77E-05	7.23E-05	2.66E-07	6.83E-05	6.94E-06	0.000119733
chr1	78100001:78200000	35	0.001314382	3.03E-04	3.24E-06	2.91E-04	3.31E-05	1.35E-04	4.18E-07	1.07E-04	8.90E-06	0.000153379
chr1	78200001:78300000	18	0.000291374	6.72E-05	1.19E-06	1.07E-04	1.01E-05	4.13E-05	1.71E-07	4.39E-05	9.11E-06	0.000157073
chr1	78300001:78400000	11	0.000128428	2.96E-05	7.19E-07	6.46E-05	1.34E-05	5.46E-05	1.28E-07	3.29E-05	2.36E-06	4.06E-05
chr1	78400001:78500000	24	0.000419228	9.66E-05	9.44E-07	8.49E-05	2.96E-05	1.21E-04	4.03E-07	1.03E-04	7.00E-06	0.00012077
chr1	78500001:78600000	21	0.000222863	5.14E-05	1.94E-06	1.75E-04	1.56E-05	6.34E-05	3.75E-07	9.62E-05	6.88E-06	0.000118708
chr1	78600001:78700000	23	0.000366257	8.44E-05	2.50E-06	2.25E-04	2.65E-05	1.08E-04	3.59E-07	9.21E-05	4.22E-06	7.27E-05
chr1	78700001:78800000	22	0.00055786	1.29E-04	2.28E-06	2.05E-04	5.61E-05	2.29E-04	3.27E-07	8.38E-05	6.80E-06	0.000117297
chr1	78800001:78900000	14	0.000827047	1.91E-04	6.79E-07	6.11E-05	1.92E-05	7.84E-05	3.84E-07	9.85E-05	5.63E-06	9.71E-05
chr1	78900001:79000000	19	0.000372775	8.59E-05	8.85E-07	7.96E-05	1.38E-05	5.63E-05	1.83E-07	4.69E-05	6.10E-06	0.000105214
chr1	79000001:79100000	7	0.000128755	2.97E-05	1.13E-06	1.01E-04	2.51E-06	1.02E-05	1.40E-07	3.59E-05	9.05E-06	0.000156072
chr1	79100001:79200000	21	0.000358166	8.26E-05	1.20E-06	1.08E-04	1.87E-05	7.61E-05	3.30E-07	8.47E-05	4.77E-06	8.22E-05
chr1	79200001:79300000	21	0.000674595	1.55E-04	1.20E-06	1.08E-04	4.36E-05	1.78E-04	1.63E-07	4.19E-05	3.63E-06	6.26E-05
chr1	79300001:79400000	29	0.000511828	1.18E-04	2.30E-06	2.07E-04	2.67E-05	1.09E-04	2.11E-07	5.41E-05	7.01E-06	0.000120864
chr1	79400001:79500000	25	0.00121623	2.80E-04	4.46E-06	4.01E-04	0.000128902	5.26E-04	4.62E-07	1.18E-04	8.78E-06	0.000151359
chr1	79500001:79600000	12	0.000170589	3.93E-05	1.11E-06	9.99E-05	1.12E-05	4.57E-05	9.92E-08	2.54E-05	2.23E-06	3.84E-05
chr1	79600001:79700000	14	0.000204997	4.72E-05	9.03E-07	8.12E-05	1.25E-05	5.11E-05	1.85E-07	4.74E-05	2.01E-06	3.47E-05
chr1	79700001:79800000	34	0.000995936	2.30E-04	1.76E-06	1.59E-04	4.73E-05	1.93E-04	1.86E-06	4.78E-04	9.68E-06	0.000166852
chr1	79800001:79900000	28	0.000206951	4.77E-05	2.14E-06	1.92E-04	2.28E-05	9.28E-05	6.89E-07	1.77E-04	9.85E-06	0.000169773
chr1	79900001:80000000	12	0.000196584	4.53E-05	4.76E-07	4.28E-05	5.08E-06	2.07E-05	2.11E-07	5.41E-05	1.96E-06	3.39E-05
chr1	80000001:80100000	20	0.000405712	9.35E-05	2.13E-06	1.92E-04	3.13E-05	1.28E-04	2.33E-07	5.96E-05	5.50E-06	9.48E-05
chr1	80100001:80200000	24	0.000484225	1.12E-04	1.99E-06	1.79E-04	2.06E-05	8.40E-05	3.54E-07	9.08E-05	7.60E-06	0.000131112
chr1	80200001:80300000	36	0.00081594	1.88E-04	2.21E-06	1.99E-04	3.57E-05	1.46E-04	5.06E-07	1.30E-04	2.03E-05	0.000349825
chr1	80300001:80400000	9	5.43E-05	1.25E-05	1.68E-07	1.51E-05	4.02E-06	1.64E-05	1.85E-07	4.75E-05	2.52E-06	4.35E-05
chr1	80400001:80500000	16	0.000322616	7.44E-05	1.40E-06	1.26E-04	2.07E-05	8.42E-05	1.53E-07	3.92E-05	6.70E-06	0.00011555
chr1	80500001:80600000	27	0.000368147	8.49E-05	1.49E-06	1.34E-04	2.06E-05	8.39E-05	3.69E-07	9.45E-05	9.36E-06	0.000161346
chr1	80600001:80700000	40	0.000680667	1.57E-04	1.51E-06	1.35E-04	0.000153131	6.24E-04	4.54E-07	1.17E-04	8.70E-06	0.000150043
chr1	80700001:80800000	11	0.000222929	5.14E-05	1.00E-06	9.03E-05	1.92E-05	7.82E-05	9.87E-08	2.53E-05	7.64E-06	0.000131647
chr1	80800001:80900000	12	0.000298779	6.89E-05	5.98E-07	5.38E-05	1.36E-05	5.54E-05	1.09E-07	2.79E-05	1.57E-06	2.71E-05
chr1	80900001:81000000	19	0.000162626	3.75E-05	8.57E-07	7.71E-05	1.56E-05	6.36E-05	4.08E-07	1.05E-04	4.34E-06	7.49E-05
chr1	81000001:81100000	19	0.000229304	5.29E-05	7.95E-07	7.15E-05	1.81E-05	7.37E-05	4.91E-07	1.26E-04	6.94E-06	0.000119586
chr1	81100001:81200000	25	0.000493905	1.14E-04	1.52E-06	1.37E-04	3.42E-05	1.40E-04	3.55E-07	9.09E-05	6.35E-06	0.000109542
chr1	81200001:81300000	31	0.00060936	1.40E-04	1.34E-06	1.20E-04	2.44E-05	9.94E-05	5.08E-07	1.30E-04	7.39E-06	0.000127421
chr1	81300001:81400000	16	0.000335171	7.73E-05	1.10E-06	9.85E-05	2.29E-05	9.33E-05	1.67E-07	4.29E-05	4.66E-06	8.04E-05
chr1	81400001:81500000	21	0.000227861	5.25E-05	1.57E-06	1.41E-04	1.86E-05	7.57E-05	2.08E-07	5.33E-05	5.39E-06	9.29E-05
chr1	81500001:81600000	23	0.000475818	1.10E-04	2.07E-06	1.86E-04	1.58E-05	6.45E-05	2.18E-07	5.59E-05	7.73E-06	0.000133304
chr1	81600001:81700000	26	0.000409803	9.45E-05	9.66E-07	8.68E-05	1.89E-05	7.72E-05	3.04E-07	7.79E-05	3.75E-06	6.47E-05
chr1	81700001:81800000	25	0.001050929	2.42E-04	9.88E-07	8.89E-05	1.47E-05	6.01E-05	3.87E-07	9.93E-05	5.41E-06	9.32E-05
chr1	81800001:81900000	14	0.000165743	3.82E-05	7.67E-07	6.90E-05	1.29E-05	5.25E-05	8.50E-08	2.18E-05	4.92E-06	8.49E-05
chr1	81900001:82000000	14	0.000143221	3.30E-05	6.75E-07	6.07E-05	6.96E-06	2.84E-05	1.46E-07	3.75E-05	2.32E-06	4.00E-05
chr1	82000001:82100000	19	0.000143919	3.32E-05	1.19E-06	1.07E-04	1.70E-05	6.92E-05	2.24E-07	5.74E-05	3.82E-06	6.59E-05
chr1	82100001:82200000	25	0.000266709	6.15E-05	8.75E-07	7.87E-05	2.37E-05	9.66E-05	5.15E-07	1.32E-04	7.52E-06	0.000129738
chr1	82200001:82300000	31	0.000480732	1.11E-04	1.47E-06	1.32E-04	3.68E-05	1.50E-04	7.31E-07	1.87E-04	7.87E-06	0.000135726
chr1	82300001:82400000	22	0.000297099	6.85E-05	7.73E-07	6.95E-05	1.83E-05	7.47E-05	2.36E-07	6.04E-05	7.05E-06	0.000121482
chr1	82400001:82500000	22	0.000322801	7.44E-05	1.38E-06	1.24E-04	1.37E-05	5.60E-05	3.74E-07	9.59E-05	6.64E-06	0.000114515
chr1	82500001:82600000	18	0.000401967	9.26E-05	8.18E-07	7.35E-05	1.71E-05	6.95E-05	3.51E-07	9.00E-05	4.41E-06	7.60E-05
chr1	82600001:82700000	17	0.000300334	6.92E-05	1.31E-06	1.18E-04	1.11E-05	4.54E-05	1.58E-07	4.06E-05	3.06E-06	5.28E-05
chr1	82700001:82800000	30	0.000479716	1.11E-04	1.27E-06	1.14E-04	3.77E-05	1.54E-04	3.36E-07	8.63E-05	1.09E-05	0.000187678
chr1	82800001:82900000	15	0.000324654	7.48E-05	8.69E-07	7.82E-05	1.49E-05	6.09E-05	1.28E-07	3.29E-05	5.65E-06	9.74E-05
chr1	82900001:83000000	25	0.00050562	1.17E-04	1.12E-06	1.01E-04	1.68E-05	6.83E-05	4.19E-07	1.07E-04	6.87E-06	0.00011848
chr1	83000001:83100000	29	0.000421099	9.71E-05	8.69E-07	7.81E-05	2.78E-05	1.13E-04	2.41E-07	6.17E-05	8.13E-06	0.000140195
chr1	83100001:83200000	23	0.000281215	6.48E-05	1.05E-06	9.42E-05	1.33E-05	5.41E-05	2.01E-07	5.17E-05	5.40E-06	9.31E-05
chr1	83200001:83300000	14	0.000117592	2.71E-05	4.47E-07	4.02E-05	1.04E-05	4.22E-05	1.85E-07	4.74E-05	3.79E-06	6.53E-05
chr1	83300001:83400000	18	0.00023028	5.31E-05	1.07E-06	9.64E-05	1.68E-05	6.86E-05	2.57E-07	6.60E-05	5.93E-06	0.000102242
chr1	83400001:83500000	19	0.000355447	8.19E-05	1.49E-06	1.34E-04	1.88E-05	7.68E-05	1.24E-07	3.19E-05	9.78E-06	0.000168603
chr1	83500001:83600000	12	0.000145925	3.36E-05	8.32E-07	7.48E-05	8.88E-06	3.62E-05	1.11E-07	2.84E-05	4.24E-06	7.32E-05
chr1	83600001:83700000	9	0.00020051	4.62E-05	2.88E-07	2.59E-05	8.63E-06	3.52E-05	2.20E-07	5.63E-05	4.15E-06	7.15E-05
chr1	83700001:83800000	15	0.000335207	7.73E-05	5.58E-07	5.02E-05	2.18E-05	8.90E-05	1.79E-07	4.58E-05	5.78E-06	9.97E-05
chr1	83800001:83900000	16	0.000404436	9.32E-05	7.23E-07	6.50E-05	1.47E-05	6.01E-05	2.13E-07	5.46E-05	4.46E-06	7.69E-05
chr1	83900001:84000000	14	0.000274226	6.32E-05	6.41E-07	5.77E-05	1.23E-05	5.03E-05	2.04E-07	5.24E-05	2.77E-06	4.78E-05
chr1	84000001:84100000	5	0.00017267	3.98E-05	3.91E-07	3.52E-05	8.41E-06	3.43E-05	6.78E-08	1.74E-05	4.03E-07	6.94E-06
chr1	84100001:84200000	15	0.000322369	7.43E-05	7.86E-07	7.07E-05	1.44E-05	5.88E-05	1.82E-07	4.67E-05	4.45E-06	7.68E-05
chr1	84200001:84300000	33	0.000916803	2.11E-04	1.60E-06	1.44E-04	3.21E-05	1.31E-04	7.97E-07	2.04E-04	1.78E-05	0.000307244
chr1	84300001:84400000	14	0.000280855	6.47E-05	6.73E-07	6.05E-05	9.91E-06	4.04E-05	2.52E-07	6.47E-05	3.97E-06	6.84E-05
chr1	84400001:84500000	17	0.000629343	1.45E-04	1.27E-06	1.15E-04	1.91E-05	7.77E-05	3.33E-07	8.54E-05	5.06E-06	8.73E-05
chr1	84500001:84600000	18	0.000252463	5.82E-05	1.47E-06	1.32E-04	2.09E-05	8.52E-05	4.95E-07	1.27E-04	4.18E-06	7.20E-05
chr1	84600001:84700000	12	0.000326286	7.52E-05	7.80E-07	7.02E-05	1.86E-05	7.60E-05	1.27E-07	3.26E-05	5.09E-06	8.77E-05
chr1	84700001:84800000	17	0.000277605	6.40E-05	8.89E-07	8.00E-05	2.02E-05	8.25E-05	8.68E-08	2.23E-05	5.89E-06	0.000101552
chr1	84800001:84900000	22	0.000348109	8.02E-05	1.50E-06	1.35E-04	1.80E-05	7.33E-05	2.35E-07	6.04E-05	5.75E-06	9.91E-05
chr1	84900001:85000000	15	0.001715055	3.95E-04	1.12E-06	1.01E-04	3.28E-05	1.34E-04	4.89E-07	1.25E-04	4.25E-06	7.33E-05
chr1	85000001:85100000	7	0.000311504	7.18E-05	4.20E-07	3.78E-05	7.21E-06	2.94E-05	5.59E-07	1.43E-04	1.68E-06	2.89E-05
chr1	85100001:85200000	22	0.000326535	7.53E-05	2.00E-06	1.80E-04	2.04E-05	8.31E-05	7.82E-07	2.00E-04	4.42E-06	7.63E-05
chr1	85200001:85300000	19	0.000351305	8.10E-05	1.18E-06	1.06E-04	2.82E-05	1.15E-04	2.06E-07	5.28E-05	3.91E-06	6.74E-05
chr1	85300001:85400000	13	0.000267261	6.16E-05	1.05E-06	9.47E-05	1.75E-05	7.15E-05	1.31E-07	3.36E-05	3.09E-06	5.32E-05
chr1	85400001:85500000	10	0.000153228	3.53E-05	8.96E-07	8.06E-05	1.34E-05	5.45E-05	1.70E-07	4.37E-05	5.20E-06	8.97E-05
chr1	85500001:85600000	14	0.000220434	5.08E-05	1.84E-06	1.66E-04	1.60E-05	6.54E-05	1.52E-07	3.90E-05	5.85E-06	0.000100803
chr1	85600001:85700000	26	0.000788193	1.82E-04	1.73E-06	1.56E-04	3.80E-05	1.55E-04	3.22E-07	8.25E-05	7.84E-06	0.000135106
chr1	85700001:85800000	26	0.000640184	1.48E-04	1.38E-06	1.24E-04	3.25E-05	1.32E-04	6.25E-07	1.60E-04	9.24E-06	0.000159264
chr1	85800001:85900000	15	0.000308799	7.12E-05	1.39E-06	1.25E-04	2.47E-05	1.01E-04	2.46E-07	6.31E-05	4.81E-06	8.29E-05
chr1	85900001:86000000	17	0.000413205	9.52E-05	9.74E-07	8.76E-05	3.92E-05	1.60E-04	1.93E-07	4.95E-05	6.45E-06	0.000111218
chr1	86000001:86100000	13	0.000209287	4.82E-05	9.96E-07	8.96E-05	1.36E-05	5.53E-05	1.91E-07	4.89E-05	7.08E-06	0.000122107
chr1	86100001:86200000	9	8.93E-05	2.06E-05	7.20E-07	6.47E-05	9.66E-06	3.94E-05	2.04E-07	5.22E-05	7.49E-06	0.000129148
chr1	86200001:86300000	14	0.000194883	4.49E-05	1.83E-06	1.65E-04	2.89E-05	1.18E-04	3.24E-07	8.31E-05	6.64E-06	0.000114494
chr1	86300001:86400000	14	0.000172054	3.97E-05	8.87E-07	7.98E-05	7.36E-06	3.00E-05	3.55E-07	9.09E-05	3.02E-06	5.21E-05
chr1	86400001:86500000	22	0.000298964	6.89E-05	1.71E-06	1.54E-04	1.39E-05	5.67E-05	2.41E-07	6.17E-05	5.64E-06	9.72E-05
chr1	86500001:86600000	18	0.000513168	1.18E-04	8.78E-07	7.89E-05	1.70E-05	6.95E-05	2.96E-07	7.58E-05	4.69E-06	8.09E-05
chr1	86600001:86700000	8	0.000202326	4.66E-05	3.33E-07	2.99E-05	1.03E-05	4.20E-05	5.25E-07	1.35E-04	9.77E-07	1.68E-05
chr1	86700001:86800000	11	0.000521636	1.20E-04	8.23E-07	7.41E-05	1.66E-05	6.76E-05	4.11E-07	1.05E-04	2.05E-06	3.54E-05
chr1	86800001:86900000	27	0.00042127	9.71E-05	1.12E-06	1.01E-04	2.85E-05	1.16E-04	3.61E-07	9.25E-05	6.97E-06	0.000120106
chr1	86900001:87000000	10	0.000170473	3.93E-05	3.49E-07	3.14E-05	1.17E-05	4.77E-05	2.11E-07	5.41E-05	4.79E-06	8.26E-05
chr1	87000001:87100000	15	0.000254954	5.88E-05	9.23E-07	8.31E-05	2.35E-05	9.58E-05	1.45E-07	3.72E-05	2.96E-06	5.11E-05
chr1	87100001:87200000	15	0.000306606	7.07E-05	1.51E-06	1.36E-04	2.05E-05	8.35E-05	1.92E-07	4.93E-05	3.39E-06	5.84E-05
chr1	87200001:87300000	21	0.000248385	5.72E-05	1.19E-06	1.07E-04	2.01E-05	8.19E-05	2.51E-07	6.45E-05	7.96E-06	0.00013732
chr1	87300001:87400000	21	0.000352467	8.12E-05	8.89E-07	8.00E-05	1.08E-05	4.42E-05	3.92E-07	1.01E-04	1.09E-05	0.000187499
chr1	87400001:87500000	32	0.000414608	9.56E-05	1.33E-06	1.20E-04	3.72E-05	1.52E-04	3.19E-07	8.18E-05	7.81E-06	0.000134622
chr1	87500001:87600000	23	0.000286433	6.60E-05	8.52E-07	7.66E-05	1.49E-05	6.08E-05	2.56E-07	6.57E-05	1.02E-05	0.000175773
chr1	87600001:87700000	7	4.64E-05	1.07E-05	2.22E-07	2.00E-05	5.34E-06	2.18E-05	7.69E-08	1.97E-05	1.53E-06	2.63E-05
chr1	87700001:87800000	21	0.000381481	8.79E-05	1.95E-06	1.75E-04	1.79E-05	7.28E-05	3.05E-07	7.82E-05	8.88E-06	0.000153191
chr1	87800001:87900000	24	0.000460829	1.06E-04	1.38E-06	1.24E-04	2.46E-05	1.00E-04	3.82E-07	9.79E-05	1.03E-05	0.000176888
chr1	87900001:88000000	36	0.000466865	1.08E-04	1.89E-06	1.70E-04	2.74E-05	1.12E-04	3.59E-07	9.21E-05	9.95E-06	0.000171527
chr1	88000001:88100000	11	0.000116745	2.69E-05	7.80E-07	7.02E-05	1.12E-05	4.55E-05	1.81E-07	4.64E-05	2.84E-06	4.89E-05
chr1	88100001:88200000	21	0.000224461	5.17E-05	5.96E-07	5.36E-05	1.36E-05	5.56E-05	2.16E-07	5.53E-05	8.87E-06	0.000152916
chr1	88200001:88300000	24	0.000481353	1.11E-04	1.17E-06	1.06E-04	2.13E-05	8.68E-05	2.29E-07	5.88E-05	1.00E-05	0.0001727
chr1	88300001:88400000	18	0.000433827	1.00E-04	2.87E-06	2.58E-04	1.28E-05	5.20E-05	3.16E-07	8.11E-05	5.76E-06	9.94E-05
chr1	88400001:88500000	11	0.000114433	2.64E-05	2.59E-06	2.33E-04	9.75E-06	3.98E-05	9.06E-08	2.32E-05	7.65E-06	0.000131971
chr1	88500001:88600000	9	0.000329355	7.59E-05	1.29E-06	1.16E-04	1.27E-05	5.16E-05	1.04E-07	2.67E-05	2.18E-06	3.75E-05
chr1	88600001:88700000	24	0.000426505	9.83E-05	2.65E-06	2.39E-04	1.86E-05	7.58E-05	2.09E-07	5.37E-05	5.84E-06	0.00010065
chr1	88700001:88800000	14	0.000228666	5.27E-05	2.88E-07	2.59E-05	1.11E-05	4.53E-05	2.36E-07	6.05E-05	1.91E-06	3.29E-05
chr1	88800001:88900000	18	0.000148227	3.42E-05	3.43E-06	3.08E-04	1.00E-05	4.09E-05	1.92E-07	4.91E-05	3.91E-06	6.74E-05
chr1	88900001:89000000	25	0.00063343	1.46E-04	2.69E-06	2.42E-04	2.34E-05	9.55E-05	2.91E-07	7.46E-05	5.62E-06	9.70E-05
chr1	89000001:89100000	20	0.000854659	1.97E-04	2.01E-06	1.81E-04	3.46E-05	1.41E-04	3.01E-07	7.71E-05	8.96E-06	0.000154434
chr1	89100001:89200000	41	0.000951218	2.19E-04	3.12E-06	2.80E-04	4.99E-05	2.04E-04	1.81E-06	4.64E-04	1.26E-05	0.000216902
chr1	89200001:89300000	40	0.000861894	1.99E-04	1.42E-06	1.28E-04	3.76E-05	1.53E-04	2.31E-06	5.92E-04	1.06E-05	0.000183467
chr1	89300001:89400000	37	0.000533769	1.23E-04	2.18E-06	1.96E-04	3.21E-05	1.31E-04	5.21E-07	1.33E-04	1.18E-05	0.000204203
chr1	89400001:89500000	19	0.000240022	5.53E-05	1.42E-06	1.28E-04	2.10E-05	8.55E-05	4.90E-07	1.26E-04	5.03E-06	8.67E-05
chr1	89500001:89600000	27	0.000296577	6.84E-05	1.98E-06	1.78E-04	2.21E-05	9.01E-05	3.65E-07	9.36E-05	5.30E-06	9.14E-05
chr1	89600001:89700000	13	0.000203172	4.68E-05	7.53E-07	6.77E-05	1.78E-05	7.25E-05	2.10E-07	5.39E-05	3.15E-06	5.44E-05
chr1	89700001:89800000	21	0.000418916	9.66E-05	1.63E-06	1.47E-04	2.23E-05	9.08E-05	1.95E-07	5.00E-05	6.67E-06	0.000115075
chr1	89800001:89900000	20	0.000190666	4.39E-05	9.62E-07	8.65E-05	1.35E-05	5.51E-05	1.77E-07	4.53E-05	5.49E-06	9.47E-05
chr1	89900001:90000000	21	0.000228312	5.26E-05	2.10E-06	1.89E-04	9.55E-06	3.89E-05	3.09E-07	7.93E-05	8.51E-06	0.000146682
chr1	90000001:90100000	14	0.000146788	3.38E-05	6.73E-07	6.05E-05	3.15E-05	1.28E-04	2.82E-07	7.24E-05	3.89E-06	6.71E-05
chr1	90100001:90200000	43	0.000858169	1.98E-04	2.55E-06	2.29E-04	3.73E-05	1.52E-04	4.29E-07	1.10E-04	1.58E-05	0.000272671
chr1	90200001:90300000	22	0.000286845	6.61E-05	1.75E-06	1.57E-04	2.07E-05	8.43E-05	2.62E-07	6.71E-05	3.13E-06	5.39E-05
chr1	90300001:90400000	20	0.000323197	7.45E-05	1.63E-06	1.47E-04	1.24E-05	5.04E-05	1.16E-07	2.98E-05	6.69E-06	0.000115394
chr1	90400001:90500000	17	0.000437376	1.01E-04	9.83E-07	8.84E-05	1.65E-05	6.71E-05	1.57E-07	4.02E-05	1.69E-05	0.000291807
chr1	90500001:90600000	18	0.000459298	1.06E-04	9.72E-07	8.75E-05	2.31E-05	9.42E-05	4.06E-07	1.04E-04	1.30E-05	0.000223892
chr1	90600001:90700000	20	0.000158252	3.65E-05	6.56E-07	5.90E-05	1.16E-05	4.72E-05	2.84E-07	7.28E-05	6.98E-06	0.000120434
chr1	90700001:90800000	27	0.000452388	1.04E-04	2.95E-06	2.65E-04	2.00E-05	8.14E-05	3.96E-07	1.02E-04	8.95E-06	0.000154382
chr1	90800001:90900000	24	0.000311272	7.17E-05	1.13E-06	1.02E-04	2.75E-05	1.12E-04	4.67E-07	1.20E-04	6.63E-06	0.000114254
chr1	90900001:91000000	25	0.000385141	8.88E-05	1.98E-06	1.78E-04	3.29E-05	1.34E-04	3.81E-07	9.76E-05	7.65E-06	0.000131881
chr1	91000001:91100000	36	0.000627989	1.45E-04	1.52E-06	1.37E-04	3.16E-05	1.29E-04	3.71E-07	9.51E-05	1.26E-05	0.000217478
chr1	91100001:91200000	18	0.000286544	6.60E-05	1.29E-06	1.16E-04	8.15E-06	3.32E-05	2.23E-07	5.73E-05	8.55E-06	0.000147461
chr1	91200001:91300000	13	0.000440028	1.01E-04	8.49E-07	7.63E-05	1.19E-05	4.86E-05	9.69E-08	2.48E-05	2.92E-06	5.03E-05
chr1	91300001:91400000	15	0.000233146	5.37E-05	7.70E-07	6.93E-05	1.12E-05	4.58E-05	1.13E-07	2.89E-05	4.67E-06	8.05E-05
chr1	91400001:91500000	23	0.000387368	8.93E-05	1.54E-06	1.39E-04	2.28E-05	9.31E-05	4.96E-07	1.27E-04	8.09E-06	0.000139486
chr1	91500001:91600000	31	0.000768587	1.77E-04	1.78E-06	1.60E-04	3.57E-05	1.45E-04	4.65E-07	1.19E-04	1.12E-05	0.0001923
chr1	91600001:91700000	12	0.000494808	1.14E-04	4.36E-07	3.92E-05	2.73E-05	1.11E-04	9.16E-08	2.35E-05	3.46E-06	5.97E-05
chr1	91700001:91800000	20	0.000378652	8.73E-05	1.36E-06	1.22E-04	2.13E-05	8.69E-05	1.87E-07	4.80E-05	7.70E-06	0.000132808
chr1	91800001:91900000	37	0.000506718	1.17E-04	1.56E-06	1.40E-04	3.89E-05	1.59E-04	6.08E-07	1.56E-04	1.67E-05	0.000288469
chr1	91900001:92000000	18	0.000299202	6.90E-05	1.14E-06	1.03E-04	1.24E-05	5.06E-05	2.72E-07	6.97E-05	6.57E-06	0.000113243
chr1	92000001:92100000	33	0.00071036	1.64E-04	1.92E-06	1.72E-04	2.63E-05	1.07E-04	4.81E-07	1.23E-04	9.80E-06	0.000169009
chr1	92100001:92200000	37	0.000549346	1.27E-04	1.72E-06	1.55E-04	3.91E-05	1.59E-04	3.34E-07	8.57E-05	1.05E-05	0.000181253
chr1	92200001:92300000	35	0.001005037	2.32E-04	2.17E-06	1.95E-04	3.91E-05	1.59E-04	3.88E-07	9.94E-05	1.05E-05	0.000181029
chr1	92300001:92400000	35	0.000641844	1.48E-04	1.31E-06	1.18E-04	2.82E-05	1.15E-04	3.66E-07	9.39E-05	1.53E-05	0.000262961
chr1	92400001:92500000	19	0.000378188	8.72E-05	7.15E-07	6.43E-05	1.37E-05	5.59E-05	2.00E-07	5.12E-05	4.43E-06	7.64E-05
chr1	92500001:92600000	23	0.001190048	2.74E-04	1.51E-06	1.36E-04	4.11E-05	1.67E-04	3.19E-07	8.18E-05	8.25E-06	0.000142219
chr1	92600001:92700000	47	0.002253959	5.20E-04	5.00E-06	4.50E-04	7.01E-05	2.86E-04	6.85E-07	1.76E-04	1.71E-05	0.000294811
chr1	92700001:92800000	18	0.000513909	1.18E-04	1.09E-06	9.77E-05	4.56E-05	1.86E-04	1.94E-07	4.97E-05	1.07E-05	0.000184137
chr1	92800001:92900000	18	0.000275196	6.34E-05	6.69E-07	6.02E-05	3.25E-05	1.33E-04	3.58E-07	9.19E-05	4.84E-06	8.34E-05
chr1	92900001:93000000	16	0.000286575	6.61E-05	5.65E-07	5.08E-05	1.10E-05	4.48E-05	1.79E-07	4.60E-05	3.23E-06	5.57E-05
chr1	93000001:93100000	10	0.000333054	7.68E-05	1.15E-07	1.04E-05	6.66E-06	2.72E-05	1.29E-07	3.31E-05	3.20E-06	5.52E-05
chr1	93100001:93200000	14	0.000207253	4.78E-05	7.53E-07	6.78E-05	1.13E-05	4.61E-05	2.54E-07	6.53E-05	3.91E-06	6.75E-05
chr1	93200001:93300000	11	0.000156774	3.61E-05	7.23E-07	6.50E-05	1.33E-05	5.43E-05	1.77E-07	4.53E-05	1.68E-06	2.90E-05
chr1	93300001:93400000	16	0.000420817	9.70E-05	7.64E-07	6.87E-05	1.65E-05	6.72E-05	3.77E-07	9.68E-05	4.80E-06	8.28E-05
chr1	93400001:93500000	16	0.000401954	9.26E-05	5.97E-07	5.37E-05	3.25E-05	1.32E-04	2.55E-07	6.55E-05	7.05E-06	0.000121501
chr1	93500001:93600000	20	0.000295791	6.82E-05	1.02E-06	9.15E-05	2.73E-05	1.11E-04	1.87E-07	4.79E-05	8.34E-06	0.00014372
chr1	93600001:93700000	27	0.00024795	5.71E-05	1.13E-06	1.01E-04	1.52E-05	6.18E-05	2.96E-07	7.59E-05	1.14E-05	0.000197016
chr1	93700001:93800000	4	0.000118641	2.73E-05	4.24E-07	3.81E-05	1.52E-06	6.18E-06	1.97E-07	5.05E-05	1.27E-07	2.18E-06
chr1	93800001:93900000	21	0.000393133	9.06E-05	2.15E-06	1.93E-04	1.99E-05	8.12E-05	2.22E-07	5.68E-05	9.39E-06	0.000161822
chr1	93900001:94000000	18	0.000297896	6.87E-05	1.33E-06	1.20E-04	9.93E-06	4.05E-05	2.22E-07	5.68E-05	5.84E-06	0.000100717
chr1	94000001:94100000	16	0.000151779	3.50E-05	8.31E-07	7.47E-05	1.76E-05	7.19E-05	1.90E-07	4.88E-05	4.67E-06	8.05E-05
chr1	94100001:94200000	23	0.000359199	8.28E-05	2.29E-06	2.06E-04	1.55E-05	6.33E-05	3.36E-07	8.61E-05	9.46E-06	0.000163041
chr1	94200001:94300000	16	0.000151355	3.49E-05	5.13E-07	4.61E-05	1.33E-05	5.41E-05	3.45E-07	8.85E-05	2.38E-06	4.11E-05
chr1	94300001:94400000	37	0.000611674	1.41E-04	1.55E-06	1.39E-04	3.22E-05	1.31E-04	8.89E-07	2.28E-04	9.90E-06	0.000170761
chr1	94400001:94500000	48	0.000931012	2.15E-04	2.67E-06	2.40E-04	3.06E-05	1.25E-04	6.05E-07	1.55E-04	1.50E-05	0.000258742
chr1	94500001:94600000	26	0.000675186	1.56E-04	1.26E-06	1.13E-04	2.94E-05	1.20E-04	3.15E-07	8.07E-05	6.50E-06	0.000112049
chr1	94600001:94700000	22	0.000269953	6.22E-05	1.33E-06	1.20E-04	2.19E-05	8.95E-05	2.68E-07	6.86E-05	4.22E-06	7.28E-05
chr1	94700001:94800000	42	0.000459998	1.06E-04	2.62E-06	2.36E-04	5.00E-05	2.04E-04	5.64E-07	1.45E-04	1.56E-05	0.00026915
chr1	94800001:94900000	23	0.00054261	1.25E-04	1.35E-06	1.22E-04	6.13E-05	2.50E-04	1.04E-06	2.66E-04	7.84E-06	0.000135166
chr1	94900001:95000000	7	5.16E-05	1.19E-05	4.68E-07	4.21E-05	5.69E-06	2.32E-05	4.70E-08	1.20E-05	8.52E-07	1.47E-05
chr1	95000001:95100000	21	0.000371851	8.57E-05	1.07E-06	9.61E-05	2.01E-05	8.21E-05	2.55E-07	6.55E-05	4.25E-06	7.32E-05
chr1	95100001:95200000	34	0.00044074	1.02E-04	1.67E-06	1.51E-04	2.43E-05	9.91E-05	4.79E-07	1.23E-04	6.96E-06	0.000120014
chr1	95200001:95300000	37	0.000818187	1.89E-04	1.59E-06	1.43E-04	3.79E-05	1.55E-04	7.86E-07	2.02E-04	1.61E-05	0.000277972
chr1	95300001:95400000	33	0.000403164	9.29E-05	2.46E-06	2.21E-04	2.56E-05	1.04E-04	4.61E-07	1.18E-04	9.03E-06	0.00015562
chr1	95400001:95500000	19	0.000380799	8.78E-05	8.57E-07	7.71E-05	1.33E-05	5.40E-05	2.34E-07	6.00E-05	4.90E-06	8.45E-05
chr1	95500001:95600000	15	0.00017044	3.93E-05	5.80E-07	5.22E-05	1.47E-05	5.99E-05	2.20E-07	5.63E-05	4.68E-06	8.07E-05
chr1	95600001:95700000	25	0.000578424	1.33E-04	1.07E-06	9.62E-05	1.82E-05	7.42E-05	2.90E-07	7.42E-05	6.63E-06	0.000114285
chr1	95700001:95800000	18	0.000168491	3.88E-05	7.62E-07	6.86E-05	2.14E-05	8.72E-05	5.73E-07	1.47E-04	5.57E-06	9.60E-05
chr1	95800001:95900000	22	0.00142794	3.29E-04	1.27E-06	1.14E-04	2.07E-05	8.43E-05	2.88E-07	7.38E-05	6.03E-06	0.00010397
chr1	95900001:96000000	30	0.000358199	8.26E-05	1.61E-06	1.45E-04	3.08E-05	1.25E-04	2.93E-07	7.51E-05	8.29E-06	0.000143015
chr1	96000001:96100000	19	0.000335475	7.73E-05	9.26E-07	8.32E-05	2.62E-05	1.07E-04	3.67E-07	9.40E-05	5.02E-06	8.66E-05
chr1	96100001:96200000	25	0.000209242	4.82E-05	1.15E-06	1.04E-04	2.28E-05	9.29E-05	3.74E-07	9.60E-05	9.33E-06	0.00016089
chr1	96200001:96300000	24	0.000216741	5.00E-05	6.60E-06	5.94E-04	2.53E-05	1.03E-04	5.87E-07	1.50E-04	1.28E-05	0.000221053
chr1	96300001:96400000	33	0.000398853	9.19E-05	9.86E-07	8.87E-05	2.23E-05	9.10E-05	5.68E-07	1.46E-04	6.66E-06	0.000114893
chr1	96400001:96500000	12	0.000363515	8.38E-05	5.68E-07	5.11E-05	7.90E-06	3.22E-05	1.70E-07	4.35E-05	2.88E-06	4.96E-05
chr1	96500001:96600000	31	0.000363132	8.37E-05	1.58E-06	1.42E-04	2.82E-05	1.15E-04	6.24E-07	1.60E-04	7.24E-06	0.000124841
chr1	96600001:96700000	9	5.63E-05	1.30E-05	5.04E-07	4.53E-05	3.23E-06	1.32E-05	1.05E-07	2.69E-05	2.95E-06	5.09E-05
chr1	96700001:96800000	17	0.000472421	1.09E-04	1.38E-06	1.24E-04	1.93E-05	7.87E-05	2.25E-07	5.77E-05	6.16E-06	0.000106273
chr1	96800001:96900000	12	0.000548108	1.26E-04	5.64E-07	5.07E-05	1.57E-05	6.40E-05	1.60E-07	4.10E-05	2.99E-06	5.15E-05
chr1	96900001:97000000	40	0.000590004	1.36E-04	2.55E-06	2.30E-04	4.49E-05	1.83E-04	4.25E-07	1.09E-04	1.07E-05	0.00018404
chr1	97000001:97100000	49	0.000721599	1.66E-04	1.63E-06	1.46E-04	3.35E-05	1.37E-04	4.55E-07	1.17E-04	9.08E-06	0.000156597
chr1	97100001:97200000	51	0.001143375	2.64E-04	4.54E-06	4.09E-04	5.06E-05	2.06E-04	8.28E-07	2.12E-04	1.42E-05	0.000245162
chr1	97200001:97300000	39	0.000618519	1.43E-04	3.86E-06	3.47E-04	3.12E-05	1.27E-04	4.34E-07	1.11E-04	8.64E-06	0.000149044
chr1	97300001:97400000	49	0.000730602	1.68E-04	3.37E-06	3.03E-04	3.59E-05	1.46E-04	1.36E-06	3.50E-04	1.30E-05	0.000224731
chr1	97400001:97500000	24	0.000574987	1.33E-04	2.06E-06	1.85E-04	1.71E-05	6.98E-05	2.36E-07	6.05E-05	9.27E-06	0.00015985
chr1	97500001:97600000	15	0.000152013	3.50E-05	2.91E-06	2.62E-04	1.82E-05	7.41E-05	1.99E-07	5.12E-05	5.56E-06	9.58E-05
chr1	97600001:97700000	51	0.001078103	2.48E-04	4.42E-06	3.98E-04	3.43E-05	1.40E-04	4.94E-07	1.27E-04	1.98E-05	0.000341129
chr1	97700001:97800000	26	0.000699999	1.61E-04	3.13E-06	2.81E-04	6.07E-05	2.48E-04	3.34E-07	8.56E-05	7.84E-06	0.000135155
chr1	97800001:97900000	30	0.000336875	7.76E-05	2.12E-06	1.91E-04	4.21E-05	1.71E-04	3.81E-07	9.78E-05	1.25E-05	0.000215932
chr1	97900001:98000000	23	0.000324691	7.48E-05	1.67E-06	1.50E-04	3.42E-05	1.40E-04	2.92E-07	7.50E-05	6.15E-06	0.00010599
chr1	98000001:98100000	21	0.000390413	9.00E-05	1.64E-06	1.48E-04	1.99E-05	8.12E-05	2.59E-07	6.65E-05	4.09E-06	7.05E-05
chr1	98100001:98200000	28	0.000487825	1.12E-04	2.00E-06	1.80E-04	1.62E-05	6.59E-05	1.96E-07	5.02E-05	5.26E-06	9.07E-05
chr1	98200001:98300000	21	0.000431852	9.95E-05	1.91E-06	1.72E-04	2.07E-05	8.44E-05	2.48E-07	6.37E-05	4.88E-06	8.41E-05
chr1	98300001:98400000	13	9.80E-05	2.26E-05	1.12E-06	1.01E-04	8.07E-06	3.29E-05	2.35E-07	6.03E-05	3.23E-06	5.57E-05
chr1	98400001:98500000	13	0.0001804	4.16E-05	6.99E-07	6.29E-05	7.58E-06	3.09E-05	9.18E-08	2.35E-05	4.24E-06	7.31E-05
chr1	98500001:98600000	21	0.000341953	7.88E-05	1.71E-06	1.54E-04	3.65E-05	1.49E-04	2.59E-07	6.64E-05	6.88E-06	0.000118551
chr1	98600001:98700000	38	0.000716717	1.65E-04	5.09E-06	4.58E-04	4.12E-05	1.68E-04	2.52E-07	6.46E-05	1.29E-05	0.000221678
chr1	98700001:98800000	23	0.000332129	7.66E-05	3.88E-06	3.49E-04	1.20E-05	4.88E-05	1.32E-07	3.39E-05	8.52E-06	0.000146953
chr1	98800001:98900000	18	0.000266613	6.15E-05	9.60E-07	8.64E-05	9.05E-06	3.69E-05	2.39E-07	6.14E-05	3.71E-06	6.40E-05
chr1	98900001:99000000	15	0.00053443	1.23E-04	7.13E-07	6.41E-05	1.59E-05	6.47E-05	1.60E-07	4.10E-05	5.37E-06	9.26E-05
chr1	99000001:99100000	7	6.94E-05	1.60E-05	5.80E-07	5.21E-05	1.09E-05	4.44E-05	1.80E-07	4.61E-05	1.26E-06	2.17E-05
chr1	99100001:99200000	44	0.00046796	1.08E-04	3.26E-06	2.93E-04	4.28E-05	1.74E-04	4.14E-07	1.06E-04	1.96E-05	0.00033816
chr1	99200001:99300000	15	0.000259479	5.98E-05	1.34E-06	1.20E-04	2.49E-05	1.01E-04	2.09E-07	5.35E-05	4.54E-06	7.82E-05
chr1	99300001:99400000	21	0.000169282	3.90E-05	1.40E-06	1.26E-04	1.39E-05	5.67E-05	3.67E-07	9.41E-05	5.24E-06	9.03E-05
chr1	99400001:99500000	29	0.000384236	8.86E-05	4.42E-06	3.98E-04	2.77E-05	1.13E-04	2.81E-07	7.20E-05	6.14E-06	0.000105839
chr1	99500001:99600000	23	0.00038224	8.81E-05	3.05E-06	2.75E-04	1.33E-05	5.43E-05	3.03E-07	7.76E-05	4.95E-06	8.54E-05
chr1	99600001:99700000	25	0.000445082	1.03E-04	2.69E-06	2.42E-04	3.97E-05	1.62E-04	2.74E-07	7.03E-05	5.31E-06	9.16E-05
chr1	99700001:99800000	18	0.000342198	7.89E-05	1.52E-06	1.36E-04	1.38E-05	5.63E-05	5.65E-07	1.45E-04	5.86E-06	0.000101108
chr1	99800001:99900000	11	0.000199114	4.59E-05	4.29E-07	3.86E-05	1.07E-05	4.36E-05	2.55E-07	6.54E-05	3.00E-06	5.17E-05
chr1	99900001:100000000	16	0.000287138	6.62E-05	7.36E-07	6.62E-05	4.60E-05	1.88E-04	4.53E-07	1.16E-04	3.19E-06	5.49E-05
chr1	100000001:100100000	41	0.000802223	1.85E-04	1.33E-06	1.19E-04	0.000219731	8.96E-04	8.81E-07	2.26E-04	8.06E-06	0.000138929
chr1	100100001:100200000	27	0.000531208	1.22E-04	1.97E-06	1.77E-04	3.21E-05	1.31E-04	5.30E-07	1.36E-04	1.63E-05	0.000280994
chr1	100200001:100300000	23	0.00030169	6.95E-05	1.41E-06	1.27E-04	1.75E-05	7.15E-05	2.73E-07	7.01E-05	7.94E-06	0.000136892
chr1	100300001:100400000	20	0.000387807	8.94E-05	1.62E-06	1.45E-04	2.01E-05	8.19E-05	2.61E-07	6.69E-05	7.73E-06	0.00013335
chr1	100400001:100500000	19	0.000411898	9.49E-05	1.48E-06	1.33E-04	2.10E-05	8.56E-05	2.32E-07	5.95E-05	7.90E-06	0.000136272
chr1	100500001:100600000	13	0.000230024	5.30E-05	5.07E-07	4.56E-05	6.31E-06	2.57E-05	1.80E-07	4.61E-05	2.57E-06	4.43E-05
chr1	100600001:100700000	24	0.000295188	6.80E-05	8.66E-07	7.79E-05	2.45E-05	9.98E-05	3.56E-07	9.13E-05	6.10E-06	0.000105119
chr1	100700001:100800000	36	0.000589881	1.36E-04	1.58E-06	1.42E-04	3.12E-05	1.27E-04	8.13E-07	2.08E-04	1.05E-05	0.000181659
chr1	100800001:100900000	39	0.000548713	1.26E-04	2.01E-06	1.81E-04	3.77E-05	1.54E-04	5.79E-07	1.49E-04	7.81E-06	0.000134693
chr1	100900001:101000000	16	0.000258775	5.96E-05	1.43E-06	1.29E-04	9.57E-06	3.90E-05	2.04E-07	5.24E-05	3.54E-06	6.11E-05
chr1	101000001:101100000	16	0.000163385	3.77E-05	1.14E-06	1.02E-04	1.05E-05	4.27E-05	1.61E-07	4.12E-05	3.67E-06	6.33E-05
chr1	101100001:101200000	34	0.000405663	9.35E-05	1.38E-06	1.24E-04	2.59E-05	1.06E-04	5.12E-07	1.31E-04	8.80E-06	0.000151758
chr1	101200001:101300000	6	6.96E-05	1.60E-05	3.05E-07	2.75E-05	6.16E-06	2.51E-05	6.24E-08	1.60E-05	9.40E-07	1.62E-05
chr1	101300001:101400000	21	0.000197481	4.55E-05	1.35E-06	1.22E-04	1.57E-05	6.40E-05	3.06E-07	7.84E-05	8.83E-06	0.000152268
chr1	101400001:101500000	27	0.000565518	1.30E-04	1.71E-06	1.53E-04	2.27E-05	9.24E-05	2.73E-07	6.99E-05	7.33E-06	0.000126336
chr1	101500001:101600000	16	0.000194748	4.49E-05	4.08E-07	3.67E-05	8.75E-06	3.57E-05	1.52E-07	3.89E-05	1.68E-06	2.90E-05
chr1	101600001:101700000	10	0.000139308	3.21E-05	3.77E-07	3.39E-05	1.89E-06	7.70E-06	8.24E-08	2.11E-05	3.44E-06	5.92E-05
chr1	101700001:101800000	21	0.000273824	6.31E-05	7.37E-07	6.63E-05	1.77E-05	7.23E-05	5.00E-07	1.28E-04	7.07E-06	0.00012195
chr1	101800001:101900000	23	0.000235307	5.42E-05	1.12E-06	1.01E-04	7.86E-06	3.21E-05	4.33E-07	1.11E-04	9.40E-06	0.000162
chr1	101900001:102000000	36	0.000487488	1.12E-04	1.29E-06	1.16E-04	2.36E-05	9.62E-05	4.74E-07	1.22E-04	8.43E-06	0.00014529
chr1	102000001:102100000	40	0.000580593	1.34E-04	1.76E-06	1.58E-04	3.15E-05	1.29E-04	5.15E-07	1.32E-04	6.31E-06	0.000108729
chr1	102100001:102200000	17	0.000362885	8.36E-05	7.60E-07	6.83E-05	1.65E-05	6.73E-05	1.70E-07	4.36E-05	8.06E-06	0.000139037
chr1	102200001:102300000	17	0.000200812	4.63E-05	7.18E-07	6.46E-05	1.52E-05	6.22E-05	2.23E-07	5.72E-05	6.30E-06	0.000108545
chr1	102300001:102400000	21	0.000455459	1.05E-04	1.01E-06	9.05E-05	1.41E-05	5.74E-05	1.61E-07	4.14E-05	5.25E-06	9.05E-05
chr1	102400001:102500000	19	0.00024394	5.62E-05	1.05E-06	9.42E-05	1.24E-05	5.07E-05	2.86E-07	7.34E-05	7.56E-06	0.000130274
chr1	102500001:102600000	16	0.000358675	8.27E-05	7.12E-07	6.41E-05	1.58E-05	6.45E-05	2.72E-07	6.99E-05	7.46E-06	0.000128548
chr1	102600001:102700000	11	0.00023006	5.30E-05	7.07E-07	6.36E-05	3.95E-06	1.61E-05	1.04E-07	2.66E-05	4.78E-06	8.25E-05
chr1	102700001:102800000	22	0.000313803	7.23E-05	3.22E-06	2.89E-04	3.66E-05	1.49E-04	3.65E-07	9.37E-05	3.54E-05	0.000609641
chr1	102800001:102900000	16	0.00014678	3.38E-05	2.31E-06	2.08E-04	1.74E-05	7.11E-05	2.96E-07	7.59E-05	5.49E-06	9.47E-05
chr1	102900001:103000000	9	8.81E-05	2.03E-05	5.85E-07	5.26E-05	9.60E-06	3.91E-05	1.12E-07	2.87E-05	2.82E-06	4.87E-05
chr1	103000001:103100000	28	0.000457116	1.05E-04	1.47E-06	1.32E-04	2.86E-05	1.17E-04	3.36E-07	8.60E-05	7.40E-06	0.000127541
chr1	103100001:103200000	29	0.000503866	1.16E-04	2.76E-06	2.48E-04	3.55E-05	1.45E-04	4.05E-07	1.04E-04	8.29E-06	0.000142966
chr1	103200001:103300000	23	0.000254574	5.87E-05	1.61E-06	1.45E-04	2.11E-05	8.59E-05	3.44E-07	8.83E-05	9.01E-06	0.000155432
chr1	103300001:103400000	27	0.00032811	7.56E-05	1.22E-06	1.10E-04	2.90E-05	1.18E-04	3.71E-07	9.51E-05	9.58E-06	0.000165247
chr1	103400001:103500000	19	0.00029718	6.85E-05	2.23E-06	2.00E-04	1.55E-05	6.34E-05	3.72E-07	9.53E-05	5.13E-06	8.84E-05
chr1	103500001:103600000	32	0.000301098	6.94E-05	2.19E-06	1.97E-04	3.30E-05	1.34E-04	3.59E-07	9.22E-05	1.92E-05	0.000331217
chr1	103600001:103700000	34	0.00041409	9.54E-05	1.44E-06	1.29E-04	2.72E-05	1.11E-04	4.14E-07	1.06E-04	1.15E-05	0.000197681
chr1	103700001:103800000	22	0.000347394	8.01E-05	1.45E-06	1.30E-04	1.92E-05	7.82E-05	2.62E-07	6.72E-05	7.52E-06	0.000129715
chr1	103800001:103900000	24	0.000141117	3.25E-05	1.30E-06	1.17E-04	1.40E-05	5.72E-05	2.69E-07	6.89E-05	1.34E-05	0.000231101
chr1	103900001:104000000	22	0.000306158	7.06E-05	1.39E-06	1.25E-04	1.62E-05	6.59E-05	1.83E-07	4.68E-05	8.60E-06	0.000148335
chr1	104000001:104100000	34	0.0004683	1.08E-04	1.08E-06	9.69E-05	2.32E-05	9.44E-05	3.86E-07	9.90E-05	1.39E-05	0.000239636
chr1	104100001:104200000	20	0.00021269	4.90E-05	1.58E-06	1.42E-04	1.73E-05	7.06E-05	2.88E-07	7.38E-05	9.22E-06	0.000158969
chr1	104200001:104300000	16	0.00014528	3.35E-05	7.35E-07	6.61E-05	5.90E-06	2.40E-05	6.62E-08	1.70E-05	7.23E-06	0.000124722
chr1	104300001:104400000	10	8.40E-05	1.94E-05	1.66E-07	1.49E-05	7.73E-06	3.15E-05	6.78E-08	1.74E-05	2.08E-06	3.59E-05
chr1	104400001:104500000	14	0.000170897	3.94E-05	8.14E-07	7.32E-05	1.73E-05	7.07E-05	1.92E-07	4.92E-05	4.52E-06	7.79E-05
chr1	104500001:104600000	16	0.000304689	7.02E-05	8.88E-07	7.99E-05	1.27E-05	5.16E-05	1.21E-07	3.09E-05	5.80E-06	1.00E-04
chr1	104600001:104700000	11	0.000248452	5.73E-05	2.51E-07	2.25E-05	7.78E-06	3.17E-05	9.69E-08	2.49E-05	7.08E-06	0.000122084
chr1	104700001:104800000	13	0.000335157	7.72E-05	5.20E-07	4.67E-05	9.18E-06	3.74E-05	1.58E-07	4.05E-05	4.07E-06	7.02E-05
chr1	104800001:104900000	13	0.000145197	3.35E-05	1.05E-06	9.40E-05	7.67E-06	3.13E-05	1.01E-07	2.58E-05	4.10E-06	7.07E-05
chr1	104900001:105000000	18	0.000229184	5.28E-05	8.43E-07	7.58E-05	1.98E-05	8.06E-05	2.72E-07	6.96E-05	4.47E-06	7.70E-05
chr1	105000001:105100000	14	0.000166084	3.83E-05	9.41E-07	8.46E-05	1.07E-05	4.38E-05	2.92E-07	7.49E-05	4.76E-06	8.20E-05
chr1	105100001:105200000	21	0.000320781	7.39E-05	1.93E-06	1.73E-04	2.76E-05	1.13E-04	2.60E-07	6.66E-05	8.47E-06	0.00014611
chr1	105200001:105300000	9	9.24E-05	2.13E-05	6.75E-07	6.07E-05	1.85E-05	7.52E-05	4.76E-08	1.22E-05	4.82E-06	8.30E-05
chr1	105300001:105400000	20	0.000266879	6.15E-05	1.11E-06	9.94E-05	2.94E-05	1.20E-04	2.27E-07	5.83E-05	1.35E-05	0.000232551
chr1	105400001:105500000	16	0.00027216	6.27E-05	7.96E-07	7.16E-05	1.17E-05	4.76E-05	2.56E-07	6.55E-05	1.60E-05	0.000275924
chr1	105500001:105600000	15	0.000272999	6.29E-05	1.23E-06	1.11E-04	2.01E-05	8.20E-05	1.28E-07	3.29E-05	6.53E-06	0.000112635
chr1	105600001:105700000	18	0.000198852	4.58E-05	1.20E-06	1.08E-04	1.19E-05	4.87E-05	1.39E-07	3.56E-05	4.65E-06	8.02E-05
chr1	105700001:105800000	36	0.000685791	1.58E-04	1.69E-06	1.52E-04	3.33E-05	1.36E-04	4.20E-07	1.08E-04	9.18E-06	0.000158345
chr1	105800001:105900000	8	9.81E-05	2.26E-05	4.98E-07	4.48E-05	4.02E-05	1.64E-04	1.07E-07	2.74E-05	2.88E-06	4.96E-05
chr1	105900001:106000000	18	0.000157469	3.63E-05	7.05E-07	6.34E-05	2.21E-05	9.01E-05	2.74E-07	7.02E-05	5.27E-06	9.08E-05
chr1	106000001:106100000	16	0.000201353	4.64E-05	9.58E-07	8.62E-05	1.24E-05	5.07E-05	2.13E-07	5.46E-05	3.42E-06	5.90E-05
chr1	106100001:106200000	18	0.000183524	4.23E-05	6.49E-07	5.84E-05	1.08E-05	4.42E-05	2.27E-07	5.82E-05	4.08E-06	7.04E-05
chr1	106200001:106300000	12	0.000209486	4.83E-05	5.98E-07	5.37E-05	1.38E-05	5.64E-05	1.63E-07	4.18E-05	1.33E-06	2.30E-05
chr1	106300001:106400000	28	0.0005739	1.32E-04	9.02E-06	8.12E-04	2.46E-05	1.00E-04	3.37E-07	8.64E-05	8.59E-06	0.000148045
chr1	106400001:106500000	26	0.000273429	6.30E-05	3.12E-06	2.80E-04	1.27E-05	5.17E-05	1.82E-07	4.66E-05	8.20E-06	0.000141373
chr1	106500001:106600000	13	0.000121472	2.80E-05	9.10E-07	8.19E-05	1.64E-05	6.70E-05	1.28E-07	3.29E-05	3.63E-06	6.25E-05
chr1	106600001:106700000	23	0.000341487	7.87E-05	1.37E-06	1.23E-04	1.34E-05	5.48E-05	4.26E-07	1.09E-04	7.83E-06	0.000134988
chr1	106700001:106800000	24	0.000288412	6.65E-05	1.90E-06	1.71E-04	2.30E-05	9.39E-05	2.56E-07	6.55E-05	6.59E-06	0.000113676
chr1	106800001:106900000	26	0.000291446	6.72E-05	1.52E-06	1.36E-04	2.06E-05	8.38E-05	2.56E-07	6.55E-05	6.87E-06	0.000118465
chr1	106900001:107000000	14	0.000160848	3.71E-05	1.24E-06	1.12E-04	3.51E-06	1.43E-05	1.93E-07	4.96E-05	3.17E-06	5.46E-05
chr1	107000001:107100000	22	0.000317066	7.31E-05	9.89E-07	8.90E-05	2.00E-05	8.15E-05	2.05E-07	5.25E-05	1.05E-05	0.00018181
chr1	107100001:107200000	17	9.80E-05	2.26E-05	1.04E-06	9.33E-05	1.02E-05	4.15E-05	2.27E-07	5.82E-05	5.50E-06	9.48E-05
chr1	107200001:107300000	17	0.000485779	1.12E-04	9.95E-07	8.95E-05	1.84E-05	7.49E-05	1.97E-07	5.04E-05	6.13E-06	0.00010574
chr1	107300001:107400000	24	0.000446968	1.03E-04	1.52E-06	1.36E-04	1.78E-05	7.24E-05	3.13E-07	8.03E-05	9.60E-06	0.000165608
chr1	107400001:107500000	7	5.74E-05	1.32E-05	7.19E-07	6.46E-05	9.54E-06	3.89E-05	2.11E-07	5.42E-05	1.84E-06	3.17E-05
chr1	107500001:107600000	30	0.000428815	9.88E-05	1.49E-06	1.34E-04	2.27E-05	9.26E-05	3.67E-07	9.42E-05	1.13E-05	0.000195317
chr1	107600001:107700000	15	0.000206005	4.75E-05	8.48E-07	7.63E-05	1.31E-05	5.33E-05	2.95E-07	7.57E-05	3.25E-06	5.60E-05
chr1	107700001:107800000	11	0.000241627	5.57E-05	3.43E-07	3.08E-05	7.13E-06	2.91E-05	1.18E-07	3.02E-05	2.36E-06	4.07E-05
chr1	107800001:107900000	10	7.41E-05	1.71E-05	1.29E-05	1.16E-03	1.00E-05	4.08E-05	1.06E-07	2.71E-05	3.43E-06	5.92E-05
chr1	107900001:108000000	19	0.000193261	4.45E-05	1.02E-06	9.21E-05	1.68E-05	6.85E-05	2.78E-07	7.13E-05	5.25E-06	9.05E-05
chr1	108000001:108100000	21	0.000367091	8.46E-05	1.05E-06	9.49E-05	1.42E-05	5.77E-05	3.04E-07	7.81E-05	5.44E-06	9.38E-05
chr1	108100001:108200000	26	0.000234235	5.40E-05	5.89E-07	5.30E-05	3.80E-05	1.55E-04	4.31E-07	1.11E-04	5.04E-06	8.69E-05
chr1	108200001:108300000	36	0.000447002	1.03E-04	2.05E-06	1.84E-04	2.66E-05	1.08E-04	4.25E-07	1.09E-04	1.19E-05	0.000204531
chr1	108300001:108400000	39	0.001105165	2.55E-04	2.47E-06	2.23E-04	5.93E-05	2.42E-04	8.30E-07	2.13E-04	1.25E-05	0.000215439
chr1	108400001:108500000	42	0.000617175	1.42E-04	1.05E-05	9.48E-04	3.36E-05	1.37E-04	8.83E-07	2.26E-04	7.99E-06	0.000137768
chr1	108500001:108600000	12	0.000157127	3.62E-05	8.74E-07	7.86E-05	7.95E-06	3.24E-05	2.19E-07	5.62E-05	4.72E-06	8.13E-05
chr1	108600001:108700000	25	0.000310785	7.16E-05	1.49E-06	1.34E-04	5.55E-05	2.26E-04	2.78E-07	7.13E-05	5.30E-06	9.13E-05
chr1	108700001:108800000	30	0.000548159	1.26E-04	1.06E-06	9.50E-05	2.29E-05	9.34E-05	3.21E-07	8.23E-05	1.02E-05	0.000176205
chr1	108800001:108900000	11	0.000284144	6.55E-05	7.89E-07	7.10E-05	1.44E-05	5.89E-05	1.69E-07	4.33E-05	1.85E-06	3.19E-05
chr1	108900001:109000000	22	0.000317913	7.33E-05	1.39E-06	1.25E-04	1.41E-05	5.76E-05	5.15E-07	1.32E-04	9.35E-06	0.000161278
chr1	109000001:109100000	20	0.000178476	4.11E-05	7.59E-07	6.83E-05	2.07E-05	8.44E-05	2.42E-07	6.22E-05	8.94E-06	0.000154152
chr1	109100001:109200000	22	0.000476575	1.10E-04	6.56E-07	5.90E-05	1.81E-05	7.38E-05	3.77E-07	9.67E-05	7.67E-06	0.00013233
chr1	109200001:109300000	46	0.000885436	2.04E-04	1.57E-06	1.41E-04	2.65E-05	1.08E-04	6.02E-07	1.54E-04	1.53E-05	0.00026372
chr1	109300001:109400000	20	0.000825724	1.90E-04	7.27E-07	6.54E-05	2.53E-05	1.03E-04	3.36E-07	8.61E-05	1.06E-05	0.000182902
chr1	109400001:109500000	38	0.000917448	2.11E-04	1.62E-06	1.46E-04	3.31E-05	1.35E-04	5.07E-07	1.30E-04	1.16E-05	0.000200562
chr1	109500001:109600000	49	0.000698952	1.61E-04	2.03E-06	1.82E-04	3.32E-05	1.35E-04	5.39E-07	1.38E-04	2.49E-05	0.000429173
chr1	109600001:109700000	27	0.000346544	7.99E-05	1.22E-06	1.10E-04	2.01E-05	8.18E-05	3.85E-07	9.88E-05	7.58E-06	0.000130615
chr1	109700001:109800000	20	0.000216021	4.98E-05	1.07E-06	9.65E-05	1.30E-05	5.31E-05	3.71E-07	9.52E-05	7.46E-06	0.000128662
chr1	109800001:109900000	14	0.000210849	4.86E-05	5.13E-07	4.61E-05	1.35E-05	5.51E-05	1.49E-07	3.83E-05	6.25E-06	0.00010768
chr1	109900001:110000000	6	3.96E-05	9.14E-06	2.59E-07	2.33E-05	2.28E-06	9.31E-06	6.23E-08	1.60E-05	1.97E-06	3.40E-05
chr1	110000001:110100000	17	0.000342781	7.90E-05	8.96E-07	8.06E-05	1.87E-05	7.62E-05	2.07E-07	5.30E-05	3.89E-06	6.70E-05
chr1	110100001:110200000	10	0.000206354	4.76E-05	1.87E-06	1.68E-04	6.35E-06	2.59E-05	1.28E-07	3.27E-05	3.80E-06	6.55E-05
chr1	110200001:110300000	7	8.26E-05	1.90E-05	4.45E-07	4.00E-05	6.71E-06	2.73E-05	7.94E-08	2.04E-05	2.43E-06	4.19E-05
chr1	110300001:110400000	17	0.00043723	1.01E-04	7.36E-07	6.62E-05	2.92E-05	1.19E-04	1.49E-07	3.82E-05	6.87E-06	0.000118522
chr1	110400001:110500000	6	0.000127577	2.94E-05	4.86E-07	4.37E-05	7.26E-06	2.96E-05	8.95E-08	2.29E-05	2.24E-06	3.87E-05
chr1	110500001:110600000	12	0.000227237	5.24E-05	3.96E-07	3.56E-05	1.64E-05	6.68E-05	1.41E-07	3.61E-05	4.12E-06	7.11E-05
chr1	110600001:110700000	11	0.00022708	5.23E-05	3.65E-07	3.28E-05	1.29E-05	5.28E-05	1.77E-07	4.54E-05	1.56E-06	2.70E-05
chr1	110700001:110800000	20	0.000263107	6.06E-05	9.79E-07	8.81E-05	2.08E-05	8.49E-05	2.65E-07	6.81E-05	5.27E-06	9.08E-05
chr1	110800001:110900000	19	0.000189634	4.37E-05	4.95E-07	4.45E-05	1.68E-05	6.86E-05	2.49E-07	6.38E-05	1.29E-05	0.000221924
chr1	110900001:111000000	17	0.000746556	1.72E-04	6.08E-07	5.47E-05	1.45E-05	5.89E-05	3.13E-07	8.03E-05	3.88E-05	0.000668832
chr1	111000001:111100000	26	0.001294273	2.98E-04	1.32E-06	1.19E-04	5.04E-05	2.06E-04	4.17E-07	1.07E-04	0.000139044	0.002397416
chr1	111100001:111200000	31	0.000654914	1.51E-04	1.01E-06	9.05E-05	3.59E-05	1.46E-04	5.84E-07	1.50E-04	1.27E-05	0.000219461
chr1	111200001:111300000	44	0.00077624	1.79E-04	1.97E-06	1.77E-04	4.48E-05	1.83E-04	5.54E-07	1.42E-04	1.23E-05	0.000211872
chr1	111300001:111400000	28	0.000312027	7.19E-05	1.11E-06	9.96E-05	2.23E-05	9.07E-05	4.20E-07	1.08E-04	1.49E-05	0.000256624
chr1	111400001:111500000	17	0.000349518	8.06E-05	1.17E-06	1.05E-04	1.83E-05	7.47E-05	1.81E-07	4.63E-05	3.96E-06	6.83E-05
chr1	111500001:111600000	25	0.000346867	7.99E-05	9.01E-07	8.10E-05	2.20E-05	8.99E-05	2.26E-07	5.80E-05	1.00E-05	0.000172703
chr1	111600001:111700000	15	0.000223258	5.15E-05	1.06E-06	9.52E-05	1.40E-05	5.70E-05	1.57E-07	4.03E-05	3.18E-06	5.48E-05
chr1	111700001:111800000	8	0.000151823	3.50E-05	2.76E-07	2.48E-05	7.14E-06	2.91E-05	7.73E-08	1.98E-05	2.21E-06	3.81E-05
chr1	111800001:111900000	7	4.15E-05	9.56E-06	3.28E-07	2.95E-05	1.26E-05	5.13E-05	8.62E-08	2.21E-05	3.12E-06	5.38E-05
chr1	111900001:112000000	24	0.000616528	1.42E-04	1.72E-06	1.55E-04	4.46E-05	1.82E-04	2.00E-07	5.13E-05	8.35E-06	0.00014393
chr1	112000001:112100000	13	0.000111952	2.58E-05	5.42E-07	4.88E-05	1.42E-05	5.80E-05	2.26E-07	5.79E-05	4.83E-06	8.33E-05
chr1	112100001:112200000	14	0.000243111	5.60E-05	1.40E-06	1.26E-04	8.24E-06	3.36E-05	9.58E-08	2.46E-05	2.28E-06	3.93E-05
chr1	112200001:112300000	29	0.000291785	6.73E-05	1.45E-06	1.30E-04	2.59E-05	1.06E-04	3.88E-07	9.95E-05	9.42E-06	0.000162481
chr1	112300001:112400000	21	0.000192465	4.44E-05	1.03E-06	9.25E-05	2.40E-05	9.77E-05	6.87E-07	1.76E-04	7.49E-06	0.000129211
chr1	112400001:112500000	26	0.00063648	1.47E-04	1.08E-06	9.73E-05	2.67E-05	1.09E-04	2.81E-07	7.22E-05	7.95E-06	0.000137003
chr1	112500001:112600000	16	0.00021207	4.89E-05	6.57E-07	5.91E-05	2.66E-05	1.09E-04	4.09E-07	1.05E-04	4.29E-06	7.40E-05
chr1	112600001:112700000	37	0.000604006	1.39E-04	1.49E-06	1.34E-04	2.04E-05	8.34E-05	3.55E-07	9.09E-05	9.25E-06	0.000159464
chr1	112700001:112800000	14	0.000427582	9.86E-05	8.33E-06	7.49E-04	1.05E-05	4.27E-05	1.51E-07	3.86E-05	5.12E-06	8.83E-05
chr1	112800001:112900000	23	0.001247384	2.88E-04	1.90E-06	1.71E-04	2.55E-05	1.04E-04	2.60E-07	6.67E-05	1.07E-05	0.000184631
chr1	112900001:113000000	18	0.00047027	1.08E-04	1.65E-06	1.48E-04	1.85E-05	7.55E-05	2.29E-07	5.88E-05	4.34E-06	7.48E-05
chr1	113000001:113100000	33	0.000582864	1.34E-04	2.23E-06	2.01E-04	2.86E-05	1.17E-04	4.26E-07	1.09E-04	1.82E-05	0.000314442
chr1	113100001:113200000	27	0.00043672	1.01E-04	1.33E-06	1.19E-04	3.44E-05	1.40E-04	1.54E-07	3.96E-05	8.95E-06	0.00015439
chr1	113200001:113300000	14	0.000206532	4.76E-05	6.36E-07	5.72E-05	1.10E-05	4.50E-05	1.64E-07	4.21E-05	3.52E-06	6.06E-05
chr1	113300001:113400000	27	0.000259977	5.99E-05	1.51E-06	1.36E-04	2.92E-05	1.19E-04	3.53E-07	9.06E-05	9.08E-06	0.000156568
chr1	113400001:113500000	23	0.000194627	4.49E-05	1.24E-06	1.12E-04	2.88E-05	1.17E-04	4.09E-07	1.05E-04	8.94E-06	0.000154136
chr1	113500001:113600000	13	0.000181885	4.19E-05	8.07E-07	7.26E-05	1.08E-05	4.41E-05	1.70E-07	4.37E-05	4.26E-06	7.34E-05
chr1	113600001:113700000	18	0.000303809	7.00E-05	4.37E-07	3.93E-05	1.79E-05	7.31E-05	1.45E-07	3.71E-05	5.82E-06	0.000100286
chr1	113700001:113800000	13	0.000214933	4.95E-05	4.44E-07	3.99E-05	1.15E-05	4.69E-05	1.66E-07	4.26E-05	2.28E-06	3.94E-05
chr1	113800001:113900000	7	9.91E-05	2.28E-05	1.89E-07	1.70E-05	6.68E-06	2.72E-05	1.12E-07	2.88E-05	7.03E-07	1.21E-05
chr1	113900001:114000000	14	0.00022343	5.15E-05	6.78E-07	6.10E-05	1.27E-05	5.17E-05	1.69E-07	4.33E-05	2.60E-06	4.47E-05
chr1	114000001:114100000	17	0.000209518	4.83E-05	7.63E-07	6.87E-05	1.54E-05	6.26E-05	2.71E-07	6.94E-05	5.19E-06	8.95E-05
chr1	114100001:114200000	38	0.000449461	1.04E-04	4.57E-06	4.11E-04	1.84E-05	7.52E-05	3.13E-07	8.03E-05	1.17E-05	0.000200924
chr1	114200001:114300000	49	0.000747775	1.72E-04	1.94E-06	1.75E-04	3.47E-05	1.41E-04	4.33E-07	1.11E-04	1.86E-05	0.000320596
chr1	114300001:114400000	40	0.000537731	1.24E-04	1.95E-06	1.75E-04	3.86E-05	1.57E-04	3.80E-07	9.74E-05	2.96E-05	0.000510193
chr1	114400001:114500000	15	0.000139887	3.22E-05	4.69E-07	4.22E-05	1.82E-05	7.41E-05	1.10E-07	2.81E-05	4.05E-06	6.97E-05
chr1	114500001:114600000	23	0.000283189	6.53E-05	1.69E-06	1.52E-04	1.52E-05	6.18E-05	2.98E-07	7.64E-05	5.82E-06	0.000100386
chr1	114600001:114700000	15	0.000203142	4.68E-05	9.81E-07	8.83E-05	8.31E-06	3.39E-05	4.35E-07	1.12E-04	3.36E-06	5.79E-05
chr1	114700001:114800000	14	0.000469086	1.08E-04	2.32E-06	2.09E-04	1.85E-05	7.53E-05	2.62E-07	6.73E-05	3.12E-06	5.38E-05
chr1	114800001:114900000	12	0.000107756	2.48E-05	7.14E-07	6.42E-05	3.32E-06	1.35E-05	1.12E-07	2.87E-05	1.72E-06	2.97E-05
chr1	114900001:115000000	36	0.000860002	1.98E-04	2.03E-06	1.82E-04	3.12E-05	1.27E-04	6.68E-07	1.71E-04	1.36E-05	0.00023465
chr1	115000001:115100000	39	0.000432419	9.97E-05	2.33E-06	2.10E-04	3.93E-05	1.60E-04	3.56E-07	9.14E-05	1.16E-05	0.000200739
chr1	115100001:115200000	37	0.000680625	1.57E-04	1.78E-06	1.60E-04	3.41E-05	1.39E-04	4.71E-07	1.21E-04	1.26E-05	0.000216496
chr1	115200001:115300000	15	0.000246972	5.69E-05	6.34E-07	5.71E-05	6.08E-06	2.48E-05	2.00E-07	5.12E-05	3.85E-06	6.64E-05
chr1	115300001:115400000	42	0.00082851	1.91E-04	2.55E-06	2.29E-04	5.06E-05	2.06E-04	6.00E-07	1.54E-04	1.06E-05	0.000182662
chr1	115400001:115500000	36	0.001966841	4.53E-04	3.09E-06	2.78E-04	4.88E-05	1.99E-04	4.94E-07	1.27E-04	1.16E-05	0.00020018
chr1	115500001:115600000	13	0.000502802	1.16E-04	5.76E-07	5.18E-05	1.90E-05	7.75E-05	2.26E-07	5.80E-05	4.90E-06	8.45E-05
chr1	115600001:115700000	13	0.000197494	4.55E-05	5.22E-07	4.69E-05	1.58E-05	6.46E-05	9.74E-08	2.50E-05	5.75E-06	9.92E-05
chr1	115700001:115800000	21	0.000199481	4.60E-05	9.34E-07	8.40E-05	1.53E-05	6.24E-05	1.59E-07	4.09E-05	6.61E-06	0.000113948
chr1	115800001:115900000	12	0.000190736	4.40E-05	3.93E-07	3.54E-05	7.77E-06	3.17E-05	1.22E-07	3.12E-05	8.56E-06	0.000147595
chr1	115900001:116000000	14	0.000243496	5.61E-05	4.72E-07	4.25E-05	1.14E-05	4.65E-05	2.06E-07	5.29E-05	2.55E-06	4.39E-05
chr1	116000001:116100000	13	0.000198768	4.58E-05	6.29E-07	5.66E-05	1.55E-05	6.31E-05	1.59E-07	4.07E-05	3.49E-06	6.02E-05
chr1	116100001:116200000	20	0.000366333	8.44E-05	1.31E-06	1.18E-04	1.65E-05	6.74E-05	3.02E-07	7.75E-05	7.57E-06	0.000130482
chr1	116200001:116300000	21	0.000218073	5.03E-05	1.23E-06	1.11E-04	9.50E-06	3.88E-05	1.71E-07	4.38E-05	1.51E-05	0.000259672
chr1	116300001:116400000	50	0.000657655	1.52E-04	8.23E-06	7.40E-04	3.63E-05	1.48E-04	5.10E-07	1.31E-04	1.59E-05	0.000273332
chr1	116400001:116500000	26	0.000543532	1.25E-04	1.31E-06	1.18E-04	2.89E-05	1.18E-04	2.98E-07	7.65E-05	8.83E-06	0.000152242
chr1	116500001:116600000	23	0.000361011	8.32E-05	1.03E-06	9.24E-05	2.24E-05	9.14E-05	4.14E-07	1.06E-04	5.55E-06	9.57E-05
chr1	116600001:116700000	20	0.000150698	3.47E-05	6.90E-07	6.20E-05	8.67E-06	3.54E-05	3.12E-07	8.01E-05	6.00E-06	0.000103405
chr1	116700001:116800000	13	0.000135654	3.13E-05	5.80E-07	5.21E-05	1.00E-05	4.10E-05	1.81E-07	4.65E-05	4.79E-06	8.25E-05
chr1	116800001:116900000	16	0.000339343	7.82E-05	5.43E-07	4.89E-05	1.15E-05	4.70E-05	2.14E-07	5.50E-05	2.82E-06	4.86E-05
chr1	116900001:117000000	7	0.000152292	3.51E-05	2.52E-07	2.27E-05	8.37E-06	3.41E-05	9.17E-08	2.35E-05	2.24E-06	3.86E-05
chr1	117000001:117100000	6	0.000207661	4.79E-05	5.68E-07	5.11E-05	3.97E-06	1.62E-05	2.42E-08	6.20E-06	1.09E-06	1.89E-05
chr1	117100001:117200000	6	7.10E-05	1.64E-05	2.29E-07	2.06E-05	6.78E-06	2.76E-05	4.33E-08	1.11E-05	1.22E-06	2.11E-05
chr1	117200001:117300000	15	5.57E-05	1.28E-05	4.95E-07	4.45E-05	1.51E-05	6.17E-05	2.20E-07	5.64E-05	6.89E-06	0.000118778
chr1	117300001:117400000	27	0.000448567	1.03E-04	1.43E-06	1.29E-04	2.29E-05	9.34E-05	2.78E-07	7.12E-05	8.33E-06	0.000143574
chr1	117400001:117500000	6	0.000106394	2.45E-05	2.15E-07	1.93E-05	5.47E-06	2.23E-05	5.85E-08	1.50E-05	1.15E-06	1.98E-05
chr1	117500001:117600000	40	0.000620948	1.43E-04	1.75E-06	1.57E-04	3.85E-05	1.57E-04	3.53E-07	9.06E-05	8.65E-06	0.000149221
chr1	117600001:117700000	21	0.000385557	8.89E-05	2.12E-06	1.91E-04	3.25E-05	1.32E-04	2.20E-07	5.64E-05	4.56E-06	7.86E-05
chr1	117700001:117800000	44	0.00077145	1.78E-04	2.80E-06	2.52E-04	2.57E-05	1.05E-04	4.06E-07	1.04E-04	1.49E-05	0.000257428
chr1	117800001:117900000	17	0.000201968	4.66E-05	6.06E-07	5.45E-05	1.18E-05	4.83E-05	1.71E-07	4.38E-05	5.98E-06	0.0001031
chr1	117900001:118000000	20	0.000260622	6.01E-05	6.73E-07	6.06E-05	1.98E-05	8.08E-05	3.29E-07	8.43E-05	4.16E-06	7.17E-05
chr1	118000001:118100000	12	9.38E-05	2.16E-05	6.15E-07	5.53E-05	1.65E-05	6.73E-05	1.06E-07	2.73E-05	6.63E-06	0.000114374
chr1	118100001:118200000	45	0.000683608	1.58E-04	2.12E-06	1.90E-04	5.01E-05	2.04E-04	6.74E-07	1.73E-04	1.82E-05	0.000314073
chr1	118200001:118300000	12	0.000127182	2.93E-05	7.66E-07	6.89E-05	9.33E-06	3.80E-05	2.63E-07	6.74E-05	2.80E-06	4.84E-05
chr1	118300001:118400000	28	0.000683845	1.58E-04	1.04E-06	9.38E-05	3.24E-05	1.32E-04	2.98E-07	7.65E-05	7.69E-06	0.000132567
chr1	118400001:118500000	10	3.60E-05	8.30E-06	1.60E-07	1.44E-05	5.20E-06	2.12E-05	5.23E-08	1.34E-05	1.65E-06	2.85E-05
chr1	118500001:118600000	23	0.000292837	6.75E-05	6.08E-07	5.47E-05	1.73E-05	7.05E-05	2.82E-07	7.24E-05	7.17E-06	0.000123606
chr1	118600001:118700000	21	0.000394718	9.10E-05	2.02E-06	1.81E-04	3.28E-05	1.34E-04	3.72E-07	9.55E-05	6.07E-06	0.000104649
chr1	118700001:118800000	26	0.000583622	1.35E-04	2.31E-06	2.08E-04	1.96E-05	7.97E-05	4.96E-07	1.27E-04	8.10E-06	0.000139606
chr1	118800001:118900000	38	0.000438428	1.01E-04	1.80E-06	1.62E-04	1.90E-05	7.74E-05	3.85E-07	9.88E-05	1.53E-05	0.000264233
chr1	118900001:119000000	30	0.00027837	6.42E-05	3.40E-06	3.06E-04	2.28E-05	9.31E-05	2.12E-07	5.44E-05	6.39E-06	0.000110151
chr1	119000001:119100000	19	0.000251027	5.79E-05	9.02E-07	8.11E-05	9.64E-06	3.93E-05	2.02E-07	5.18E-05	5.89E-06	0.000101553
chr1	119100001:119200000	32	0.000295586	6.81E-05	6.64E-06	5.97E-04	1.62E-05	6.59E-05	3.42E-07	8.78E-05	9.80E-06	0.000168945
chr1	119200001:119300000	47	0.000911496	2.10E-04	2.75E-05	2.47E-03	6.18E-05	2.52E-04	7.54E-07	1.93E-04	1.20E-05	0.000206113
chr1	119300001:119400000	40	0.000491266	1.13E-04	5.01E-06	4.50E-04	3.94E-05	1.61E-04	2.29E-07	5.87E-05	1.25E-05	0.000214841
chr1	119400001:119500000	19	0.000289275	6.67E-05	9.53E-07	8.57E-05	1.14E-05	4.63E-05	2.67E-07	6.84E-05	4.36E-06	7.52E-05
chr1	119500001:119600000	20	0.000245896	5.67E-05	8.25E-07	7.42E-05	1.34E-05	5.48E-05	2.42E-07	6.21E-05	6.32E-06	0.000108997
chr1	119600001:119700000	25	0.000188215	4.34E-05	7.68E-07	6.91E-05	2.12E-05	8.65E-05	3.96E-07	1.02E-04	6.29E-06	0.000108418
chr1	119700001:119800000	18	0.00015838	3.65E-05	9.73E-07	8.75E-05	2.40E-05	9.80E-05	1.91E-07	4.89E-05	4.45E-06	7.67E-05
chr1	119800001:119900000	23	0.000240139	5.53E-05	1.13E-06	1.02E-04	2.30E-05	9.36E-05	2.42E-07	6.20E-05	5.70E-06	9.83E-05
chr1	119900001:120000000	47	0.000519291	1.20E-04	1.79E-06	1.61E-04	3.30E-05	1.34E-04	4.87E-07	1.25E-04	1.13E-05	0.000194524
chr1	120000001:120100000	32	0.000377821	8.71E-05	1.20E-06	1.08E-04	1.75E-05	7.13E-05	2.78E-07	7.13E-05	2.77E-05	0.000477113
chr1	120100001:120200000	24	0.000352793	8.13E-05	1.05E-06	9.46E-05	2.25E-05	9.17E-05	2.10E-07	5.39E-05	1.22E-05	0.000210054
chr1	120200001:120300000	11	0.000291316	6.71E-05	7.99E-07	7.18E-05	9.06E-06	3.69E-05	1.14E-07	2.92E-05	2.45E-06	4.23E-05
chr1	120300001:120400000	27	0.00039639	9.14E-05	1.13E-06	1.02E-04	2.28E-05	9.28E-05	6.18E-07	1.59E-04	1.02E-05	0.000175515
chr1	120400001:120500000	16	0.000185945	4.29E-05	3.34E-07	3.01E-05	7.03E-06	2.87E-05	2.60E-07	6.66E-05	7.31E-06	0.000126016
chr1	120500001:120600000	8	0.00010792	2.49E-05	1.18E-07	1.06E-05	2.48E-06	1.01E-05	1.13E-07	2.89E-05	2.21E-06	3.82E-05
chr1	120600001:120700000	8	0.00017348	4.00E-05	2.89E-07	2.60E-05	1.29E-05	5.25E-05	9.39E-08	2.41E-05	1.65E-06	2.85E-05
chr1	120700001:120800000	19	0.00029148	6.72E-05	7.26E-07	6.53E-05	1.74E-05	7.10E-05	2.71E-07	6.95E-05	1.10E-05	0.000190475
chr1	120800001:120900000	24	0.00048463	1.12E-04	9.48E-07	8.52E-05	2.95E-05	1.20E-04	3.63E-07	9.31E-05	8.55E-06	0.000147392
chr1	120900001:121000000	28	0.000566805	1.31E-04	5.31E-06	4.78E-04	4.50E-05	1.83E-04	5.09E-07	1.30E-04	1.75E-05	0.000301395
chr1	121000001:121100000	21	0.000502008	1.16E-04	3.11E-06	2.80E-04	1.89E-05	7.71E-05	3.92E-07	1.01E-04	1.08E-05	0.000186808
chr1	121100001:121200000	17	0.000167744	3.87E-05	1.11E-06	9.94E-05	2.73E-05	1.11E-04	2.44E-07	6.25E-05	6.36E-06	0.000109661
chr1	121200001:121300000	12	0.000208582	4.81E-05	6.36E-07	5.72E-05	1.06E-05	4.34E-05	1.74E-07	4.45E-05	5.23E-06	9.01E-05
chr1	121300001:121400000	35	0.000366771	8.45E-05	1.99E-06	1.79E-04	2.00E-05	8.15E-05	5.30E-07	1.36E-04	7.79E-06	0.000134387
chr1	121400001:121500000	23	0.00038887	8.96E-05	1.00E-06	9.00E-05	2.10E-05	8.56E-05	3.47E-07	8.90E-05	8.47E-06	0.000146019
chr1	121500001:121600000	38	0.00072782	1.68E-04	1.69E-06	1.52E-04	2.75E-05	1.12E-04	5.77E-07	1.48E-04	1.40E-05	0.000241125
chr1	121600001:121700000	19	0.000203372	4.69E-05	9.24E-07	8.31E-05	1.77E-05	7.21E-05	2.15E-07	5.51E-05	4.75E-06	8.19E-05
chr1	121700001:121800000	20	0.000219096	5.05E-05	7.74E-07	6.96E-05	1.96E-05	7.98E-05	1.63E-07	4.19E-05	5.12E-06	8.83E-05
chr1	121800001:121900000	29	0.000357855	8.25E-05	2.85E-06	2.57E-04	2.21E-05	9.02E-05	3.05E-07	7.83E-05	7.34E-06	0.000126575
chr1	121900001:122000000	25	0.000324189	7.47E-05	1.06E-06	9.56E-05	2.26E-05	9.20E-05	2.49E-07	6.38E-05	7.88E-06	0.000135806
chr1	122000001:122100000	13	0.000256219	5.91E-05	1.38E-06	1.24E-04	1.51E-05	6.15E-05	1.84E-07	4.72E-05	3.02E-06	5.20E-05
chr1	122100001:122200000	8	0.000211936	4.88E-05	9.44E-07	8.49E-05	2.79E-06	1.14E-05	9.99E-08	2.56E-05	2.01E-06	3.47E-05
chr1	122200001:122300000	20	0.00073952	1.70E-04	1.97E-06	1.77E-04	3.82E-05	1.56E-04	3.70E-07	9.48E-05	5.08E-06	8.75E-05
chr1	122300001:122400000	19	0.000300071	6.92E-05	1.01E-06	9.05E-05	1.30E-05	5.28E-05	3.41E-07	8.75E-05	6.15E-06	0.000106001
chr1	122400001:122500000	36	0.001228369	2.83E-04	1.86E-06	1.67E-04	3.55E-05	1.45E-04	5.19E-07	1.33E-04	1.21E-05	0.000208605
chr1	122500001:122600000	17	0.000125146	2.88E-05	8.66E-07	7.79E-05	1.51E-05	6.14E-05	2.63E-07	6.74E-05	5.67E-06	9.77E-05
chr1	122600001:122700000	10	0.000364043	8.39E-05	8.60E-07	7.74E-05	5.14E-06	2.10E-05	1.04E-07	2.68E-05	5.08E-06	8.77E-05
chr1	122700001:122800000	16	0.000104533	2.41E-05	1.06E-06	9.57E-05	1.35E-05	5.49E-05	2.64E-07	6.77E-05	4.14E-06	7.13E-05
chr1	122800001:122900000	27	0.00033699	7.77E-05	8.54E-07	7.68E-05	1.43E-05	5.81E-05	3.33E-07	8.53E-05	7.14E-06	0.00012311
chr1	122900001:123000000	36	0.000555291	1.28E-04	2.19E-06	1.97E-04	3.15E-05	1.28E-04	3.55E-07	9.10E-05	1.38E-05	0.000238505
chr1	123000001:123100000	22	0.000200259	4.62E-05	1.91E-06	1.72E-04	2.31E-05	9.43E-05	9.70E-08	2.49E-05	4.16E-06	7.17E-05
chr1	123100001:123200000	10	0.000278433	6.42E-05	6.46E-07	5.81E-05	1.54E-05	6.28E-05	1.13E-07	2.90E-05	3.91E-06	6.75E-05
chr1	123200001:123300000	18	0.000913221	2.10E-04	6.96E-07	6.26E-05	2.96E-05	1.20E-04	1.95E-07	5.00E-05	6.94E-06	0.000119724
chr1	123300001:123400000	19	0.000411359	9.48E-05	6.84E-07	6.15E-05	3.52E-05	1.44E-04	2.33E-07	5.99E-05	6.31E-06	0.000108835
chr1	123400001:123500000	20	0.000837525	1.93E-04	2.12E-06	1.90E-04	1.81E-05	7.38E-05	1.43E-07	3.68E-05	4.72E-06	8.14E-05
chr1	123500001:123600000	24	0.000495485	1.14E-04	2.53E-06	2.28E-04	2.13E-05	8.70E-05	2.88E-07	7.37E-05	7.16E-06	0.00012351
chr1	123600001:123700000	26	0.000374418	8.63E-05	1.40E-06	1.26E-04	2.94E-05	1.20E-04	2.26E-07	5.79E-05	8.59E-06	0.000148112
chr1	123700001:123800000	21	0.000294026	6.78E-05	1.46E-06	1.32E-04	2.79E-05	1.14E-04	1.54E-07	3.94E-05	6.12E-06	0.000105537
chr1	123800001:123900000	16	0.000173032	3.99E-05	7.82E-07	7.03E-05	1.13E-05	4.62E-05	1.12E-07	2.87E-05	4.13E-06	7.12E-05
chr1	123900001:124000000	20	0.000304986	7.03E-05	1.08E-06	9.74E-05	1.27E-05	5.16E-05	3.48E-07	8.91E-05	6.85E-06	0.000118158
chr1	124000001:124100000	20	0.00067153	1.55E-04	9.38E-07	8.44E-05	2.03E-05	8.27E-05	2.33E-07	5.98E-05	1.08E-05	0.000186349
chr1	124100001:124200000	30	0.000529245	1.22E-04	1.75E-06	1.58E-04	2.03E-05	8.28E-05	5.41E-07	1.39E-04	1.06E-05	0.0001833
chr1	124200001:124300000	19	0.000184568	4.25E-05	4.94E-07	4.44E-05	1.71E-05	6.98E-05	1.55E-07	3.97E-05	5.54E-06	9.56E-05
chr1	124300001:124400000	12	0.000127136	2.93E-05	6.19E-07	5.57E-05	1.52E-05	6.21E-05	6.44E-08	1.65E-05	4.47E-06	7.71E-05
chr1	124400001:124500000	12	0.000189265	4.36E-05	2.68E-07	2.41E-05	1.90E-05	7.74E-05	3.26E-07	8.36E-05	3.57E-06	6.15E-05
chr1	124500001:124600000	15	0.00034355	7.92E-05	6.89E-07	6.19E-05	1.13E-05	4.62E-05	1.61E-07	4.12E-05	6.72E-06	0.000115895
chr1	124600001:124700000	13	0.000298237	6.87E-05	7.75E-07	6.97E-05	1.02E-05	4.18E-05	3.18E-07	8.16E-05	2.46E-06	4.24E-05
chr1	124700001:124800000	18	0.00038682	8.92E-05	5.75E-06	5.17E-04	1.70E-05	6.94E-05	1.53E-07	3.93E-05	6.82E-06	0.000117587
chr1	124800001:124900000	16	0.000705848	1.63E-04	1.76E-06	1.58E-04	2.66E-05	1.08E-04	2.22E-07	5.70E-05	5.64E-06	9.73E-05
chr1	124900001:125000000	16	0.000275466	6.35E-05	9.09E-07	8.18E-05	1.79E-05	7.31E-05	2.83E-07	7.25E-05	5.26E-06	9.06E-05
chr1	125000001:125100000	18	0.000963082	2.22E-04	1.67E-06	1.50E-04	2.42E-05	9.86E-05	2.88E-07	7.37E-05	5.82E-06	0.000100328
chr1	125100001:125200000	35	0.000749947	1.73E-04	1.67E-06	1.50E-04	2.39E-05	9.76E-05	4.85E-07	1.24E-04	9.17E-06	0.000158042
chr1	125200001:125300000	38	0.000566645	1.31E-04	1.71E-06	1.53E-04	2.37E-05	9.66E-05	7.37E-07	1.89E-04	1.21E-05	0.00020783
chr1	125300001:125400000	20	0.000831065	1.92E-04	1.16E-06	1.05E-04	1.96E-05	7.98E-05	5.15E-07	1.32E-04	5.45E-06	9.40E-05
chr1	125400001:125500000	16	0.000211698	4.88E-05	6.71E-07	6.03E-05	8.00E-06	3.26E-05	3.48E-07	8.93E-05	4.03E-06	6.94E-05
chr1	125500001:125600000	15	0.000167819	3.87E-05	1.03E-06	9.23E-05	1.44E-05	5.89E-05	1.92E-07	4.93E-05	3.89E-06	6.71E-05
chr1	125600001:125700000	14	0.000261362	6.02E-05	9.40E-07	8.45E-05	7.21E-06	2.94E-05	2.26E-07	5.78E-05	3.67E-06	6.32E-05
chr1	125700001:125800000	34	0.000418957	9.66E-05	2.02E-06	1.82E-04	1.95E-05	7.96E-05	3.21E-07	8.23E-05	1.03E-05	0.000177112
chr1	125800001:125900000	32	0.000328334	7.57E-05	1.57E-06	1.41E-04	2.19E-05	8.93E-05	3.26E-07	8.35E-05	8.98E-06	0.000154824
chr1	125900001:126000000	35	0.000558463	1.29E-04	1.07E-06	9.62E-05	2.66E-05	1.09E-04	6.64E-07	1.70E-04	1.09E-05	0.000188718
chr1	126000001:126100000	37	0.000606715	1.40E-04	2.06E-06	1.85E-04	3.06E-05	1.25E-04	3.52E-07	9.03E-05	1.57E-05	0.000270667
chr1	126100001:126200000	28	0.000533957	1.23E-04	2.10E-06	1.89E-04	3.38E-05	1.38E-04	6.40E-07	1.64E-04	3.99E-05	0.000688349
chr1	126200001:126300000	13	0.000166032	3.83E-05	4.22E-07	3.80E-05	1.03E-05	4.18E-05	1.65E-07	4.24E-05	2.50E-06	4.31E-05
chr1	126300001:126400000	18	0.00017587	4.05E-05	8.63E-07	7.76E-05	1.67E-05	6.81E-05	3.88E-07	9.94E-05	4.30E-06	7.41E-05
chr1	126400001:126500000	12	0.000179766	4.14E-05	1.12E-06	1.01E-04	2.04E-05	8.33E-05	1.58E-07	4.05E-05	4.48E-06	7.73E-05
chr1	126500001:126600000	58	0.000665451	1.53E-04	3.33E-06	3.00E-04	3.43E-05	1.40E-04	8.39E-07	2.15E-04	1.37E-05	0.000235398
chr1	126600001:126700000	52	0.000545148	1.26E-04	2.79E-06	2.51E-04	4.19E-05	1.71E-04	7.47E-07	1.92E-04	1.56E-05	0.000269423
chr1	126700001:126800000	21	0.00021014	4.84E-05	8.35E-07	7.51E-05	1.16E-05	4.72E-05	2.54E-07	6.51E-05	3.88E-06	6.69E-05
chr1	126800001:126900000	30	0.000482534	1.11E-04	1.08E-06	9.75E-05	3.19E-05	1.30E-04	3.03E-07	7.77E-05	1.02E-05	0.000175167
chr1	126900001:127000000	9	0.000126734	2.92E-05	3.67E-07	3.31E-05	5.75E-06	2.34E-05	1.95E-07	4.99E-05	1.40E-06	2.41E-05
chr1	127000001:127100000	19	0.001676677	3.86E-04	8.59E-06	7.73E-04	0.000126818	5.17E-04	6.72E-07	1.72E-04	7.38E-06	0.000127285
chr1	127100001:127200000	16	0.000418677	9.65E-05	6.16E-07	5.54E-05	1.51E-05	6.15E-05	1.30E-07	3.33E-05	4.04E-06	6.96E-05
chr1	127200001:127300000	21	0.000237855	5.48E-05	1.31E-06	1.18E-04	2.66E-05	1.09E-04	1.07E-07	2.74E-05	5.29E-06	9.12E-05
chr1	127300001:127400000	20	0.000197118	4.54E-05	9.31E-07	8.37E-05	1.41E-05	5.75E-05	1.69E-07	4.34E-05	6.31E-06	0.00010886
chr1	127400001:127500000	25	0.000652053	1.50E-04	4.85E-06	4.36E-04	1.97E-05	8.05E-05	2.33E-07	5.98E-05	6.19E-06	0.00010681
chr1	127500001:127600000	10	0.000295334	6.81E-05	2.57E-06	2.31E-04	3.52E-06	1.43E-05	1.95E-07	4.99E-05	3.42E-06	5.89E-05
chr1	127600001:127700000	11	0.000674722	1.56E-04	2.96E-06	2.67E-04	1.03E-05	4.21E-05	5.07E-07	1.30E-04	2.54E-06	4.38E-05
chr1	127700001:127800000	15	0.000263667	6.08E-05	1.55E-06	1.40E-04	1.72E-05	7.01E-05	2.18E-07	5.59E-05	4.94E-06	8.51E-05
chr1	127800001:127900000	18	0.000284691	6.56E-05	1.55E-06	1.39E-04	1.43E-05	5.84E-05	1.98E-07	5.07E-05	6.46E-06	0.000111335
chr1	127900001:128000000	4	1.81E-05	4.17E-06	1.30E-07	1.17E-05	3.54E-06	1.44E-05	4.04E-08	1.04E-05	7.05E-07	1.22E-05
chr1	128000001:128100000	14	0.000140167	3.23E-05	5.39E-07	4.85E-05	1.01E-05	4.11E-05	1.48E-07	3.81E-05	3.69E-06	6.36E-05
chr1	128100001:128200000	18	0.000254744	5.87E-05	5.56E-07	5.01E-05	1.65E-05	6.72E-05	1.84E-07	4.73E-05	3.57E-06	6.16E-05
chr1	128200001:128300000	48	0.000736338	1.70E-04	2.73E-06	2.46E-04	3.78E-05	1.54E-04	5.25E-07	1.35E-04	1.50E-05	0.000258446
chr1	128300001:128400000	13	0.000489153	1.13E-04	8.64E-07	7.77E-05	2.07E-05	8.45E-05	1.69E-07	4.33E-05	4.03E-06	6.94E-05
chr1	128400001:128500000	42	0.000638553	1.47E-04	1.30E-06	1.17E-04	3.20E-05	1.31E-04	3.77E-07	9.67E-05	1.55E-05	0.00026718
chr1	128500001:128600000	32	0.0009422	2.17E-04	2.02E-06	1.82E-04	3.43E-05	1.40E-04	5.56E-07	1.43E-04	1.53E-05	0.000263798
chr1	128600001:128700000	22	0.000535624	1.23E-04	1.12E-06	1.00E-04	3.25E-05	1.33E-04	4.63E-07	1.19E-04	7.40E-06	0.00012754
chr1	128700001:128800000	19	0.000423522	9.76E-05	7.97E-07	7.17E-05	1.47E-05	5.97E-05	2.32E-07	5.96E-05	8.00E-06	0.000137964
chr1	128800001:128900000	33	0.00093967	2.17E-04	1.43E-06	1.29E-04	3.54E-05	1.44E-04	3.95E-07	1.01E-04	7.86E-06	0.00013547
chr1	128900001:129000000	17	0.000233967	5.39E-05	4.12E-07	3.71E-05	2.40E-05	9.80E-05	2.23E-07	5.73E-05	5.36E-06	9.24E-05
chr1	129000001:129100000	15	0.00022413	5.17E-05	4.91E-07	4.41E-05	1.75E-05	7.12E-05	1.85E-07	4.74E-05	3.77E-06	6.50E-05
chr1	129100001:129200000	20	0.000207001	4.77E-05	1.11E-06	9.98E-05	2.61E-05	1.06E-04	4.54E-07	1.16E-04	6.24E-06	0.000107552
chr1	129200001:129300000	21	0.000200919	4.63E-05	8.34E-07	7.50E-05	1.70E-05	6.93E-05	2.68E-07	6.86E-05	5.41E-06	9.32E-05
chr1	129300001:129400000	29	0.000286477	6.60E-05	1.27E-06	1.15E-04	2.24E-05	9.15E-05	3.20E-07	8.21E-05	1.51E-05	0.000260361
chr1	129400001:129500000	31	0.00029577	6.82E-05	1.42E-06	1.28E-04	2.26E-05	9.23E-05	3.25E-07	8.32E-05	2.13E-05	0.000367454
chr1	129500001:129600000	23	0.000322151	7.43E-05	1.18E-06	1.06E-04	2.95E-05	1.20E-04	2.72E-07	6.96E-05	4.62E-06	7.96E-05
chr1	129600001:129700000	35	0.000679057	1.57E-04	1.81E-06	1.62E-04	6.33E-05	2.58E-04	4.13E-07	1.06E-04	1.00E-05	0.000172804
chr1	129700001:129800000	53	0.000704594	1.62E-04	2.66E-06	2.39E-04	4.38E-05	1.79E-04	6.03E-07	1.55E-04	1.77E-05	0.000304337
chr1	129800001:129900000	51	0.000720004	1.66E-04	2.78E-06	2.50E-04	4.42E-05	1.80E-04	6.43E-07	1.65E-04	1.06E-05	0.000182446
chr1	129900001:130000000	36	0.000554594	1.28E-04	1.67E-06	1.50E-04	2.67E-05	1.09E-04	4.37E-07	1.12E-04	9.26E-06	0.000159605
chr1	130000001:130100000	21	0.000563179	1.30E-04	1.05E-06	9.47E-05	3.09E-05	1.26E-04	2.81E-07	7.20E-05	4.98E-06	8.59E-05
chr1	130100001:130200000	12	0.000477448	1.10E-04	7.85E-07	7.06E-05	1.39E-05	5.69E-05	7.61E-08	1.95E-05	3.65E-06	6.30E-05
chr1	130200001:130300000	7	8.70E-05	2.00E-05	9.15E-07	8.23E-05	7.84E-06	3.20E-05	8.55E-08	2.19E-05	9.87E-07	1.70E-05
chr1	130300001:130400000	10	0.000189182	4.36E-05	1.17E-06	1.05E-04	1.33E-05	5.41E-05	9.04E-08	2.32E-05	1.97E-06	3.39E-05
chr1	130400001:130500000	24	0.000425368	9.80E-05	1.66E-06	1.50E-04	1.53E-05	6.23E-05	2.77E-07	7.10E-05	5.44E-06	9.38E-05
chr1	130500001:130600000	33	0.000489761	1.13E-04	1.66E-06	1.49E-04	3.77E-05	1.54E-04	2.93E-07	7.50E-05	8.86E-06	0.000152788
chr1	130600001:130700000	30	0.000421255	9.71E-05	1.18E-06	1.06E-04	3.00E-05	1.22E-04	4.87E-07	1.25E-04	9.00E-06	0.00015522
chr1	130700001:130800000	26	0.000555754	1.28E-04	1.37E-06	1.23E-04	3.05E-05	1.24E-04	4.49E-07	1.15E-04	7.31E-06	0.000125976
chr1	130800001:130900000	12	0.00026664	6.15E-05	1.14E-06	1.02E-04	6.99E-06	2.85E-05	2.31E-07	5.92E-05	5.42E-06	9.34E-05
chr1	130900001:131000000	12	0.000178172	4.11E-05	7.69E-07	6.92E-05	9.35E-06	3.81E-05	8.03E-08	2.06E-05	3.76E-06	6.48E-05
chr1	131000001:131100000	25	0.000411026	9.47E-05	1.32E-06	1.19E-04	1.61E-05	6.55E-05	2.00E-07	5.13E-05	7.77E-06	0.000133887
chr1	131100001:131200000	12	0.000149236	3.44E-05	3.83E-07	3.45E-05	2.61E-06	1.07E-05	1.66E-07	4.26E-05	2.57E-06	4.44E-05
chr1	131200001:131300000	29	0.000327956	7.56E-05	1.13E-06	1.01E-04	2.38E-05	9.69E-05	3.70E-07	9.50E-05	5.38E-06	9.28E-05
chr1	131300001:131400000	18	0.000157894	3.64E-05	1.21E-06	1.09E-04	9.95E-06	4.05E-05	1.90E-07	4.88E-05	6.72E-06	0.000115933
chr1	131400001:131500000	24	0.000314255	7.24E-05	1.25E-06	1.12E-04	2.29E-05	9.33E-05	1.61E-07	4.12E-05	5.64E-06	9.72E-05
chr1	131500001:131600000	30	0.000344625	7.94E-05	1.41E-06	1.27E-04	1.75E-05	7.14E-05	2.00E-07	5.14E-05	9.33E-06	0.000160831
chr1	131600001:131700000	40	0.000337223	7.77E-05	1.96E-06	1.76E-04	2.64E-05	1.08E-04	3.85E-07	9.87E-05	1.18E-05	0.000203705
chr1	131700001:131800000	31	0.000606846	1.40E-04	1.79E-06	1.61E-04	3.29E-05	1.34E-04	3.60E-07	9.22E-05	9.62E-06	0.000165948
chr1	131800001:131900000	26	0.000301215	6.94E-05	1.07E-06	9.61E-05	1.94E-05	7.91E-05	4.40E-07	1.13E-04	8.91E-06	0.000153627
chr1	131900001:132000000	15	0.00020816	4.80E-05	6.88E-07	6.19E-05	1.24E-05	5.04E-05	2.40E-07	6.16E-05	3.48E-06	5.99E-05
chr1	132000001:132100000	23	0.000542489	1.25E-04	2.23E-06	2.00E-04	1.28E-05	5.23E-05	2.48E-07	6.36E-05	7.31E-06	0.000126014
chr1	132100001:132200000	47	0.000521628	1.20E-04	5.59E-06	5.03E-04	3.70E-05	1.51E-04	8.68E-07	2.23E-04	1.44E-05	0.000247928
chr1	132200001:132300000	13	0.000212938	4.91E-05	7.05E-07	6.34E-05	9.91E-06	4.04E-05	1.63E-07	4.19E-05	3.26E-06	5.63E-05
chr1	132300001:132400000	32	0.000396934	9.15E-05	1.73E-06	1.55E-04	3.90E-05	1.59E-04	6.13E-07	1.57E-04	1.37E-05	0.00023548
chr1	132400001:132500000	18	0.000140162	3.23E-05	1.76E-06	1.59E-04	2.73E-05	1.11E-04	2.04E-07	5.24E-05	3.76E-06	6.48E-05
chr1	132500001:132600000	26	0.000608948	1.40E-04	2.01E-06	1.81E-04	9.05E-06	3.69E-05	5.18E-07	1.33E-04	8.28E-06	0.000142721
chr1	132600001:132700000	33	0.000595674	1.37E-04	1.25E-06	1.12E-04	3.22E-05	1.31E-04	5.00E-07	1.28E-04	9.80E-06	0.000169057
chr1	132700001:132800000	28	0.000542493	1.25E-04	1.03E-06	9.28E-05	3.26E-05	1.33E-04	4.89E-07	1.25E-04	7.27E-06	0.0001253
chr1	132800001:132900000	15	0.000293412	6.76E-05	9.51E-07	8.55E-05	2.86E-05	1.17E-04	1.41E-07	3.62E-05	6.29E-06	0.000108398
chr1	132900001:133000000	39	0.000566077	1.30E-04	2.03E-06	1.83E-04	5.00E-05	2.04E-04	7.89E-07	2.02E-04	1.24E-05	0.000214553
chr1	133000001:133100000	19	0.001392426	3.21E-04	8.76E-07	7.88E-05	4.35E-05	1.77E-04	5.48E-07	1.41E-04	3.52E-06	6.06E-05
chr1	133100001:133200000	28	0.00133172	3.07E-04	1.54E-06	1.39E-04	4.05E-05	1.65E-04	4.65E-07	1.19E-04	7.07E-06	0.00012191
chr1	133200001:133300000	44	0.000595838	1.37E-04	2.61E-06	2.35E-04	3.65E-05	1.49E-04	4.56E-07	1.17E-04	1.63E-05	0.000281265
chr1	133300001:133400000	16	0.000290057	6.69E-05	9.97E-07	8.97E-05	8.56E-06	3.49E-05	1.29E-07	3.31E-05	6.55E-06	0.000112938
chr1	133400001:133500000	11	0.000151042	3.48E-05	3.17E-06	2.85E-04	5.50E-06	2.24E-05	1.78E-07	4.57E-05	2.83E-06	4.87E-05
chr1	133500001:133600000	11	0.000207667	4.79E-05	3.60E-07	3.24E-05	6.76E-06	2.76E-05	1.10E-07	2.81E-05	1.48E-06	2.55E-05
chr1	133600001:133700000	11	0.000126798	2.92E-05	4.24E-07	3.81E-05	1.16E-05	4.72E-05	2.18E-07	5.58E-05	2.16E-06	3.73E-05
chr1	133700001:133800000	10	0.000166753	3.84E-05	4.35E-07	3.91E-05	1.07E-05	4.34E-05	1.75E-07	4.49E-05	2.79E-06	4.82E-05
chr1	133800001:133900000	17	0.000387502	8.93E-05	6.92E-07	6.23E-05	1.92E-05	7.82E-05	2.80E-07	7.19E-05	5.18E-06	8.93E-05
chr1	133900001:134000000	16	0.000249387	5.75E-05	5.86E-07	5.27E-05	1.77E-05	7.22E-05	3.04E-07	7.80E-05	3.78E-06	6.52E-05
chr1	134000001:134100000	16	0.000258219	5.95E-05	2.49E-06	2.24E-04	2.30E-05	9.36E-05	2.39E-07	6.12E-05	3.93E-06	6.77E-05
chr1	134100001:134200000	20	0.000197453	4.55E-05	1.15E-06	1.03E-04	1.33E-05	5.41E-05	2.77E-07	7.10E-05	5.73E-06	9.88E-05
chr1	134200001:134300000	16	0.000329705	7.60E-05	1.56E-06	1.40E-04	1.80E-05	7.35E-05	1.75E-07	4.49E-05	2.94E-06	5.06E-05
chr1	134300001:134400000	18	0.000306194	7.06E-05	1.49E-06	1.34E-04	2.15E-05	8.75E-05	2.37E-07	6.07E-05	5.72E-06	9.86E-05
chr1	134400001:134500000	21	0.000405938	9.36E-05	1.16E-06	1.04E-04	2.24E-05	9.13E-05	2.03E-07	5.20E-05	4.56E-06	7.86E-05
chr1	134500001:134600000	20	0.000207458	4.78E-05	1.54E-06	1.38E-04	1.89E-05	7.71E-05	3.29E-07	8.42E-05	7.92E-06	0.000136633
chr1	134600001:134700000	16	0.000329431	7.59E-05	1.43E-06	1.28E-04	1.48E-05	6.04E-05	2.18E-07	5.58E-05	5.18E-06	8.93E-05
chr1	134700001:134800000	20	0.000545905	1.26E-04	1.04E-06	9.32E-05	1.94E-05	7.93E-05	1.36E-07	3.48E-05	6.33E-06	0.000109059
chr1	134800001:134900000	26	0.000973982	2.24E-04	6.40E-06	5.75E-04	4.52E-05	1.84E-04	4.09E-07	1.05E-04	5.70E-06	9.83E-05
chr1	134900001:135000000	17	0.000377947	8.71E-05	1.14E-06	1.03E-04	1.95E-05	7.95E-05	9.18E-08	2.35E-05	3.73E-06	6.43E-05
chr1	135000001:135100000	39	0.001457469	3.36E-04	3.08E-06	2.77E-04	6.03E-05	2.46E-04	7.21E-07	1.85E-04	1.49E-05	0.000257066
chr1	135100001:135200000	18	0.000538125	1.24E-04	1.52E-06	1.37E-04	2.14E-05	8.71E-05	4.66E-07	1.19E-04	7.42E-06	0.000127969
chr1	135200001:135300000	31	0.000706651	1.63E-04	3.18E-06	2.86E-04	3.92E-05	1.60E-04	6.04E-07	1.55E-04	1.06E-05	0.00018302
chr1	135300001:135400000	36	0.001337472	3.08E-04	2.32E-05	2.09E-03	6.17E-05	2.51E-04	9.09E-07	2.33E-04	1.38E-05	0.000237884
chr1	135400001:135500000	44	0.000965603	2.23E-04	2.20E-06	1.98E-04	5.33E-05	2.17E-04	3.49E-07	8.94E-05	1.74E-05	0.000299995
chr1	135500001:135600000	48	0.000782253	1.80E-04	2.00E-06	1.80E-04	4.01E-05	1.64E-04	7.80E-07	2.00E-04	1.38E-05	0.000238342
chr1	135600001:135700000	37	0.000424404	9.78E-05	1.87E-06	1.68E-04	3.64E-05	1.48E-04	3.09E-07	7.92E-05	1.22E-05	0.000210187
chr1	135700001:135800000	9	9.96E-05	2.30E-05	5.59E-07	5.02E-05	5.46E-06	2.23E-05	8.51E-08	2.18E-05	1.06E-06	1.83E-05
chr1	135800001:135900000	11	0.000200126	4.61E-05	1.79E-06	1.61E-04	9.91E-06	4.04E-05	1.17E-07	3.01E-05	4.19E-06	7.23E-05
chr1	135900001:136000000	22	0.00071533	1.65E-04	1.01E-06	9.06E-05	2.45E-05	9.97E-05	1.17E-07	2.99E-05	6.26E-06	0.000107878
chr1	136000001:136100000	17	0.000244325	5.63E-05	8.26E-07	7.43E-05	2.13E-05	8.68E-05	1.71E-07	4.39E-05	4.67E-06	8.05E-05
chr1	136100001:136200000	25	0.000362637	8.36E-05	1.81E-06	1.63E-04	5.85E-05	2.38E-04	3.80E-07	9.74E-05	5.63E-06	9.71E-05
chr1	136200001:136300000	27	0.000393719	9.07E-05	1.91E-06	1.72E-04	2.80E-05	1.14E-04	5.57E-07	1.43E-04	6.86E-06	0.000118357
chr1	136300001:136400000	6	6.81E-05	1.57E-05	3.00E-08	2.70E-06	5.71E-06	2.33E-05	4.30E-08	1.10E-05	1.18E-06	2.04E-05
chr1	136400001:136500000	21	0.000154327	3.56E-05	7.81E-07	7.02E-05	1.52E-05	6.21E-05	2.36E-07	6.06E-05	3.99E-06	6.88E-05
chr1	136500001:136600000	18	0.000147961	3.41E-05	7.56E-07	6.80E-05	2.03E-05	8.29E-05	2.29E-07	5.87E-05	5.97E-06	0.000102899
chr1	136600001:136700000	45	0.000644485	1.49E-04	2.80E-06	2.52E-04	7.48E-05	3.05E-04	1.19E-06	3.06E-04	9.43E-06	0.000162669
chr1	136700001:136800000	56	0.00091132	2.10E-04	3.59E-06	3.22E-04	5.31E-05	2.17E-04	5.76E-07	1.48E-04	1.78E-05	0.000306346
chr1	136800001:136900000	23	0.000366711	8.45E-05	1.23E-06	1.11E-04	2.13E-05	8.66E-05	3.82E-07	9.79E-05	6.11E-06	0.000105435
chr1	136900001:137000000	26	0.000557627	1.29E-04	2.98E-06	2.68E-04	2.11E-05	8.58E-05	4.90E-07	1.26E-04	1.10E-05	0.000190142
chr1	137000001:137100000	52	0.001286307	2.96E-04	2.60E-06	2.34E-04	4.80E-05	1.96E-04	1.42E-06	3.63E-04	2.13E-05	0.00036734
chr1	137100001:137200000	47	0.000573078	1.32E-04	1.82E-06	1.64E-04	2.87E-05	1.17E-04	7.74E-07	1.99E-04	1.38E-05	0.000238153
chr1	137200001:137300000	22	0.000351296	8.10E-05	2.36E-06	2.12E-04	1.85E-05	7.55E-05	3.37E-07	8.65E-05	3.54E-06	6.10E-05
chr1	137300001:137400000	19	0.000277056	6.39E-05	5.39E-07	4.85E-05	1.68E-05	6.84E-05	3.11E-07	7.97E-05	5.59E-06	9.64E-05
chr1	137400001:137500000	22	0.000290876	6.70E-05	1.45E-06	1.30E-04	1.92E-05	7.84E-05	2.68E-07	6.88E-05	7.71E-06	0.000132944
chr1	137500001:137600000	18	0.00022213	5.12E-05	8.24E-07	7.41E-05	7.91E-06	3.22E-05	1.88E-07	4.82E-05	4.43E-06	7.64E-05
chr1	137600001:137700000	13	0.000121362	2.80E-05	7.89E-07	7.10E-05	1.36E-05	5.52E-05	2.58E-07	6.61E-05	2.58E-06	4.45E-05
chr1	137700001:137800000	27	0.000366403	8.45E-05	3.96E-06	3.56E-04	2.92E-05	1.19E-04	2.98E-07	7.65E-05	8.87E-06	0.000152942
chr1	137800001:137900000	10	0.000110478	2.55E-05	4.91E-07	4.41E-05	1.78E-05	7.26E-05	1.49E-07	3.82E-05	4.89E-06	8.42E-05
chr1	137900001:138000000	16	0.000292414	6.74E-05	7.00E-07	6.29E-05	7.44E-06	3.03E-05	8.02E-08	2.06E-05	5.76E-06	9.92E-05
chr1	138000001:138100000	15	0.000206124	4.75E-05	7.84E-07	7.06E-05	1.32E-05	5.39E-05	1.99E-07	5.10E-05	5.80E-06	9.99E-05
chr1	138100001:138200000	38	0.000470072	1.08E-04	1.83E-06	1.65E-04	4.06E-05	1.66E-04	4.93E-07	1.27E-04	1.25E-05	0.000216381
chr1	138200001:138300000	18	0.000561977	1.30E-04	8.81E-07	7.92E-05	9.79E-06	3.99E-05	2.20E-07	5.64E-05	4.65E-06	8.01E-05
chr1	138300001:138400000	42	0.00064678	1.49E-04	2.24E-06	2.02E-04	3.83E-05	1.56E-04	3.50E-07	8.98E-05	1.00E-05	0.000172398
chr1	138400001:138500000	31	0.000845395	1.95E-04	4.99E-06	4.49E-04	7.65E-05	3.12E-04	6.28E-07	1.61E-04	4.40E-06	7.59E-05
chr1	138500001:138600000	22	0.000295627	6.81E-05	2.28E-06	2.05E-04	1.57E-05	6.41E-05	2.83E-07	7.25E-05	9.77E-06	0.000168522
chr1	138600001:138700000	31	0.000523557	1.21E-04	1.61E-06	1.45E-04	3.73E-05	1.52E-04	2.58E-07	6.61E-05	7.96E-06	0.000137229
chr1	138700001:138800000	26	0.000349722	8.06E-05	1.83E-06	1.64E-04	1.35E-05	5.52E-05	2.25E-07	5.77E-05	1.06E-05	0.000182426
chr1	138800001:138900000	21	0.000399234	9.20E-05	2.40E-06	2.16E-04	1.76E-05	7.16E-05	2.84E-07	7.28E-05	8.17E-06	0.00014093
chr1	138900001:139000000	28	0.000352845	8.13E-05	1.70E-06	1.52E-04	2.51E-05	1.02E-04	2.60E-07	6.68E-05	5.75E-06	9.92E-05
chr1	139000001:139100000	13	0.000135932	3.13E-05	9.59E-07	8.63E-05	1.37E-05	5.60E-05	1.35E-07	3.47E-05	3.66E-06	6.31E-05
chr1	139100001:139200000	13	0.000184094	4.24E-05	7.31E-07	6.57E-05	7.32E-06	2.99E-05	2.06E-07	5.29E-05	4.80E-06	8.27E-05
chr1	139200001:139300000	37	0.000636048	1.47E-04	1.77E-06	1.60E-04	2.99E-05	1.22E-04	3.36E-07	8.62E-05	1.26E-05	0.000217073
chr1	139300001:139400000	18	0.000661798	1.53E-04	2.13E-06	1.92E-04	2.53E-05	1.03E-04	2.29E-07	5.87E-05	7.79E-06	0.000134402
chr1	139400001:139500000	16	0.000183796	4.24E-05	9.69E-07	8.71E-05	1.23E-05	5.03E-05	1.84E-07	4.72E-05	5.76E-06	9.93E-05
chr1	139500001:139600000	23	0.000877897	2.02E-04	2.49E-06	2.24E-04	5.00E-05	2.04E-04	4.94E-07	1.27E-04	7.37E-06	0.000127125
chr1	139600001:139700000	25	0.000329599	7.60E-05	1.19E-06	1.07E-04	3.89E-05	1.59E-04	2.31E-07	5.92E-05	6.38E-06	0.00011009
chr1	139700001:139800000	28	0.000735339	1.69E-04	2.08E-06	1.87E-04	5.10E-05	2.08E-04	3.59E-07	9.22E-05	8.41E-06	0.000145021
chr1	139800001:139900000	33	0.000527478	1.22E-04	1.51E-06	1.35E-04	3.49E-05	1.42E-04	6.27E-07	1.61E-04	1.32E-05	0.000228298
chr1	139900001:140000000	22	0.000496236	1.14E-04	6.63E-07	5.96E-05	2.60E-05	1.06E-04	2.18E-07	5.60E-05	8.69E-06	0.000149889
chr1	140000001:140100000	35	0.000958596	2.21E-04	1.47E-06	1.32E-04	2.76E-05	1.12E-04	2.43E-07	6.23E-05	6.46E-06	0.000111463
chr1	140100001:140200000	36	0.001283966	2.96E-04	2.40E-06	2.16E-04	6.45E-05	2.63E-04	5.62E-07	1.44E-04	7.21E-06	0.000124394
chr1	140200001:140300000	27	0.000579311	1.34E-04	1.11E-06	9.99E-05	2.61E-05	1.07E-04	3.69E-07	9.47E-05	7.07E-06	0.000121956
chr1	140300001:140400000	32	0.00050097	1.15E-04	1.30E-06	1.17E-04	2.54E-05	1.03E-04	5.59E-07	1.43E-04	9.69E-06	0.000167028
chr1	140400001:140500000	22	0.000333799	7.69E-05	9.90E-07	8.91E-05	1.53E-05	6.24E-05	3.56E-07	9.14E-05	6.00E-06	0.000103468
chr1	140500001:140600000	43	0.001062733	2.45E-04	1.84E-06	1.66E-04	3.56E-05	1.45E-04	4.77E-07	1.22E-04	1.56E-05	0.000268936
chr1	140600001:140700000	28	0.00041461	9.56E-05	9.95E-07	8.95E-05	4.93E-05	2.01E-04	3.95E-07	1.01E-04	4.88E-06	8.41E-05
chr1	140700001:140800000	16	0.000453588	1.05E-04	6.49E-07	5.84E-05	2.61E-05	1.07E-04	1.60E-07	4.10E-05	5.98E-06	0.000103139
chr1	140800001:140900000	7	6.75E-05	1.56E-05	4.30E-07	3.87E-05	6.42E-06	2.62E-05	1.07E-07	2.74E-05	2.47E-06	4.25E-05
chr1	140900001:141000000	22	0.000686704	1.58E-04	6.33E-07	5.69E-05	1.93E-05	7.88E-05	2.87E-07	7.37E-05	7.14E-06	0.000123077
chr1	141000001:141100000	8	4.15E-05	9.56E-06	3.13E-07	2.82E-05	8.61E-06	3.51E-05	1.49E-07	3.82E-05	3.60E-06	6.21E-05
chr1	141100001:141200000	14	8.65E-05	1.99E-05	7.60E-07	6.84E-05	9.39E-06	3.83E-05	1.15E-07	2.95E-05	4.08E-06	7.04E-05
chr1	141200001:141300000	8	9.61E-05	2.21E-05	2.88E-07	2.59E-05	4.24E-06	1.73E-05	1.11E-07	2.84E-05	2.50E-06	4.32E-05
chr1	141300001:141400000	24	0.000452737	1.04E-04	1.26E-06	1.13E-04	2.77E-05	1.13E-04	4.67E-07	1.20E-04	6.64E-06	0.000114522
chr1	141400001:141500000	25	0.000439326	1.01E-04	2.52E-06	2.27E-04	3.17E-05	1.29E-04	5.53E-07	1.42E-04	6.41E-06	0.000110444
chr1	141500001:141600000	37	0.000440156	1.01E-04	2.61E-06	2.35E-04	3.04E-05	1.24E-04	2.87E-07	7.35E-05	1.03E-05	0.000178184
chr1	141600001:141700000	49	0.000951154	2.19E-04	4.66E-06	4.19E-04	3.64E-05	1.49E-04	8.21E-07	2.11E-04	1.82E-05	0.000313896
chr1	141700001:141800000	40	0.000939868	2.17E-04	2.45E-06	2.20E-04	4.27E-05	1.74E-04	6.40E-07	1.64E-04	1.22E-05	0.000210413
chr1	141800001:141900000	32	0.000620429	1.43E-04	1.47E-06	1.32E-04	1.89E-05	7.70E-05	4.82E-07	1.24E-04	1.53E-05	0.00026456
chr1	141900001:142000000	31	0.000406199	9.36E-05	1.34E-06	1.20E-04	4.75E-05	1.94E-04	5.17E-07	1.32E-04	1.27E-05	0.000218809
chr1	142000001:142100000	32	0.000439506	1.01E-04	1.73E-06	1.56E-04	2.82E-05	1.15E-04	4.45E-07	1.14E-04	9.75E-06	0.000168097
chr1	142100001:142200000	47	0.000547509	1.26E-04	2.27E-06	2.04E-04	3.37E-05	1.38E-04	3.90E-07	1.00E-04	1.70E-05	0.000292647
chr1	142200001:142300000	40	0.000886929	2.04E-04	1.22E-06	1.09E-04	2.35E-05	9.57E-05	6.09E-07	1.56E-04	9.85E-06	0.000169913
chr1	142300001:142400000	30	0.000617738	1.42E-04	1.50E-06	1.35E-04	2.74E-05	1.12E-04	5.07E-07	1.30E-04	1.12E-05	0.000192634
chr1	142400001:142500000	23	0.000298423	6.88E-05	2.14E-06	1.92E-04	2.03E-05	8.28E-05	2.09E-07	5.35E-05	7.20E-06	0.000124226
chr1	142500001:142600000	34	0.00061819	1.42E-04	4.96E-06	4.46E-04	2.98E-05	1.21E-04	4.09E-07	1.05E-04	1.25E-05	0.000215406
chr1	142600001:142700000	21	0.00058096	1.34E-04	2.45E-06	2.20E-04	4.56E-05	1.86E-04	4.90E-07	1.26E-04	1.28E-05	0.00022096
chr1	142700001:142800000	19	0.000343106	7.91E-05	1.13E-06	1.02E-04	2.45E-05	9.99E-05	1.87E-07	4.79E-05	5.24E-06	9.04E-05
chr1	142800001:142900000	35	0.000454406	1.05E-04	2.17E-06	1.95E-04	1.87E-05	7.63E-05	4.65E-07	1.19E-04	1.24E-05	0.000214632
chr1	142900001:143000000	54	0.000774013	1.78E-04	5.25E-06	4.72E-04	9.23E-05	3.76E-04	7.74E-07	1.98E-04	2.01E-05	0.000345846
chr1	143000001:143100000	33	0.00063653	1.47E-04	1.42E-06	1.28E-04	4.10E-05	1.67E-04	3.57E-07	9.16E-05	1.45E-05	0.000249527
chr1	143100001:143200000	49	0.000706181	1.63E-04	3.24E-06	2.91E-04	5.35E-05	2.18E-04	4.50E-07	1.15E-04	1.66E-05	0.000285977
chr1	143200001:143300000	47	0.000706003	1.63E-04	2.55E-06	2.29E-04	4.76E-05	1.94E-04	9.67E-07	2.48E-04	2.57E-05	0.000443402
chr1	143300001:143400000	43	0.000711403	1.64E-04	2.05E-06	1.85E-04	3.03E-05	1.23E-04	4.83E-07	1.24E-04	1.35E-05	0.000231925
chr1	143400001:143500000	28	0.000372389	8.58E-05	1.48E-06	1.33E-04	3.22E-05	1.31E-04	4.40E-07	1.13E-04	1.38E-05	0.0002379
chr1	143500001:143600000	23	0.000332928	7.67E-05	1.08E-06	9.75E-05	2.22E-05	9.07E-05	3.09E-07	7.92E-05	7.97E-06	0.000137393
chr1	143600001:143700000	21	0.000318891	7.35E-05	1.74E-06	1.57E-04	2.00E-05	8.16E-05	3.70E-07	9.48E-05	9.59E-06	0.000165431
chr1	143700001:143800000	16	0.000340261	7.84E-05	7.24E-07	6.51E-05	1.56E-05	6.37E-05	1.04E-07	2.67E-05	6.34E-06	0.000109237
chr1	143800001:143900000	36	0.00075707	1.74E-04	2.16E-06	1.94E-04	6.12E-05	2.49E-04	4.20E-07	1.08E-04	8.69E-06	0.000149905
chr1	143900001:144000000	30	0.000531237	1.22E-04	1.80E-06	1.62E-04	2.33E-05	9.48E-05	6.52E-07	1.67E-04	7.61E-06	0.000131146
chr1	144000001:144100000	26	0.000339127	7.82E-05	3.60E-06	3.24E-04	2.58E-05	1.05E-04	3.26E-07	8.36E-05	1.01E-05	0.000174831
chr1	144100001:144200000	30	0.000440596	1.02E-04	2.25E-06	2.03E-04	3.27E-05	1.33E-04	4.48E-07	1.15E-04	1.29E-05	0.00022294
chr1	144200001:144300000	21	0.00047245	1.09E-04	2.30E-06	2.07E-04	4.94E-05	2.01E-04	6.85E-07	1.76E-04	5.49E-06	9.47E-05
chr1	144300001:144400000	45	0.000551713	1.27E-04	3.78E-06	3.40E-04	5.50E-05	2.24E-04	9.77E-07	2.50E-04	1.21E-05	0.000208432
chr1	144400001:144500000	53	0.001482309	3.42E-04	3.05E-06	2.74E-04	4.37E-05	1.78E-04	5.57E-07	1.43E-04	1.75E-05	0.00030165
chr1	144500001:144600000	20	0.000438208	1.01E-04	2.39E-06	2.15E-04	3.03E-05	1.24E-04	2.55E-07	6.54E-05	8.46E-06	0.000145819
chr1	144600001:144700000	22	0.000313574	7.23E-05	1.42E-06	1.28E-04	3.37E-05	1.37E-04	2.55E-07	6.53E-05	8.10E-06	0.000139682
chr1	144700001:144800000	45	0.000888348	2.05E-04	3.15E-06	2.83E-04	4.22E-05	1.72E-04	4.34E-07	1.11E-04	2.67E-05	0.000460145
chr1	144800001:144900000	13	0.000103866	2.39E-05	6.77E-07	6.09E-05	8.81E-06	3.59E-05	1.23E-07	3.16E-05	5.76E-06	9.93E-05
chr1	144900001:145000000	38	0.000435425	1.00E-04	3.52E-06	3.17E-04	3.92E-05	1.60E-04	6.91E-07	1.77E-04	1.47E-05	0.000253918
chr1	145000001:145100000	14	0.000142015	3.27E-05	4.68E-07	4.21E-05	1.24E-05	5.04E-05	1.38E-07	3.53E-05	4.12E-06	7.11E-05
chr1	145100001:145200000	26	0.000265514	6.12E-05	9.87E-07	8.87E-05	2.15E-05	8.77E-05	2.25E-07	5.76E-05	6.61E-06	0.00011393
chr1	145200001:145300000	46	0.000447937	1.03E-04	2.23E-06	2.01E-04	5.21E-05	2.12E-04	7.68E-07	1.97E-04	1.34E-05	0.000231223
chr1	145400001:145500000	14	0.000297892	6.87E-05	9.00E-07	8.10E-05	1.21E-05	4.92E-05	1.56E-07	4.01E-05	3.54E-06	6.11E-05
chr1	145500001:145600000	17	0.000242595	5.59E-05	5.75E-07	5.17E-05	1.92E-05	7.82E-05	1.94E-07	4.98E-05	3.18E-06	5.49E-05
chr1	145600001:145700000	34	0.000586084	1.35E-04	1.41E-06	1.27E-04	1.99E-05	8.10E-05	3.78E-07	9.68E-05	1.63E-05	0.000280452
chr1	145700001:145800000	17	0.000418365	9.64E-05	1.01E-06	9.07E-05	2.74E-05	1.12E-04	2.95E-07	7.55E-05	4.40E-06	7.58E-05
chr1	145800001:145900000	40	0.000495246	1.14E-04	3.58E-06	3.22E-04	3.36E-05	1.37E-04	3.93E-07	1.01E-04	1.04E-05	0.000179985
chr1	145900001:146000000	40	0.000423803	9.77E-05	2.14E-06	1.93E-04	3.04E-05	1.24E-04	4.68E-07	1.20E-04	1.41E-05	0.000243269
chr1	146000001:146100000	14	0.000231554	5.34E-05	6.02E-07	5.42E-05	1.14E-05	4.63E-05	1.64E-07	4.21E-05	5.48E-06	9.45E-05
chr1	146100001:146200000	13	0.000230599	5.32E-05	4.32E-07	3.89E-05	1.32E-05	5.37E-05	3.07E-07	7.86E-05	5.35E-06	9.23E-05
chr1	146200001:146300000	19	0.000318596	7.34E-05	1.39E-06	1.25E-04	1.84E-05	7.49E-05	2.55E-07	6.53E-05	7.78E-06	0.000134202
chr1	146300001:146400000	23	0.000316125	7.29E-05	9.43E-07	8.48E-05	1.65E-05	6.71E-05	3.31E-07	8.48E-05	1.24E-05	0.000213748
chr1	146400001:146500000	39	0.000419729	9.67E-05	1.23E-06	1.11E-04	3.04E-05	1.24E-04	4.28E-07	1.10E-04	1.62E-05	0.000279863
chr1	146500001:146600000	28	0.000260022	5.99E-05	1.20E-06	1.07E-04	2.85E-05	1.16E-04	3.39E-07	8.70E-05	6.60E-06	0.000113754
chr1	146600001:146700000	26	0.000352252	8.12E-05	1.26E-06	1.13E-04	1.56E-05	6.35E-05	3.39E-07	8.69E-05	8.30E-06	0.00014318
chr1	146700001:146800000	29	0.000403116	9.29E-05	1.96E-06	1.77E-04	3.43E-05	1.40E-04	2.47E-07	6.33E-05	8.77E-06	0.000151208
chr1	146800001:146900000	22	0.000670148	1.54E-04	1.37E-06	1.23E-04	4.37E-05	1.78E-04	9.56E-07	2.45E-04	7.91E-06	0.000136385
chr1	146900001:147000000	38	0.000593567	1.37E-04	1.82E-06	1.63E-04	2.36E-05	9.63E-05	5.46E-07	1.40E-04	1.31E-05	0.000225388
chr1	147000001:147100000	40	0.000403474	9.30E-05	1.83E-06	1.65E-04	3.98E-05	1.62E-04	4.02E-07	1.03E-04	9.27E-06	0.00015987
chr1	147100001:147200000	32	0.000470266	1.08E-04	1.54E-06	1.38E-04	2.87E-05	1.17E-04	3.93E-07	1.01E-04	8.71E-06	0.000150128
chr1	147200001:147300000	14	0.000267046	6.16E-05	7.03E-07	6.33E-05	1.17E-05	4.76E-05	3.59E-07	9.20E-05	3.65E-06	6.30E-05
chr1	147300001:147400000	43	0.000559526	1.29E-04	4.27E-06	3.84E-04	3.30E-05	1.35E-04	5.60E-07	1.44E-04	1.13E-05	0.000195236
chr1	147400001:147500000	41	0.000619163	1.43E-04	2.19E-06	1.97E-04	2.92E-05	1.19E-04	4.91E-07	1.26E-04	1.71E-05	0.000295299
chr1	147500001:147600000	20	0.000397458	9.16E-05	1.04E-06	9.32E-05	1.25E-05	5.09E-05	2.64E-07	6.77E-05	6.67E-06	0.000115054
chr1	147600001:147700000	34	0.000374877	8.64E-05	1.75E-06	1.57E-04	1.60E-05	6.53E-05	3.32E-07	8.52E-05	1.32E-05	0.000227204
chr1	147700001:147800000	32	0.000619086	1.43E-04	1.58E-06	1.42E-04	2.01E-05	8.21E-05	4.28E-07	1.10E-04	1.72E-05	0.000296507
chr1	147800001:147900000	31	0.000327319	7.54E-05	1.98E-06	1.78E-04	1.98E-05	8.08E-05	4.57E-07	1.17E-04	8.95E-06	0.000154287
chr1	147900001:148000000	47	0.000628364	1.45E-04	2.64E-06	2.38E-04	4.59E-05	1.87E-04	6.37E-07	1.63E-04	1.95E-05	0.000335993
chr1	148000001:148100000	22	0.000484889	1.12E-04	9.86E-07	8.87E-05	1.33E-05	5.42E-05	3.21E-07	8.23E-05	7.92E-06	0.000136564
chr1	148100001:148200000	34	0.000336143	7.75E-05	1.48E-06	1.33E-04	2.42E-05	9.85E-05	4.03E-07	1.03E-04	8.42E-06	0.000145247
chr1	148200001:148300000	17	0.000385566	8.89E-05	1.18E-06	1.06E-04	1.13E-05	4.63E-05	3.38E-07	8.65E-05	4.33E-06	7.46E-05
chr1	148300001:148400000	10	0.00011464	2.64E-05	4.81E-07	4.32E-05	1.04E-05	4.25E-05	1.36E-07	3.49E-05	2.95E-06	5.09E-05
chr1	148400001:148500000	6	4.50E-05	1.04E-05	1.51E-07	1.36E-05	1.17E-05	4.79E-05	1.01E-07	2.59E-05	1.00E-06	1.73E-05
chr1	148500001:148600000	27	0.00035212	8.12E-05	1.06E-06	9.53E-05	1.05E-05	4.29E-05	2.42E-07	6.21E-05	6.19E-06	0.000106643
chr1	148600001:148700000	10	0.000211368	4.87E-05	4.72E-07	4.25E-05	2.54E-06	1.03E-05	1.52E-07	3.90E-05	3.89E-06	6.71E-05
chr1	148700001:148800000	33	0.000401633	9.26E-05	1.59E-06	1.43E-04	3.13E-05	1.28E-04	4.99E-07	1.28E-04	1.03E-05	0.000177375
chr1	148800001:148900000	47	0.000794802	1.83E-04	2.17E-06	1.95E-04	3.03E-05	1.23E-04	4.33E-07	1.11E-04	1.68E-05	0.000288902
chr1	148900001:149000000	39	0.000471092	1.09E-04	2.19E-06	1.97E-04	2.89E-05	1.18E-04	3.80E-07	9.74E-05	1.13E-05	0.000194681
chr1	149000001:149100000	42	0.000564905	1.30E-04	2.35E-06	2.11E-04	3.11E-05	1.27E-04	5.00E-07	1.28E-04	1.28E-05	0.000220841
chr1	149100001:149200000	28	0.000567889	1.31E-04	2.23E-06	2.01E-04	1.72E-05	7.02E-05	8.59E-07	2.20E-04	1.60E-05	0.000276471
chr1	149200001:149300000	22	0.000219599	5.06E-05	1.41E-06	1.27E-04	1.06E-05	4.34E-05	2.96E-07	7.60E-05	1.28E-05	0.000221182
chr1	149300001:149400000	26	0.000241654	5.57E-05	8.18E-07	7.36E-05	2.15E-05	8.76E-05	2.93E-07	7.50E-05	7.01E-06	0.000120872
chr1	149400001:149500000	32	0.000331276	7.64E-05	2.26E-06	2.03E-04	2.71E-05	1.11E-04	4.26E-07	1.09E-04	7.51E-06	0.000129529
chr1	149500001:149600000	34	0.000398211	9.18E-05	1.41E-06	1.27E-04	3.53E-05	1.44E-04	5.48E-07	1.40E-04	6.72E-06	0.000115787
chr1	149600001:149700000	17	0.0003341	7.70E-05	8.36E-07	7.52E-05	1.90E-05	7.76E-05	2.06E-07	5.28E-05	6.24E-06	0.000107557
chr1	149700001:149800000	17	0.000291847	6.73E-05	7.89E-07	7.09E-05	2.05E-05	8.34E-05	2.40E-07	6.15E-05	3.79E-06	6.53E-05
chr1	149800001:149900000	9	9.50E-05	2.19E-05	3.31E-07	2.97E-05	3.56E-06	1.45E-05	2.29E-08	5.88E-06	2.34E-06	4.04E-05
chr1	149900001:150000000	27	0.000259798	5.99E-05	1.49E-06	1.34E-04	2.30E-05	9.36E-05	7.85E-07	2.01E-04	1.20E-05	0.000207328
chr1	150000001:150100000	15	0.000233608	5.38E-05	5.99E-07	5.39E-05	2.05E-05	8.37E-05	1.89E-07	4.86E-05	4.43E-06	7.64E-05
chr1	150100001:150200000	27	0.000367383	8.47E-05	1.53E-06	1.38E-04	3.78E-05	1.54E-04	4.68E-07	1.20E-04	9.39E-06	0.000161846
chr1	150200001:150300000	60	0.000683772	1.58E-04	2.33E-06	2.10E-04	5.16E-05	2.10E-04	8.05E-07	2.06E-04	2.06E-05	0.000354374
chr1	150300001:150400000	32	0.000477941	1.10E-04	2.52E-06	2.27E-04	2.94E-05	1.20E-04	1.04E-06	2.68E-04	7.74E-06	0.000133537
chr1	150400001:150500000	23	0.00054642	1.26E-04	1.07E-06	9.64E-05	2.26E-05	9.23E-05	4.87E-07	1.25E-04	6.40E-06	0.000110402
chr1	150500001:150600000	21	0.000253556	5.84E-05	6.02E-07	5.41E-05	2.27E-05	9.25E-05	3.37E-07	8.64E-05	7.57E-06	0.000130461
chr1	150600001:150700000	22	0.000410422	9.46E-05	1.15E-06	1.03E-04	2.43E-05	9.92E-05	2.29E-07	5.86E-05	6.64E-06	0.000114526
chr1	150700001:150800000	24	0.000422229	9.73E-05	1.21E-06	1.09E-04	1.96E-05	8.00E-05	3.17E-07	8.12E-05	6.60E-06	0.00011379
chr1	150800001:150900000	24	0.000378575	8.73E-05	1.32E-06	1.19E-04	1.29E-05	5.25E-05	5.43E-07	1.39E-04	7.63E-06	0.000131541
chr1	150900001:151000000	33	0.000338857	7.81E-05	1.85E-06	1.66E-04	3.15E-05	1.28E-04	3.08E-07	7.90E-05	1.02E-05	0.000175651
chr1	151000001:151100000	42	0.000489563	1.13E-04	2.23E-06	2.00E-04	3.77E-05	1.54E-04	5.27E-07	1.35E-04	1.19E-05	0.000205357
chr1	151100001:151200000	32	0.000326249	7.52E-05	9.20E-07	8.27E-05	2.91E-05	1.19E-04	2.92E-07	7.48E-05	8.48E-06	0.00014626
chr1	151200001:151300000	20	0.000383108	8.83E-05	8.60E-07	7.73E-05	1.90E-05	7.74E-05	1.90E-07	4.88E-05	6.67E-06	0.000114961
chr1	151300001:151400000	24	0.000506709	1.17E-04	1.37E-06	1.23E-04	3.75E-05	1.53E-04	2.93E-07	7.51E-05	8.58E-06	0.000147992
chr1	151400001:151500000	28	0.000394163	9.08E-05	1.47E-06	1.33E-04	1.88E-05	7.67E-05	3.07E-07	7.86E-05	7.35E-06	0.00012672
chr1	151500001:151600000	27	0.000524408	1.21E-04	1.94E-06	1.75E-04	3.32E-05	1.36E-04	3.46E-07	8.86E-05	9.25E-06	0.00015948
chr1	151600001:151700000	33	0.000522159	1.20E-04	2.04E-06	1.83E-04	5.61E-05	2.29E-04	4.51E-07	1.16E-04	1.04E-05	0.000179421
chr1	151700001:151800000	30	0.000513662	1.18E-04	2.25E-06	2.02E-04	3.90E-05	1.59E-04	3.88E-07	9.94E-05	5.76E-06	9.93E-05
chr1	151800001:151900000	34	0.000595495	1.37E-04	2.07E-06	1.86E-04	3.52E-05	1.43E-04	4.51E-07	1.16E-04	8.39E-06	0.00014471
chr1	151900001:152000000	27	0.000590312	1.36E-04	2.01E-06	1.81E-04	2.20E-05	8.98E-05	1.68E-06	4.32E-04	8.87E-06	0.000153
chr1	152000001:152100000	26	0.000431262	9.94E-05	2.59E-06	2.33E-04	1.91E-05	7.79E-05	3.84E-07	9.85E-05	7.58E-06	0.00013075
chr1	152100001:152200000	28	0.000501691	1.16E-04	1.54E-06	1.39E-04	3.01E-05	1.23E-04	4.38E-07	1.12E-04	9.05E-06	0.000155989
chr1	152200001:152300000	23	0.00024211	5.58E-05	1.62E-06	1.46E-04	1.51E-05	6.16E-05	2.19E-07	5.61E-05	4.47E-06	7.71E-05
chr1	152300001:152400000	56	0.000763055	1.76E-04	2.51E-06	2.26E-04	5.15E-05	2.10E-04	6.94E-07	1.78E-04	1.68E-05	0.000289114
chr1	152400001:152500000	24	0.000411893	9.49E-05	1.64E-06	1.48E-04	3.71E-05	1.51E-04	2.77E-07	7.10E-05	9.17E-06	0.000158114
chr1	152500001:152600000	30	0.000550284	1.27E-04	1.23E-06	1.11E-04	3.07E-05	1.25E-04	5.79E-07	1.48E-04	8.50E-06	0.000146557
chr1	152600001:152700000	23	0.000380572	8.77E-05	8.96E-07	8.06E-05	2.15E-05	8.78E-05	3.20E-07	8.20E-05	6.43E-06	0.000110942
chr1	152700001:152800000	33	0.000468885	1.08E-04	1.45E-06	1.30E-04	2.04E-05	8.31E-05	3.36E-07	8.61E-05	1.08E-05	0.000186239
chr1	152800001:152900000	40	0.000506742	1.17E-04	2.52E-06	2.26E-04	3.64E-05	1.48E-04	5.39E-07	1.38E-04	9.91E-06	0.000170783
chr1	152900001:153000000	27	0.000453798	1.05E-04	1.45E-06	1.31E-04	2.16E-05	8.79E-05	3.12E-07	7.99E-05	6.07E-06	0.000104604
chr1	153000001:153100000	39	0.000610243	1.41E-04	6.55E-06	5.89E-04	4.94E-05	2.02E-04	6.08E-07	1.56E-04	1.29E-05	0.00022184
chr1	153100001:153200000	32	0.000544014	1.25E-04	9.47E-07	8.52E-05	2.55E-05	1.04E-04	3.71E-07	9.50E-05	1.38E-05	0.0002382
chr1	153200001:153300000	27	0.000407712	9.40E-05	1.58E-06	1.42E-04	1.94E-05	7.91E-05	5.74E-07	1.47E-04	1.07E-05	0.000184599
chr1	153300001:153400000	29	0.00040532	9.34E-05	2.14E-06	1.92E-04	2.40E-05	9.80E-05	4.27E-07	1.10E-04	1.56E-05	0.000269583
chr1	153400001:153500000	52	0.000856402	1.97E-04	3.44E-06	3.09E-04	4.83E-05	1.97E-04	7.98E-07	2.05E-04	1.54E-05	0.000265646
chr1	153500001:153600000	26	0.000558241	1.29E-04	8.83E-07	7.94E-05	3.22E-05	1.31E-04	3.54E-07	9.07E-05	6.23E-06	0.000107356
chr1	153600001:153700000	25	0.000291427	6.72E-05	1.35E-06	1.22E-04	2.60E-05	1.06E-04	4.46E-07	1.14E-04	5.00E-06	8.63E-05
chr1	153700001:153800000	25	0.000288987	6.66E-05	1.39E-06	1.25E-04	1.75E-05	7.14E-05	3.06E-07	7.86E-05	6.79E-06	0.000117101
chr1	153800001:153900000	51	0.012158317	2.80E-03	5.23E-06	4.71E-04	0.000104853	4.27E-04	1.14E-06	2.92E-04	3.30E-05	0.000569661
chr1	153900001:154000000	35	0.000823735	1.90E-04	1.74E-06	1.56E-04	0.000195309	7.96E-04	2.36E-06	6.05E-04	9.75E-06	0.000168052
chr1	154000001:154100000	41	0.000733417	1.69E-04	4.22E-06	3.79E-04	5.03E-05	2.05E-04	5.18E-07	1.33E-04	1.16E-05	0.000200583
chr1	154100001:154200000	25	0.000308831	7.12E-05	6.94E-07	6.24E-05	1.98E-05	8.06E-05	3.44E-07	8.83E-05	8.10E-06	0.000139666
chr1	154200001:154300000	28	0.000315291	7.27E-05	1.40E-06	1.26E-04	3.18E-05	1.30E-04	4.80E-07	1.23E-04	7.52E-06	0.000129586
chr1	154300001:154400000	28	0.001027199	2.37E-04	6.19E-06	5.56E-04	3.09E-05	1.26E-04	9.26E-07	2.37E-04	8.12E-06	0.000139981
chr1	154400001:154500000	16	0.000352415	8.12E-05	7.61E-07	6.84E-05	3.16E-05	1.29E-04	3.63E-07	9.31E-05	4.58E-06	7.89E-05
chr1	154500001:154600000	15	0.000205348	4.73E-05	5.58E-07	5.02E-05	2.14E-05	8.73E-05	1.29E-07	3.31E-05	4.38E-06	7.55E-05
chr1	154600001:154700000	10	0.000179518	4.14E-05	3.28E-07	2.95E-05	1.25E-05	5.10E-05	9.72E-08	2.49E-05	3.95E-06	6.81E-05
chr1	154700001:154800000	26	0.000573028	1.32E-04	1.30E-06	1.17E-04	2.75E-05	1.12E-04	4.18E-07	1.07E-04	1.28E-05	0.000220521
chr1	154800001:154900000	34	0.000487561	1.12E-04	1.63E-06	1.46E-04	3.00E-05	1.22E-04	5.05E-07	1.30E-04	7.65E-06	0.000131853
chr1	154900001:155000000	36	0.000493049	1.14E-04	2.30E-06	2.07E-04	3.60E-05	1.47E-04	5.76E-07	1.48E-04	1.14E-05	0.0001963
chr1	155000001:155100000	22	0.000141355	3.26E-05	1.46E-06	1.31E-04	1.15E-05	4.69E-05	2.47E-07	6.34E-05	7.14E-06	0.000123046
chr1	155100001:155200000	41	0.000649231	1.50E-04	1.50E-06	1.35E-04	6.56E-05	2.68E-04	6.70E-07	1.72E-04	9.86E-06	0.000170086
chr1	155200001:155300000	42	0.001195831	2.76E-04	2.43E-06	2.19E-04	8.14E-05	3.32E-04	1.66E-06	4.24E-04	1.42E-05	0.000245089
chr1	155300001:155400000	30	0.000574569	1.32E-04	1.13E-06	1.02E-04	0.000191121	7.79E-04	4.85E-07	1.24E-04	1.70E-05	0.000292493
chr1	155400001:155500000	28	0.000388403	8.95E-05	1.50E-06	1.35E-04	1.82E-05	7.40E-05	4.09E-07	1.05E-04	1.07E-05	0.000184214
chr1	155500001:155600000	38	0.000675487	1.56E-04	2.85E-06	2.57E-04	3.18E-05	1.30E-04	6.39E-07	1.64E-04	1.21E-05	0.000208049
chr1	155600001:155700000	37	0.000540384	1.25E-04	2.10E-06	1.89E-04	2.63E-05	1.07E-04	6.15E-07	1.58E-04	1.45E-05	0.000250035
chr1	155700001:155800000	34	0.000536377	1.24E-04	2.03E-06	1.83E-04	2.47E-05	1.01E-04	5.45E-07	1.40E-04	9.58E-06	0.000165183
chr1	155800001:155900000	15	0.000213566	4.92E-05	9.85E-07	8.86E-05	2.23E-05	9.09E-05	1.86E-07	4.77E-05	3.37E-06	5.81E-05
chr1	155900001:156000000	11	9.36E-05	2.16E-05	5.50E-07	4.95E-05	1.27E-05	5.18E-05	1.38E-07	3.53E-05	2.70E-06	4.66E-05
chr1	156000001:156100000	26	0.000389485	8.98E-05	2.32E-06	2.08E-04	2.78E-05	1.13E-04	4.96E-07	1.27E-04	1.02E-05	0.000175411
chr1	156100001:156200000	15	0.000267984	6.18E-05	1.11E-06	9.95E-05	1.29E-05	5.24E-05	2.34E-07	6.00E-05	6.08E-06	0.000104776
chr1	156200001:156300000	51	0.000640711	1.48E-04	3.08E-06	2.77E-04	4.67E-05	1.90E-04	9.53E-07	2.44E-04	6.33E-05	0.001090586
chr1	156300001:156400000	34	0.000397403	9.16E-05	1.59E-06	1.43E-04	3.63E-05	1.48E-04	4.22E-07	1.08E-04	1.04E-05	0.000179605
chr1	156400001:156500000	18	0.000250841	5.78E-05	9.81E-07	8.83E-05	2.36E-05	9.61E-05	2.57E-07	6.59E-05	5.99E-06	0.000103304
chr1	156500001:156600000	33	0.000541456	1.25E-04	1.29E-06	1.16E-04	3.97E-05	1.62E-04	3.81E-07	9.76E-05	1.16E-05	0.000200158
chr1	156600001:156700000	28	0.000322433	7.43E-05	2.53E-06	2.27E-04	2.24E-05	9.13E-05	3.22E-07	8.26E-05	8.60E-06	0.000148278
chr1	156700001:156800000	27	0.000352562	8.13E-05	1.42E-06	1.28E-04	1.96E-05	7.98E-05	2.99E-07	7.67E-05	8.38E-06	0.000144525
chr1	156800001:156900000	30	0.000701746	1.62E-04	2.36E-06	2.12E-04	2.86E-05	1.17E-04	3.37E-07	8.65E-05	1.18E-05	0.000203631
chr1	156900001:157000000	28	0.00043658	1.01E-04	1.80E-06	1.62E-04	2.10E-05	8.58E-05	2.96E-07	7.60E-05	6.73E-06	0.000116096
chr1	157000001:157100000	27	0.000405244	9.34E-05	2.37E-06	2.13E-04	3.12E-05	1.27E-04	3.29E-07	8.44E-05	1.02E-05	0.000175961
chr1	157100001:157200000	23	0.000450285	1.04E-04	1.17E-06	1.06E-04	2.37E-05	9.65E-05	2.44E-07	6.24E-05	6.17E-06	0.000106312
chr1	157200001:157300000	33	0.000525051	1.21E-04	1.74E-06	1.57E-04	3.20E-05	1.30E-04	4.89E-07	1.25E-04	1.20E-05	0.000206258
chr1	157300001:157400000	36	0.000527385	1.22E-04	2.29E-06	2.06E-04	3.51E-05	1.43E-04	4.29E-07	1.10E-04	1.09E-05	0.000188794
chr1	157400001:157500000	48	0.001802976	4.16E-04	2.38E-06	2.14E-04	5.92E-05	2.41E-04	7.25E-07	1.86E-04	1.11E-05	0.000192084
chr1	157500001:157600000	26	0.000514256	1.19E-04	1.02E-06	9.18E-05	2.98E-05	1.21E-04	3.68E-07	9.44E-05	9.80E-06	0.000168894
chr1	157600001:157700000	39	0.000376989	8.69E-05	1.67E-06	1.50E-04	3.38E-05	1.38E-04	4.09E-07	1.05E-04	1.25E-05	0.000216333
chr1	157700001:157800000	30	0.000398387	9.18E-05	1.38E-06	1.24E-04	2.21E-05	9.03E-05	2.58E-07	6.61E-05	9.20E-06	0.000158548
chr1	157800001:157900000	35	0.000601334	1.39E-04	1.79E-06	1.61E-04	2.70E-05	1.10E-04	6.07E-07	1.56E-04	1.96E-05	0.000338309
chr1	157900001:158000000	37	0.000569088	1.31E-04	1.65E-06	1.48E-04	3.05E-05	1.25E-04	3.37E-07	8.63E-05	1.35E-05	0.000233501
chr1	158000001:158100000	23	0.000306969	7.08E-05	1.74E-06	1.56E-04	2.08E-05	8.49E-05	2.32E-07	5.95E-05	2.14E-05	0.000369417
chr1	158100001:158200000	25	0.000600919	1.39E-04	1.41E-06	1.27E-04	2.79E-05	1.14E-04	1.54E-07	3.96E-05	7.70E-06	0.000132779
chr1	158200001:158300000	42	0.000975499	2.25E-04	2.78E-06	2.50E-04	5.04E-05	2.06E-04	6.23E-07	1.60E-04	1.34E-05	0.000230366
chr2	1:100000	9	0.000158422	3.65E-05	4.42E-07	3.98E-05	1.37E-05	5.59E-05	6.46E-08	1.66E-05	1.47E-06	2.54E-05
chr2	100001:200000	7	6.88E-05	1.59E-05	4.69E-07	4.21E-05	6.04E-06	2.46E-05	3.98E-08	1.02E-05	1.64E-06	2.82E-05
chr2	200001:300000	9	0.000252984	5.83E-05	3.51E-07	3.16E-05	1.96E-05	7.99E-05	1.36E-07	3.48E-05	2.85E-06	4.91E-05
chr2	300001:400000	21	0.000468186	1.08E-04	1.29E-06	1.16E-04	2.51E-05	1.02E-04	2.41E-07	6.17E-05	6.48E-06	0.000111724
chr2	400001:500000	12	0.000375203	8.65E-05	7.79E-07	7.01E-05	2.85E-05	1.16E-04	1.63E-07	4.17E-05	5.98E-06	0.000103097
chr2	500001:600000	28	0.000429907	9.91E-05	9.50E-07	8.54E-05	2.74E-05	1.12E-04	4.09E-07	1.05E-04	6.28E-06	0.000108266
chr2	600001:700000	71	0.001561912	3.60E-04	5.09E-06	4.58E-04	8.37E-05	3.41E-04	6.66E-07	1.71E-04	2.05E-05	0.000353939
chr2	700001:800000	13	0.000295811	6.82E-05	7.67E-07	6.90E-05	1.14E-05	4.65E-05	2.37E-07	6.07E-05	5.19E-06	8.96E-05
chr2	800001:900000	26	0.000493853	1.14E-04	1.24E-06	1.11E-04	2.58E-05	1.05E-04	2.33E-07	5.96E-05	7.05E-06	0.000121536
chr2	900001:1000000	32	0.00048192	1.11E-04	1.48E-06	1.33E-04	3.16E-05	1.29E-04	2.62E-07	6.73E-05	7.65E-06	0.000131881
chr2	1000001:1100000	48	0.000714158	1.65E-04	2.17E-06	1.95E-04	3.62E-05	1.47E-04	6.17E-07	1.58E-04	3.21E-05	0.000553457
chr2	1100001:1200000	18	0.000137093	3.16E-05	9.28E-07	8.35E-05	1.97E-05	8.01E-05	4.94E-07	1.27E-04	3.52E-06	6.06E-05
chr2	1200001:1300000	25	0.000357427	8.24E-05	1.35E-06	1.21E-04	2.44E-05	9.94E-05	2.02E-07	5.17E-05	8.45E-06	0.00014574
chr2	1300001:1400000	37	0.000538135	1.24E-04	1.49E-06	1.34E-04	5.45E-05	2.22E-04	4.44E-07	1.14E-04	1.74E-05	0.000299476
chr2	1400001:1500000	22	0.000504383	1.16E-04	1.51E-06	1.36E-04	2.72E-05	1.11E-04	2.27E-07	5.82E-05	7.98E-06	0.000137557
chr2	1500001:1600000	35	0.001904585	4.39E-04	1.00E-05	9.00E-04	7.59E-05	3.09E-04	1.32E-06	3.38E-04	3.69E-05	0.000636601
chr2	1600001:1700000	18	0.000668159	1.54E-04	9.33E-06	8.39E-04	3.50E-05	1.43E-04	1.41E-07	3.62E-05	6.85E-06	0.000118039
chr2	1700001:1800000	31	0.000733722	1.69E-04	4.70E-06	4.22E-04	3.64E-05	1.48E-04	2.90E-07	7.44E-05	8.61E-06	0.000148426
chr2	1800001:1900000	18	0.000265756	6.13E-05	8.51E-07	7.66E-05	2.08E-05	8.49E-05	4.45E-07	1.14E-04	3.91E-06	6.75E-05
chr2	1900001:2000000	30	0.000449376	1.04E-04	9.13E-07	8.22E-05	1.70E-05	6.93E-05	4.26E-07	1.09E-04	8.65E-06	0.000149108
chr2	2000001:2100000	10	0.000166688	3.84E-05	3.04E-07	2.74E-05	1.47E-05	6.00E-05	2.64E-07	6.77E-05	3.78E-06	6.51E-05
chr2	2100001:2200000	10	0.000121108	2.79E-05	6.07E-07	5.46E-05	5.22E-06	2.13E-05	7.66E-08	1.96E-05	4.23E-06	7.30E-05
chr2	2200001:2300000	37	0.000914621	2.11E-04	1.92E-06	1.73E-04	3.93E-05	1.60E-04	6.82E-07	1.75E-04	1.05E-05	0.000181541
chr2	2300001:2400000	25	0.00065669	1.51E-04	2.45E-06	2.21E-04	5.09E-05	2.08E-04	9.43E-07	2.42E-04	7.12E-06	0.000122779
chr2	2400001:2500000	12	0.000266927	6.15E-05	3.56E-07	3.20E-05	1.54E-05	6.28E-05	1.55E-07	3.98E-05	4.73E-06	8.15E-05
chr2	2500001:2600000	14	0.000135171	3.12E-05	7.79E-07	7.01E-05	1.00E-05	4.08E-05	6.26E-08	1.61E-05	2.99E-06	5.16E-05
chr2	2600001:2700000	16	0.000189762	4.37E-05	4.98E-07	4.48E-05	1.16E-05	4.73E-05	1.36E-07	3.48E-05	3.62E-06	6.24E-05
chr2	2700001:2800000	21	0.000167193	3.85E-05	9.44E-07	8.49E-05	1.87E-05	7.63E-05	4.12E-07	1.06E-04	6.11E-06	0.000105284
chr2	2800001:2900000	19	0.001124711	2.59E-04	8.56E-07	7.70E-05	3.56E-05	1.45E-04	2.80E-06	7.19E-04	8.51E-06	0.000146725
chr2	2900001:3000000	16	0.000167578	3.86E-05	9.99E-07	8.98E-05	1.04E-05	4.22E-05	3.51E-07	8.99E-05	2.84E-06	4.90E-05
chr2	3000001:3100000	21	0.000146951	3.39E-05	7.42E-07	6.67E-05	1.52E-05	6.19E-05	2.84E-07	7.28E-05	5.52E-06	9.51E-05
chr2	3100001:3200000	20	0.000350205	8.07E-05	1.20E-06	1.08E-04	2.74E-05	1.12E-04	3.05E-07	7.83E-05	5.20E-06	8.97E-05
chr2	3200001:3300000	24	0.000334859	7.72E-05	6.17E-07	5.55E-05	2.37E-05	9.65E-05	7.10E-07	1.82E-04	5.89E-06	0.000101511
chr2	3300001:3400000	13	0.000214713	4.95E-05	7.62E-07	6.85E-05	1.03E-05	4.22E-05	1.17E-07	3.01E-05	3.65E-06	6.29E-05
chr2	3400001:3500000	18	0.000180504	4.16E-05	5.95E-07	5.35E-05	8.18E-06	3.34E-05	3.02E-07	7.74E-05	4.62E-06	7.96E-05
chr2	3500001:3600000	17	0.000347248	8.00E-05	6.78E-07	6.10E-05	1.50E-05	6.11E-05	1.08E-07	2.76E-05	4.47E-06	7.70E-05
chr2	3600001:3700000	22	0.000458322	1.06E-04	1.23E-06	1.11E-04	2.38E-05	9.70E-05	4.67E-07	1.20E-04	4.55E-06	7.85E-05
chr2	3700001:3800000	26	0.000511736	1.18E-04	1.06E-06	9.53E-05	2.99E-05	1.22E-04	4.17E-07	1.07E-04	7.62E-06	0.00013134
chr2	3800001:3900000	35	0.000618232	1.42E-04	1.73E-06	1.55E-04	3.25E-05	1.32E-04	3.90E-07	9.99E-05	9.78E-06	0.000168631
chr2	3900001:4000000	31	0.00048453	1.12E-04	1.83E-06	1.65E-04	2.70E-05	1.10E-04	4.35E-07	1.12E-04	8.09E-06	0.000139514
chr2	4000001:4100000	19	0.00031214	7.19E-05	9.48E-07	8.53E-05	1.67E-05	6.81E-05	6.56E-07	1.68E-04	3.89E-06	6.71E-05
chr2	4100001:4200000	56	0.000830184	1.91E-04	2.62E-06	2.35E-04	7.81E-05	3.18E-04	7.36E-07	1.89E-04	1.45E-05	0.000249722
chr2	4200001:4300000	31	0.000611913	1.41E-04	1.36E-06	1.22E-04	2.89E-05	1.18E-04	3.80E-07	9.75E-05	1.12E-05	0.000193791
chr2	4300001:4400000	33	0.000626755	1.44E-04	1.31E-06	1.18E-04	2.45E-05	1.00E-04	4.94E-07	1.27E-04	9.24E-06	0.000159262
chr2	4400001:4500000	29	0.000706971	1.63E-04	1.56E-06	1.41E-04	3.46E-05	1.41E-04	4.04E-07	1.04E-04	4.16E-06	7.18E-05
chr2	4500001:4600000	34	0.000525149	1.21E-04	1.05E-06	9.48E-05	6.99E-05	2.85E-04	4.01E-07	1.03E-04	1.30E-05	0.000224626
chr2	4600001:4700000	11	0.000268286	6.18E-05	3.27E-07	2.94E-05	1.53E-05	6.25E-05	1.04E-07	2.65E-05	5.58E-06	9.62E-05
chr2	4700001:4800000	10	0.000146738	3.38E-05	4.05E-07	3.65E-05	1.20E-05	4.89E-05	2.60E-07	6.66E-05	5.27E-06	9.09E-05
chr2	4800001:4900000	39	0.000557125	1.28E-04	2.83E-06	2.55E-04	5.63E-05	2.29E-04	5.06E-07	1.30E-04	2.33E-05	0.000402281
chr2	4900001:5000000	30	0.000568453	1.31E-04	1.33E-06	1.20E-04	5.28E-05	2.15E-04	6.17E-07	1.58E-04	9.03E-06	0.0001557
chr2	5000001:5100000	18	0.00033962	7.83E-05	6.17E-07	5.55E-05	1.80E-05	7.33E-05	3.71E-07	9.50E-05	3.85E-06	6.63E-05
chr2	5100001:5200000	30	0.000412069	9.50E-05	9.02E-07	8.11E-05	1.75E-05	7.12E-05	4.94E-07	1.27E-04	5.57E-06	9.61E-05
chr2	5200001:5300000	29	0.000559372	1.29E-04	1.16E-06	1.05E-04	3.46E-05	1.41E-04	4.58E-07	1.17E-04	6.22E-06	0.000107279
chr2	5300001:5400000	44	0.001622471	3.74E-04	2.32E-06	2.09E-04	5.94E-05	2.42E-04	9.84E-07	2.52E-04	1.98E-05	0.000341216
chr2	5400001:5500000	34	0.00162539	3.75E-04	2.40E-06	2.16E-04	0.000101637	4.14E-04	8.32E-07	2.13E-04	8.94E-06	0.000154087
chr2	5500001:5600000	25	0.000307477	7.09E-05	8.72E-07	7.85E-05	2.33E-05	9.50E-05	2.44E-07	6.25E-05	8.57E-06	0.000147769
chr2	5600001:5700000	18	0.000465536	1.07E-04	1.04E-06	9.37E-05	2.00E-05	8.17E-05	4.40E-07	1.13E-04	9.78E-06	0.000168638
chr2	5700001:5800000	27	0.000332122	7.66E-05	1.43E-06	1.29E-04	3.05E-05	1.25E-04	2.63E-07	6.75E-05	2.19E-05	0.000378011
chr2	5800001:5900000	28	0.000493532	1.14E-04	9.15E-07	8.23E-05	4.11E-05	1.68E-04	6.90E-07	1.77E-04	1.09E-05	0.000188178
chr2	5900001:6000000	19	0.000454472	1.05E-04	1.29E-06	1.16E-04	1.28E-05	5.23E-05	3.69E-07	9.45E-05	5.60E-06	9.66E-05
chr2	6000001:6100000	27	0.000369959	8.53E-05	1.29E-06	1.16E-04	3.68E-05	1.50E-04	1.30E-06	3.33E-04	6.15E-06	0.000106089
chr2	6100001:6200000	31	0.000353467	8.15E-05	1.44E-06	1.30E-04	3.37E-05	1.37E-04	5.15E-07	1.32E-04	9.78E-06	0.000168609
chr2	6200001:6300000	27	0.000474594	1.09E-04	1.26E-06	1.13E-04	2.25E-05	9.16E-05	4.86E-07	1.25E-04	6.37E-06	0.00010976
chr2	6300001:6400000	8	0.000114939	2.65E-05	2.35E-07	2.11E-05	3.74E-06	1.52E-05	3.44E-08	8.83E-06	1.65E-06	2.85E-05
chr2	6400001:6500000	14	0.000150896	3.48E-05	5.77E-07	5.19E-05	7.20E-06	2.93E-05	8.36E-07	2.14E-04	4.17E-06	7.19E-05
chr2	6500001:6600000	23	0.000564291	1.30E-04	1.73E-06	1.56E-04	2.80E-05	1.14E-04	4.20E-07	1.08E-04	1.08E-05	0.000186549
chr2	6600001:6700000	26	0.000248808	5.73E-05	7.99E-07	7.18E-05	2.56E-05	1.05E-04	2.61E-07	6.70E-05	6.48E-06	0.000111669
chr2	6700001:6800000	28	0.000401405	9.25E-05	8.90E-07	8.01E-05	2.20E-05	8.95E-05	4.95E-07	1.27E-04	8.27E-06	0.000142556
chr2	6800001:6900000	36	0.000321669	7.41E-05	1.60E-06	1.44E-04	3.44E-05	1.40E-04	5.58E-07	1.43E-04	1.05E-05	0.000180437
chr2	6900001:7000000	29	0.000414307	9.55E-05	9.44E-07	8.49E-05	2.18E-05	8.90E-05	4.45E-07	1.14E-04	5.13E-06	8.84E-05
chr2	7000001:7100000	31	0.000316499	7.29E-05	1.12E-06	1.00E-04	1.89E-05	7.69E-05	4.39E-07	1.13E-04	1.50E-05	0.000257815
chr2	7100001:7200000	36	0.00074922	1.73E-04	1.83E-06	1.64E-04	2.43E-05	9.90E-05	4.02E-07	1.03E-04	1.29E-05	0.000222293
chr2	7200001:7300000	15	0.00020565	4.74E-05	2.00E-06	1.80E-04	1.04E-05	4.23E-05	1.98E-07	5.07E-05	9.59E-06	0.000165343
chr2	7300001:7400000	16	0.000145704	3.36E-05	2.77E-07	2.49E-05	1.34E-05	5.45E-05	1.30E-07	3.33E-05	9.87E-06	0.000170194
chr2	7400001:7500000	19	0.000221798	5.11E-05	9.42E-07	8.47E-05	1.70E-05	6.94E-05	2.50E-07	6.40E-05	3.08E-06	5.32E-05
chr2	7500001:7600000	29	0.000551375	1.27E-04	1.96E-06	1.77E-04	3.82E-05	1.56E-04	3.53E-07	9.04E-05	1.34E-05	0.000230387
chr2	7600001:7700000	21	0.000621161	1.43E-04	8.92E-07	8.02E-05	3.24E-05	1.32E-04	1.99E-07	5.10E-05	4.48E-06	7.73E-05
chr2	7700001:7800000	27	0.00035021	8.07E-05	8.13E-07	7.31E-05	1.63E-05	6.65E-05	2.26E-07	5.80E-05	8.71E-06	0.000150169
chr2	7800001:7900000	24	0.000391573	9.03E-05	1.48E-06	1.33E-04	1.36E-05	5.53E-05	3.39E-07	8.69E-05	8.77E-06	0.000151222
chr2	7900001:8000000	20	0.000207772	4.79E-05	8.08E-07	7.27E-05	1.36E-05	5.53E-05	3.47E-07	8.89E-05	6.67E-06	0.00011503
chr2	8000001:8100000	12	0.000399314	9.20E-05	4.17E-07	3.75E-05	7.47E-06	3.04E-05	1.39E-07	3.55E-05	3.50E-06	6.04E-05
chr2	8100001:8200000	38	0.000619362	1.43E-04	1.66E-06	1.50E-04	5.60E-05	2.28E-04	6.13E-07	1.57E-04	1.54E-05	0.000264745
chr2	8200001:8300000	27	0.000364271	8.40E-05	1.11E-06	9.98E-05	2.51E-05	1.02E-04	2.95E-07	7.55E-05	1.31E-05	0.000225937
chr2	8300001:8400000	19	0.000176939	4.08E-05	5.41E-07	4.86E-05	2.75E-05	1.12E-04	2.72E-07	6.97E-05	7.18E-06	0.00012382
chr2	8400001:8500000	30	0.004736028	1.09E-03	3.13E-06	2.81E-04	0.000179604	7.32E-04	7.26E-07	1.86E-04	6.44E-06	0.000111062
chr2	8500001:8600000	12	0.000429664	9.90E-05	2.17E-07	1.95E-05	1.39E-05	5.66E-05	1.52E-07	3.90E-05	1.50E-06	2.59E-05
chr2	8600001:8700000	17	0.000310571	7.16E-05	1.82E-06	1.63E-04	1.32E-05	5.38E-05	2.67E-07	6.85E-05	7.39E-06	0.000127357
chr2	8700001:8800000	24	0.000447703	1.03E-04	8.89E-07	8.00E-05	2.48E-05	1.01E-04	2.38E-07	6.11E-05	8.34E-06	0.000143808
chr2	8800001:8900000	17	0.001936132	4.46E-04	8.94E-07	8.04E-05	1.75E-05	7.13E-05	2.64E-07	6.77E-05	6.16E-06	0.000106285
chr2	8900001:9000000	20	0.000474737	1.09E-04	1.20E-06	1.08E-04	2.49E-05	1.02E-04	2.14E-07	5.49E-05	6.99E-06	0.000120608
chr2	9000001:9100000	30	0.00045894	1.06E-04	1.09E-06	9.84E-05	2.20E-05	8.98E-05	2.81E-07	7.20E-05	6.89E-06	0.000118744
chr2	9100001:9200000	25	0.000257676	5.94E-05	1.25E-06	1.12E-04	2.32E-05	9.47E-05	3.11E-07	7.98E-05	7.34E-06	0.00012664
chr2	9200001:9300000	10	0.000227662	5.25E-05	7.26E-07	6.53E-05	1.14E-05	4.64E-05	1.34E-07	3.45E-05	2.19E-06	3.77E-05
chr2	9300001:9400000	5	0.000165554	3.82E-05	1.21E-07	1.09E-05	1.41E-06	5.75E-06	6.98E-08	1.79E-05	1.26E-06	2.18E-05
chr2	9400001:9500000	11	0.000219279	5.05E-05	7.88E-07	7.08E-05	6.19E-06	2.52E-05	2.59E-07	6.63E-05	5.26E-07	9.06E-06
chr2	9500001:9600000	18	0.000281926	6.50E-05	1.13E-06	1.02E-04	1.15E-05	4.71E-05	2.50E-07	6.42E-05	5.23E-06	9.02E-05
chr2	9600001:9700000	20	0.000675581	1.56E-04	2.30E-06	2.07E-04	3.60E-05	1.47E-04	8.25E-07	2.12E-04	6.19E-06	0.00010674
chr2	9700001:9800000	23	0.00024034	5.54E-05	1.19E-06	1.07E-04	1.92E-05	7.83E-05	2.74E-07	7.02E-05	6.04E-06	0.000104131
chr2	9800001:9900000	27	0.000443761	1.02E-04	1.25E-06	1.13E-04	1.83E-05	7.47E-05	2.27E-07	5.82E-05	7.66E-06	0.000132086
chr2	9900001:10000000	7	3.92E-05	9.03E-06	3.94E-07	3.55E-05	8.38E-06	3.42E-05	6.03E-08	1.54E-05	3.93E-07	6.77E-06
chr2	10000001:10100000	9	0.000137132	3.16E-05	1.09E-07	9.83E-06	3.94E-06	1.61E-05	8.34E-08	2.14E-05	5.73E-06	9.88E-05
chr2	10100001:10200000	10	0.000141579	3.26E-05	4.11E-07	3.70E-05	4.95E-06	2.02E-05	1.25E-07	3.21E-05	5.13E-06	8.84E-05
chr2	10200001:10300000	15	0.000225579	5.20E-05	9.81E-07	8.82E-05	7.24E-06	2.95E-05	2.82E-07	7.23E-05	3.70E-06	6.38E-05
chr2	10300001:10400000	19	0.0003939	9.08E-05	8.08E-07	7.27E-05	1.49E-05	6.06E-05	2.45E-07	6.29E-05	5.56E-06	9.59E-05
chr2	10400001:10500000	32	0.000476513	1.10E-04	1.48E-06	1.33E-04	3.16E-05	1.29E-04	3.92E-07	1.00E-04	8.78E-06	0.000151333
chr2	10500001:10600000	19	0.000354987	8.18E-05	9.15E-07	8.23E-05	1.80E-05	7.33E-05	3.12E-07	8.00E-05	5.71E-06	9.85E-05
chr2	10600001:10700000	21	0.000146073	3.37E-05	8.00E-07	7.20E-05	2.30E-05	9.37E-05	2.02E-07	5.17E-05	4.08E-06	7.04E-05
chr2	10700001:10800000	8	9.78E-05	2.25E-05	3.66E-07	3.29E-05	3.24E-06	1.32E-05	1.32E-07	3.39E-05	1.09E-06	1.88E-05
chr2	10800001:10900000	12	0.00018531	4.27E-05	7.49E-07	6.74E-05	1.94E-05	7.91E-05	1.85E-07	4.75E-05	2.61E-06	4.50E-05
chr2	10900001:11000000	15	0.000320415	7.39E-05	1.09E-06	9.77E-05	1.31E-05	5.36E-05	2.60E-07	6.68E-05	6.03E-06	0.000103964
chr2	11000001:11100000	14	0.00010035	2.31E-05	7.79E-07	7.00E-05	1.76E-05	7.17E-05	1.47E-07	3.78E-05	4.80E-06	8.28E-05
chr2	11100001:11200000	27	0.000292445	6.74E-05	1.81E-06	1.63E-04	2.49E-05	1.02E-04	5.59E-07	1.43E-04	7.00E-06	0.000120659
chr2	11200001:11300000	5	6.65E-05	1.53E-05	2.50E-07	2.25E-05	7.10E-06	2.90E-05	8.01E-08	2.05E-05	6.49E-07	1.12E-05
chr2	11300001:11400000	29	0.000419727	9.67E-05	1.72E-06	1.55E-04	2.48E-05	1.01E-04	3.27E-07	8.39E-05	1.49E-05	0.000257415
chr2	11400001:11500000	39	0.000724917	1.67E-04	2.20E-06	1.98E-04	2.72E-05	1.11E-04	6.15E-07	1.58E-04	1.06E-05	0.000182591
chr2	11500001:11600000	31	0.000718746	1.66E-04	1.24E-06	1.12E-04	3.28E-05	1.34E-04	7.93E-07	2.03E-04	1.78E-05	0.000307641
chr2	11600001:11700000	22	0.000366081	8.44E-05	2.70E-06	2.43E-04	1.11E-05	4.53E-05	3.49E-07	8.94E-05	7.80E-06	0.000134523
chr2	11700001:11800000	31	0.000501595	1.16E-04	2.42E-06	2.17E-04	3.89E-05	1.59E-04	4.19E-07	1.07E-04	0.000697799	0.012031548
chr2	11800001:11900000	44	0.000744542	1.72E-04	2.10E-06	1.89E-04	4.43E-05	1.81E-04	4.58E-07	1.17E-04	1.32E-05	0.00022675
chr2	11900001:12000000	32	0.000664691	1.53E-04	1.21E-06	1.09E-04	3.61E-05	1.47E-04	6.95E-07	1.78E-04	1.46E-05	0.000252141
chr2	12000001:12100000	37	0.000370456	8.54E-05	2.23E-06	2.01E-04	3.05E-05	1.24E-04	6.67E-07	1.71E-04	9.11E-06	0.000157006
chr2	12100001:12200000	34	0.000339762	7.83E-05	1.74E-06	1.57E-04	2.77E-05	1.13E-04	5.22E-07	1.34E-04	9.50E-06	0.000163816
chr2	12200001:12300000	20	0.000678029	1.56E-04	1.37E-06	1.24E-04	1.64E-05	6.70E-05	3.82E-07	9.80E-05	3.71E-06	6.41E-05
chr2	12300001:12400000	14	0.00024313	5.60E-05	1.15E-06	1.03E-04	1.35E-05	5.49E-05	1.62E-07	4.15E-05	4.17E-06	7.20E-05
chr2	12400001:12500000	30	0.000689811	1.59E-04	3.22E-06	2.89E-04	5.90E-05	2.41E-04	4.31E-07	1.10E-04	1.22E-05	0.000210194
chr2	12500001:12600000	18	0.000142779	3.29E-05	1.22E-06	1.10E-04	1.62E-05	6.60E-05	2.41E-07	6.18E-05	3.67E-06	6.33E-05
chr2	12600001:12700000	21	0.000252831	5.83E-05	7.11E-07	6.40E-05	2.37E-05	9.65E-05	3.68E-07	9.45E-05	7.85E-06	0.000135392
chr2	12700001:12800000	28	0.000377113	8.69E-05	1.22E-06	1.10E-04	2.77E-05	1.13E-04	3.35E-07	8.60E-05	1.18E-05	0.000204028
chr2	12800001:12900000	24	0.000232539	5.36E-05	9.82E-07	8.83E-05	1.33E-05	5.41E-05	3.24E-07	8.31E-05	7.55E-06	0.000130233
chr2	12900001:13000000	24	0.000417364	9.62E-05	1.70E-06	1.52E-04	2.71E-05	1.11E-04	3.47E-07	8.89E-05	7.82E-06	0.000134858
chr2	13000001:13100000	14	0.000223231	5.15E-05	5.27E-07	4.74E-05	1.02E-05	4.16E-05	2.69E-07	6.89E-05	2.71E-06	4.67E-05
chr2	13100001:13200000	31	0.000748416	1.73E-04	1.27E-06	1.15E-04	3.06E-05	1.25E-04	5.45E-07	1.40E-04	9.78E-06	0.000168562
chr2	13200001:13300000	26	0.000206992	4.77E-05	1.18E-06	1.06E-04	3.69E-05	1.51E-04	2.38E-07	6.11E-05	1.36E-05	0.000234989
chr2	13300001:13400000	33	0.001546917	3.57E-04	1.84E-06	1.66E-04	0.000180697	7.37E-04	7.20E-07	1.85E-04	9.31E-06	0.000160535
chr2	13400001:13500000	26	0.000300856	6.93E-05	1.17E-06	1.05E-04	1.41E-05	5.75E-05	3.52E-07	9.02E-05	6.43E-06	0.000110821
chr2	13500001:13600000	33	0.000534639	1.23E-04	1.74E-06	1.56E-04	3.73E-05	1.52E-04	4.00E-07	1.03E-04	1.37E-05	0.000236061
chr2	13600001:13700000	22	0.000645267	1.49E-04	9.69E-07	8.71E-05	6.58E-05	2.68E-04	2.59E-07	6.65E-05	6.27E-06	0.00010806
chr2	13700001:13800000	39	0.001090695	2.51E-04	2.22E-06	2.00E-04	6.72E-05	2.74E-04	4.46E-07	1.14E-04	1.12E-05	0.000192537
chr2	13800001:13900000	29	0.000940847	2.17E-04	1.22E-06	1.09E-04	4.22E-05	1.72E-04	3.68E-07	9.42E-05	1.19E-05	0.00020523
chr2	13900001:14000000	18	0.000494031	1.14E-04	7.05E-07	6.34E-05	1.49E-05	6.06E-05	2.11E-07	5.41E-05	4.48E-06	7.72E-05
chr2	14000001:14100000	23	0.00106736	2.46E-04	2.24E-06	2.01E-04	0.000118868	4.85E-04	4.53E-07	1.16E-04	1.13E-05	0.000194095
chr2	14100001:14200000	22	0.000548634	1.26E-04	1.29E-06	1.16E-04	6.87E-05	2.80E-04	2.41E-07	6.19E-05	5.87E-06	0.000101264
chr2	14200001:14300000	17	0.000388799	8.96E-05	1.01E-06	9.09E-05	2.25E-05	9.19E-05	3.11E-07	7.97E-05	6.13E-06	0.000105618
chr2	14300001:14400000	29	0.000468532	1.08E-04	1.40E-06	1.26E-04	2.34E-05	9.53E-05	5.42E-07	1.39E-04	9.60E-06	0.000165494
chr2	14400001:14500000	20	0.000485973	1.12E-04	1.50E-06	1.35E-04	4.31E-05	1.76E-04	2.48E-07	6.37E-05	7.65E-06	0.000131833
chr2	14500001:14600000	30	0.003798754	8.76E-04	2.16E-06	1.95E-04	0.000231276	9.43E-04	9.57E-07	2.45E-04	1.59E-05	0.000274678
chr2	14600001:14700000	24	0.000594949	1.37E-04	2.16E-06	1.94E-04	7.73E-05	3.15E-04	2.85E-07	7.31E-05	8.58E-06	0.000147856
chr2	14700001:14800000	24	0.000557144	1.28E-04	1.49E-06	1.34E-04	5.78E-05	2.36E-04	4.68E-07	1.20E-04	5.91E-06	0.000101895
chr2	14800001:14900000	22	0.000390445	9.00E-05	1.13E-06	1.02E-04	3.57E-05	1.46E-04	2.63E-07	6.76E-05	5.75E-06	9.91E-05
chr2	14900001:15000000	28	0.000405897	9.36E-05	1.54E-06	1.38E-04	3.20E-05	1.31E-04	4.39E-07	1.12E-04	5.23E-06	9.02E-05
chr2	15000001:15100000	24	0.000375971	8.67E-05	1.16E-06	1.04E-04	1.64E-05	6.69E-05	3.58E-07	9.17E-05	9.62E-06	0.000165937
chr2	15100001:15200000	27	0.000382779	8.82E-05	8.10E-07	7.28E-05	5.10E-05	2.08E-04	6.02E-07	1.54E-04	6.57E-06	0.00011335
chr2	15200001:15300000	35	0.000616504	1.42E-04	1.67E-06	1.50E-04	2.97E-05	1.21E-04	4.62E-07	1.19E-04	1.34E-05	0.000231655
chr2	15300001:15400000	27	0.000580868	1.34E-04	1.64E-06	1.48E-04	2.32E-05	9.48E-05	2.82E-07	7.22E-05	6.54E-06	0.000112815
chr2	15400001:15500000	42	0.003166293	7.30E-04	1.11E-05	9.94E-04	0.000191153	7.79E-04	1.11E-06	2.84E-04	1.05E-05	0.000180356
chr2	15500001:15600000	31	0.000973119	2.24E-04	3.11E-06	2.80E-04	3.25E-05	1.33E-04	4.86E-07	1.25E-04	8.19E-06	0.00014119
chr2	15600001:15700000	28	0.000951458	2.19E-04	1.96E-06	1.77E-04	3.71E-05	1.51E-04	3.78E-07	9.69E-05	8.68E-06	0.000149695
chr2	15700001:15800000	32	0.001076099	2.48E-04	2.24E-06	2.01E-04	5.03E-05	2.05E-04	5.38E-07	1.38E-04	1.60E-05	0.000275402
chr2	15800001:15900000	21	0.000435871	1.00E-04	9.38E-07	8.43E-05	2.38E-05	9.70E-05	7.36E-07	1.89E-04	8.37E-06	0.000144296
chr2	15900001:16000000	20	0.000179469	4.14E-05	7.57E-07	6.81E-05	2.24E-05	9.12E-05	3.13E-07	8.02E-05	7.42E-06	0.000128018
chr2	16000001:16100000	28	0.000693301	1.60E-04	2.14E-06	1.93E-04	0.000125736	5.13E-04	3.74E-07	9.58E-05	1.20E-05	0.000207475
chr2	16100001:16200000	28	0.000557385	1.28E-04	1.82E-06	1.64E-04	2.63E-05	1.07E-04	3.89E-07	9.98E-05	5.47E-06	9.42E-05
chr2	16200001:16300000	16	0.000300262	6.92E-05	2.58E-06	2.32E-04	1.65E-05	6.74E-05	2.32E-07	5.96E-05	3.01E-06	5.19E-05
chr2	16300001:16400000	12	0.000125366	2.89E-05	1.07E-06	9.66E-05	1.26E-05	5.13E-05	2.01E-07	5.15E-05	2.41E-06	4.15E-05
chr2	16400001:16500000	17	0.000216561	4.99E-05	8.71E-07	7.83E-05	8.85E-06	3.61E-05	2.78E-07	7.13E-05	7.13E-06	0.000122998
chr2	16500001:16600000	15	0.000147878	3.41E-05	3.23E-07	2.90E-05	1.91E-05	7.80E-05	1.66E-07	4.26E-05	4.98E-06	8.59E-05
chr2	16600001:16700000	25	0.000379929	8.76E-05	1.17E-06	1.06E-04	1.79E-05	7.29E-05	3.07E-07	7.88E-05	6.71E-06	0.000115685
chr2	16700001:16800000	24	0.000405289	9.34E-05	9.26E-07	8.32E-05	2.43E-05	9.92E-05	3.56E-07	9.14E-05	5.85E-06	0.000100794
chr2	16800001:16900000	13	0.000343252	7.91E-05	6.85E-07	6.16E-05	1.70E-05	6.92E-05	1.56E-06	4.01E-04	3.07E-06	5.29E-05
chr2	16900001:17000000	15	0.000202748	4.67E-05	8.10E-07	7.29E-05	1.41E-05	5.74E-05	3.51E-07	8.99E-05	5.52E-06	9.51E-05
chr2	17000001:17100000	12	0.000231544	5.34E-05	4.26E-07	3.83E-05	1.43E-05	5.83E-05	1.22E-07	3.13E-05	1.42E-06	2.45E-05
chr2	17100001:17200000	18	0.000241996	5.58E-05	9.16E-07	8.24E-05	3.89E-05	1.58E-04	1.85E-07	4.73E-05	7.71E-06	0.000132936
chr2	17200001:17300000	21	0.000346594	7.99E-05	8.26E-07	7.43E-05	1.95E-05	7.93E-05	2.56E-07	6.57E-05	5.10E-06	8.79E-05
chr2	17300001:17400000	28	0.000696847	1.61E-04	1.34E-06	1.20E-04	2.44E-05	9.94E-05	3.32E-07	8.52E-05	1.56E-05	0.000268878
chr2	17400001:17500000	25	0.00025905	5.97E-05	1.01E-06	9.10E-05	1.65E-05	6.74E-05	2.57E-07	6.58E-05	8.44E-06	0.000145441
chr2	17500001:17600000	26	0.000396691	9.14E-05	1.12E-06	1.00E-04	3.15E-05	1.28E-04	3.84E-07	9.86E-05	1.19E-05	0.000205474
chr2	17600001:17700000	31	0.000441681	1.02E-04	1.45E-06	1.30E-04	2.06E-05	8.38E-05	3.33E-07	8.55E-05	3.92E-05	0.000676344
chr2	17700001:17800000	28	0.00033435	7.71E-05	1.30E-06	1.17E-04	1.95E-05	7.95E-05	3.97E-07	1.02E-04	1.12E-05	0.000192789
chr2	17800001:17900000	31	0.00050694	1.17E-04	1.37E-06	1.23E-04	2.67E-05	1.09E-04	3.27E-07	8.39E-05	5.73E-06	9.89E-05
chr2	17900001:18000000	18	0.000123452	2.85E-05	6.57E-07	5.91E-05	1.39E-05	5.68E-05	2.15E-07	5.52E-05	5.39E-06	9.29E-05
chr2	18000001:18100000	30	0.000717044	1.65E-04	2.07E-06	1.86E-04	3.48E-05	1.42E-04	3.33E-07	8.53E-05	3.58E-05	0.000616464
chr2	18100001:18200000	33	0.000911561	2.10E-04	7.84E-07	7.05E-05	2.89E-05	1.18E-04	8.08E-07	2.07E-04	1.00E-05	0.000172602
chr2	18200001:18300000	28	0.000632429	1.46E-04	1.23E-06	1.11E-04	2.78E-05	1.13E-04	9.50E-07	2.44E-04	8.87E-06	0.000152981
chr2	18300001:18400000	14	0.000310332	7.15E-05	3.60E-07	3.24E-05	1.10E-05	4.48E-05	2.16E-07	5.53E-05	5.19E-06	8.95E-05
chr2	18400001:18500000	32	0.000483601	1.11E-04	1.92E-06	1.72E-04	6.09E-05	2.48E-04	4.12E-07	1.06E-04	1.19E-05	0.000205617
chr2	18500001:18600000	27	0.000332613	7.67E-05	1.72E-06	1.54E-04	3.83E-05	1.56E-04	1.02E-06	2.61E-04	7.29E-06	0.000125642
chr2	18600001:18700000	46	0.000753239	1.74E-04	2.13E-06	1.92E-04	8.74E-05	3.56E-04	1.31E-06	3.35E-04	1.13E-05	0.00019423
chr2	18700001:18800000	20	0.000427024	9.84E-05	1.81E-06	1.63E-04	1.84E-05	7.52E-05	3.48E-07	8.93E-05	6.91E-06	0.000119061
chr2	18800001:18900000	19	0.000547449	1.26E-04	9.49E-07	8.53E-05	2.77E-05	1.13E-04	3.62E-07	9.28E-05	6.82E-06	0.000117539
chr2	18900001:19000000	22	0.005107822	1.18E-03	1.05E-06	9.43E-05	6.98E-05	2.85E-04	5.92E-07	1.52E-04	3.33E-06	5.75E-05
chr2	19000001:19100000	16	0.000498502	1.15E-04	5.98E-07	5.38E-05	2.49E-05	1.02E-04	2.62E-07	6.72E-05	4.62E-06	7.97E-05
chr2	19100001:19200000	29	0.000760558	1.75E-04	1.54E-06	1.38E-04	4.17E-05	1.70E-04	2.86E-07	7.34E-05	4.82E-06	8.31E-05
chr2	19200001:19300000	23	0.000338095	7.79E-05	7.96E-07	7.16E-05	2.35E-05	9.58E-05	2.35E-07	6.02E-05	1.03E-05	0.00017801
chr2	19300001:19400000	26	0.000236845	5.46E-05	1.04E-06	9.35E-05	2.23E-05	9.07E-05	3.34E-07	8.55E-05	4.89E-06	8.43E-05
chr2	19400001:19500000	8	0.000124299	2.86E-05	3.23E-07	2.91E-05	1.09E-05	4.46E-05	4.28E-08	1.10E-05	4.99E-06	8.61E-05
chr2	19500001:19600000	10	0.000186974	4.31E-05	8.40E-07	7.55E-05	9.27E-06	3.78E-05	2.03E-07	5.20E-05	2.76E-06	4.75E-05
chr2	19600001:19700000	28	0.000492707	1.14E-04	1.78E-06	1.60E-04	2.90E-05	1.18E-04	3.43E-07	8.79E-05	1.28E-05	0.000221416
chr2	19700001:19800000	18	0.000230368	5.31E-05	8.82E-07	7.93E-05	2.91E-05	1.19E-04	2.03E-07	5.21E-05	6.37E-06	0.000109789
chr2	19800001:19900000	18	0.000360521	8.31E-05	7.37E-07	6.63E-05	1.82E-05	7.41E-05	1.96E-07	5.03E-05	5.95E-06	0.000102652
chr2	19900001:20000000	19	0.000633804	1.46E-04	1.09E-06	9.84E-05	1.59E-05	6.47E-05	1.86E-07	4.78E-05	5.31E-06	9.15E-05
chr2	20000001:20100000	21	0.000395775	9.12E-05	1.01E-06	9.05E-05	1.68E-05	6.85E-05	1.57E-07	4.04E-05	1.32E-05	0.000227607
chr2	20100001:20200000	27	0.000545654	1.26E-04	3.58E-06	3.22E-04	3.61E-05	1.47E-04	3.39E-07	8.70E-05	1.15E-05	0.000199059
chr2	20200001:20300000	29	0.00258849	5.97E-04	7.18E-06	6.46E-04	5.34E-05	2.18E-04	1.01E-06	2.58E-04	1.65E-05	0.00028424
chr2	20300001:20400000	8	0.00026713	6.16E-05	2.37E-06	2.13E-04	7.86E-06	3.21E-05	1.00E-07	2.56E-05	5.06E-06	8.73E-05
chr2	20400001:20500000	20	0.000412377	9.50E-05	3.16E-06	2.84E-04	1.38E-05	5.64E-05	1.74E-07	4.45E-05	6.08E-06	0.000104784
chr2	20500001:20600000	20	0.000504863	1.16E-04	1.27E-06	1.14E-04	2.21E-05	8.99E-05	2.34E-07	6.01E-05	5.86E-06	0.000101029
chr2	20600001:20700000	11	0.000152484	3.51E-05	6.43E-07	5.78E-05	8.09E-06	3.30E-05	1.49E-07	3.83E-05	5.03E-06	8.68E-05
chr2	20700001:20800000	14	0.000141221	3.25E-05	1.05E-06	9.46E-05	5.93E-06	2.42E-05	2.26E-07	5.80E-05	5.99E-06	0.000103331
chr2	20800001:20900000	12	0.000131069	3.02E-05	5.28E-07	4.75E-05	1.06E-05	4.31E-05	2.15E-07	5.53E-05	4.32E-06	7.45E-05
chr2	20900001:21000000	14	0.000255574	5.89E-05	4.11E-07	3.70E-05	1.57E-05	6.39E-05	1.15E-07	2.95E-05	3.88E-06	6.69E-05
chr2	21000001:21100000	13	0.00013118	3.02E-05	3.52E-07	3.16E-05	5.62E-06	2.29E-05	7.19E-08	1.84E-05	9.18E-06	0.00015826
chr2	21100001:21200000	17	0.000230845	5.32E-05	1.14E-06	1.03E-04	1.18E-05	4.81E-05	2.73E-07	6.99E-05	8.22E-06	0.000141812
chr2	21200001:21300000	30	0.000495125	1.14E-04	1.30E-06	1.17E-04	2.43E-05	9.91E-05	5.45E-07	1.40E-04	1.06E-05	0.000181971
chr2	21300001:21400000	30	0.000987877	2.28E-04	2.55E-06	2.29E-04	0.000152941	6.24E-04	4.68E-07	1.20E-04	8.96E-06	0.000154416
chr2	21400001:21500000	38	0.001151677	2.65E-04	2.35E-06	2.11E-04	0.000101676	4.15E-04	6.69E-07	1.72E-04	1.45E-05	0.000250082
chr2	21500001:21600000	28	0.001808485	4.17E-04	1.68E-06	1.52E-04	4.75E-05	1.94E-04	3.58E-07	9.19E-05	1.12E-05	0.000192353
chr2	21600001:21700000	40	0.000963386	2.22E-04	2.27E-06	2.04E-04	4.42E-05	1.80E-04	5.14E-07	1.32E-04	1.18E-05	0.000202616
chr2	21700001:21800000	16	0.000311425	7.18E-05	1.30E-06	1.17E-04	2.39E-05	9.73E-05	1.92E-07	4.93E-05	5.56E-06	9.59E-05
chr2	21800001:21900000	16	0.000567269	1.31E-04	1.43E-06	1.28E-04	2.24E-05	9.15E-05	4.72E-07	1.21E-04	7.11E-06	0.000122648
chr2	21900001:22000000	26	0.00065927	1.52E-04	9.40E-07	8.46E-05	4.75E-05	1.94E-04	5.40E-07	1.39E-04	7.01E-06	0.000120937
chr2	22000001:22100000	12	0.000376645	8.68E-05	3.10E-07	2.79E-05	1.17E-05	4.78E-05	2.22E-07	5.69E-05	4.80E-06	8.28E-05
chr2	22100001:22200000	16	0.000202844	4.68E-05	1.02E-06	9.19E-05	2.19E-05	8.91E-05	3.14E-07	8.05E-05	4.29E-06	7.39E-05
chr2	22200001:22300000	8	0.000121533	2.80E-05	3.48E-07	3.13E-05	1.04E-05	4.26E-05	4.17E-07	1.07E-04	4.73E-06	8.15E-05
chr2	22300001:22400000	19	0.000462912	1.07E-04	1.59E-06	1.43E-04	1.89E-05	7.69E-05	2.92E-07	7.48E-05	7.89E-06	0.000136071
chr2	22400001:22500000	10	0.000117189	2.70E-05	8.24E-07	7.41E-05	3.94E-06	1.61E-05	6.79E-08	1.74E-05	2.78E-06	4.80E-05
chr2	22500001:22600000	23	0.00022282	5.14E-05	1.09E-06	9.83E-05	1.59E-05	6.50E-05	2.38E-07	6.11E-05	9.58E-06	0.000165259
chr2	22600001:22700000	17	0.000448289	1.03E-04	8.59E-07	7.73E-05	1.81E-05	7.40E-05	3.20E-07	8.19E-05	1.02E-05	0.000175501
chr2	22700001:22800000	14	0.000152688	3.52E-05	9.24E-07	8.31E-05	1.05E-05	4.30E-05	1.26E-07	3.24E-05	3.46E-06	5.97E-05
chr2	22800001:22900000	9	0.00017679	4.07E-05	3.25E-07	2.92E-05	1.22E-05	4.96E-05	7.75E-08	1.99E-05	1.89E-06	3.26E-05
chr2	22900001:23000000	9	0.000255519	5.89E-05	6.36E-07	5.72E-05	5.16E-06	2.11E-05	1.00E-07	2.58E-05	3.25E-06	5.60E-05
chr2	23000001:23100000	34	0.000809218	1.87E-04	3.57E-06	3.21E-04	4.65E-05	1.90E-04	1.02E-06	2.61E-04	1.23E-05	0.000212809
chr2	23100001:23200000	20	0.001029494	2.37E-04	2.85E-06	2.57E-04	9.24E-05	3.77E-04	5.12E-07	1.31E-04	7.01E-06	0.000120933
chr2	23200001:23300000	27	0.002413021	5.56E-04	2.48E-06	2.23E-04	0.000142118	5.79E-04	5.05E-07	1.30E-04	1.05E-05	0.000180723
chr2	23300001:23400000	35	0.000708963	1.63E-04	1.70E-06	1.53E-04	4.42E-05	1.80E-04	5.93E-07	1.52E-04	1.12E-05	0.000193612
chr2	23400001:23500000	21	0.000321936	7.42E-05	1.13E-06	1.01E-04	2.48E-05	1.01E-04	3.48E-07	8.93E-05	8.67E-06	0.000149494
chr2	23500001:23600000	33	0.001025967	2.36E-04	2.93E-06	2.64E-04	2.09E-05	8.50E-05	4.30E-07	1.10E-04	8.27E-06	0.000142533
chr2	23600001:23700000	40	0.000628386	1.45E-04	1.94E-06	1.75E-04	3.72E-05	1.52E-04	3.75E-07	9.62E-05	1.71E-05	0.000295197
chr2	23700001:23800000	39	0.000929417	2.14E-04	2.99E-06	2.69E-04	4.98E-05	2.03E-04	7.03E-07	1.80E-04	2.30E-05	0.000396495
chr2	23800001:23900000	26	0.000499925	1.15E-04	1.16E-06	1.04E-04	2.03E-05	8.27E-05	1.61E-07	4.12E-05	1.09E-05	0.000188519
chr2	23900001:24000000	28	0.00052592	1.21E-04	1.69E-06	1.52E-04	3.41E-05	1.39E-04	3.05E-07	7.81E-05	1.59E-05	0.000274126
chr2	24000001:24100000	14	0.000115743	2.67E-05	5.32E-07	4.78E-05	1.63E-05	6.66E-05	1.52E-07	3.90E-05	6.39E-06	0.000110123
chr2	24100001:24200000	28	0.000601845	1.39E-04	1.47E-06	1.32E-04	3.25E-05	1.32E-04	3.56E-07	9.12E-05	1.00E-05	0.000172534
chr2	24200001:24300000	34	0.000541874	1.25E-04	1.40E-06	1.26E-04	3.72E-05	1.51E-04	4.44E-07	1.14E-04	8.34E-06	0.000143837
chr2	24300001:24400000	40	0.001030757	2.38E-04	1.50E-06	1.35E-04	5.28E-05	2.15E-04	3.91E-07	1.00E-04	3.44E-05	0.000593429
chr2	24400001:24500000	31	0.00023777	5.48E-05	1.36E-06	1.23E-04	2.78E-05	1.13E-04	3.62E-07	9.27E-05	5.20E-05	0.000896041
chr2	24500001:24600000	38	0.000397408	9.16E-05	2.04E-06	1.83E-04	4.43E-05	1.81E-04	8.48E-07	2.17E-04	1.71E-05	0.000295297
chr2	24600001:24700000	8	0.000149834	3.45E-05	2.29E-07	2.06E-05	5.81E-06	2.37E-05	6.70E-08	1.72E-05	3.26E-06	5.62E-05
chr2	24700001:24800000	12	0.000193621	4.46E-05	8.28E-07	7.45E-05	1.48E-05	6.05E-05	1.26E-07	3.22E-05	3.49E-06	6.01E-05
chr2	24800001:24900000	12	0.000133593	3.08E-05	4.02E-07	3.62E-05	1.01E-05	4.11E-05	2.08E-07	5.33E-05	2.77E-06	4.77E-05
chr2	24900001:25000000	22	0.0005263	1.21E-04	1.58E-06	1.42E-04	1.29E-05	5.27E-05	2.50E-07	6.40E-05	7.39E-06	0.000127414
chr2	25000001:25100000	13	0.000176593	4.07E-05	6.87E-07	6.18E-05	3.79E-06	1.55E-05	2.41E-07	6.19E-05	2.53E-06	4.37E-05
chr2	25100001:25200000	11	0.000151626	3.49E-05	5.24E-07	4.71E-05	1.17E-05	4.79E-05	1.66E-07	4.25E-05	2.23E-06	3.84E-05
chr2	25200001:25300000	18	0.000520802	1.20E-04	1.10E-06	9.92E-05	2.38E-05	9.70E-05	2.19E-07	5.61E-05	3.85E-06	6.64E-05
chr2	25300001:25400000	17	0.000712678	1.64E-04	1.31E-06	1.18E-04	9.26E-05	3.78E-04	4.47E-07	1.15E-04	1.13E-05	0.000194354
chr2	25400001:25500000	21	0.001275961	2.94E-04	1.04E-06	9.39E-05	2.83E-05	1.16E-04	4.11E-07	1.05E-04	1.94E-05	0.000334205
chr2	25500001:25600000	22	0.000735472	1.70E-04	8.38E-07	7.53E-05	2.03E-05	8.29E-05	3.46E-07	8.88E-05	1.54E-05	0.000266098
chr2	25600001:25700000	40	0.000588571	1.36E-04	3.08E-06	2.77E-04	6.38E-05	2.60E-04	6.58E-07	1.69E-04	2.40E-05	0.00041459
chr2	25700001:25800000	40	0.00050458	1.16E-04	2.48E-06	2.23E-04	3.03E-05	1.23E-04	5.12E-07	1.31E-04	1.52E-05	0.00026193
chr2	25800001:25900000	24	0.000399549	9.21E-05	1.13E-06	1.02E-04	2.25E-05	9.16E-05	3.08E-07	7.90E-05	7.18E-06	0.000123715
chr2	25900001:26000000	42	0.000475273	1.10E-04	1.56E-06	1.40E-04	7.10E-05	2.89E-04	5.58E-07	1.43E-04	1.33E-05	0.000228638
chr2	26000001:26100000	20	0.000243767	5.62E-05	5.01E-07	4.51E-05	2.93E-05	1.20E-04	2.05E-07	5.25E-05	2.69E-06	4.64E-05
chr2	26100001:26200000	26	0.000484166	1.12E-04	1.72E-06	1.55E-04	5.13E-05	2.09E-04	6.52E-07	1.67E-04	7.69E-06	0.000132675
chr2	26200001:26300000	54	0.001935882	4.46E-04	3.67E-06	3.30E-04	0.000118295	4.82E-04	2.15E-06	5.51E-04	4.20E-05	0.000724564
chr2	26300001:26400000	33	0.002154054	4.96E-04	4.85E-06	4.36E-04	0.000133873	5.46E-04	1.14E-06	2.91E-04	1.20E-05	0.000207506
chr2	26400001:26500000	22	0.000584351	1.35E-04	6.73E-07	6.05E-05	5.99E-05	2.44E-04	1.46E-06	3.75E-04	4.96E-06	8.56E-05
chr2	26500001:26600000	13	0.000138033	3.18E-05	6.43E-07	5.78E-05	1.17E-05	4.76E-05	1.24E-07	3.17E-05	3.11E-06	5.37E-05
chr2	26600001:26700000	12	0.000213018	4.91E-05	8.33E-07	7.49E-05	2.17E-05	8.86E-05	1.85E-07	4.74E-05	3.45E-06	5.95E-05
chr2	26700001:26800000	19	0.000289892	6.68E-05	9.95E-07	8.95E-05	7.33E-05	2.99E-04	2.55E-07	6.53E-05	3.95E-06	6.82E-05
chr2	26800001:26900000	32	0.000333795	7.69E-05	1.60E-06	1.44E-04	2.42E-05	9.86E-05	3.75E-07	9.61E-05	6.53E-06	0.000112553
chr2	26900001:27000000	27	0.000335927	7.74E-05	7.01E-07	6.30E-05	3.75E-05	1.53E-04	4.37E-07	1.12E-04	7.92E-06	0.00013664
chr2	27000001:27100000	46	0.000852886	1.97E-04	3.15E-06	2.83E-04	4.83E-05	1.97E-04	9.71E-07	2.49E-04	1.72E-05	0.000296656
chr2	27100001:27200000	29	0.000534609	1.23E-04	1.40E-06	1.26E-04	3.79E-05	1.55E-04	2.28E-07	5.84E-05	9.51E-06	0.000164022
chr2	27200001:27300000	17	0.000413856	9.54E-05	5.82E-07	5.24E-05	2.05E-05	8.37E-05	1.99E-07	5.11E-05	6.76E-06	0.000116556
chr2	27300001:27400000	35	0.000415797	9.58E-05	1.68E-06	1.52E-04	3.16E-05	1.29E-04	5.50E-07	1.41E-04	1.24E-05	0.000214247
chr2	27400001:27500000	33	0.000262286	6.05E-05	1.54E-06	1.38E-04	3.41E-05	1.39E-04	3.43E-07	8.81E-05	1.43E-05	0.000246063
chr2	27500001:27600000	24	0.000547702	1.26E-04	1.74E-06	1.56E-04	2.82E-05	1.15E-04	2.79E-07	7.16E-05	1.73E-05	0.000298951
chr2	27600001:27700000	45	0.000579181	1.33E-04	2.11E-06	1.90E-04	5.50E-05	2.24E-04	3.87E-07	9.92E-05	2.13E-05	0.000367454
chr2	27700001:27800000	46	0.000519225	1.20E-04	2.46E-06	2.21E-04	3.77E-05	1.54E-04	5.99E-07	1.54E-04	1.86E-05	0.000321334
chr2	27800001:27900000	26	0.000629223	1.45E-04	1.26E-06	1.14E-04	3.03E-05	1.23E-04	3.16E-07	8.11E-05	1.53E-05	0.000263958
chr2	27900001:28000000	19	0.000314951	7.26E-05	9.83E-07	8.84E-05	1.16E-05	4.71E-05	2.14E-07	5.48E-05	3.18E-06	5.48E-05
chr2	28000001:28100000	28	0.000250081	5.76E-05	1.99E-06	1.79E-04	2.48E-05	1.01E-04	2.79E-07	7.16E-05	8.25E-06	0.000142255
chr2	28100001:28200000	22	0.00050885	1.17E-04	1.73E-06	1.56E-04	2.15E-05	8.78E-05	2.86E-07	7.34E-05	9.74E-06	0.000167924
chr2	28200001:28300000	27	0.000534928	1.23E-04	2.74E-06	2.46E-04	2.95E-05	1.20E-04	7.01E-07	1.80E-04	1.19E-05	0.00020481
chr2	28300001:28400000	39	0.000732444	1.69E-04	2.32E-06	2.09E-04	3.54E-05	1.44E-04	5.38E-07	1.38E-04	1.09E-05	0.0001876
chr2	28400001:28500000	43	0.00080035	1.84E-04	2.26E-06	2.04E-04	3.31E-05	1.35E-04	9.10E-07	2.33E-04	2.77E-05	0.000477442
chr2	28500001:28600000	35	0.000823802	1.90E-04	1.59E-06	1.43E-04	6.29E-05	2.56E-04	4.44E-07	1.14E-04	8.58E-06	0.000147996
chr2	28600001:28700000	23	0.000384966	8.87E-05	1.09E-06	9.76E-05	1.59E-05	6.47E-05	3.83E-07	9.81E-05	5.26E-06	9.07E-05
chr2	28700001:28800000	9	0.000306346	7.06E-05	1.64E-06	1.48E-04	1.77E-05	7.20E-05	2.38E-07	6.11E-05	1.82E-06	3.14E-05
chr2	28800001:28900000	26	0.000699646	1.61E-04	9.04E-07	8.13E-05	2.70E-05	1.10E-04	4.66E-07	1.19E-04	1.03E-05	0.000177976
chr2	28900001:29000000	19	0.000223149	5.14E-05	1.46E-06	1.31E-04	2.57E-05	1.05E-04	2.87E-07	7.37E-05	4.21E-06	7.26E-05
chr2	29000001:29100000	34	0.000507698	1.17E-04	1.55E-06	1.40E-04	3.86E-05	1.57E-04	3.55E-07	9.11E-05	1.34E-05	0.000230935
chr2	29100001:29200000	30	0.000738306	1.70E-04	1.27E-06	1.14E-04	2.28E-05	9.29E-05	5.22E-07	1.34E-04	1.13E-05	0.000194549
chr2	29200001:29300000	30	0.000775708	1.79E-04	1.88E-06	1.69E-04	3.40E-05	1.39E-04	8.47E-07	2.17E-04	9.88E-06	0.000170277
chr2	29300001:29400000	46	0.000537109	1.24E-04	2.45E-06	2.20E-04	3.27E-05	1.33E-04	3.95E-07	1.01E-04	1.09E-05	0.000187638
chr2	29400001:29500000	31	0.000421481	9.71E-05	1.20E-06	1.08E-04	3.66E-05	1.49E-04	6.08E-07	1.56E-04	5.70E-06	9.82E-05
chr2	29500001:29600000	18	0.000331363	7.64E-05	1.26E-06	1.14E-04	2.64E-05	1.08E-04	2.17E-07	5.56E-05	4.92E-06	8.48E-05
chr2	29600001:29700000	16	0.000646501	1.49E-04	9.29E-07	8.36E-05	2.65E-05	1.08E-04	2.30E-07	5.91E-05	5.08E-06	8.76E-05
chr2	29700001:29800000	8	0.000417348	9.62E-05	6.31E-07	5.68E-05	2.43E-05	9.90E-05	2.18E-07	5.59E-05	2.58E-06	4.44E-05
chr2	29800001:29900000	22	0.000293852	6.77E-05	8.90E-07	8.00E-05	1.79E-05	7.31E-05	3.27E-07	8.39E-05	7.61E-06	0.000131253
chr2	29900001:30000000	42	0.000603781	1.39E-04	1.63E-06	1.46E-04	2.31E-05	9.44E-05	6.70E-07	1.72E-04	1.02E-05	0.00017638
chr2	30000001:30100000	50	0.000868549	2.00E-04	2.69E-06	2.42E-04	4.63E-05	1.89E-04	6.96E-07	1.78E-04	1.90E-05	0.000327309
chr2	30100001:30200000	31	0.000349126	8.05E-05	1.63E-06	1.46E-04	2.54E-05	1.04E-04	1.11E-06	2.86E-04	7.39E-06	0.000127437
chr2	30200001:30300000	20	0.000233261	5.38E-05	7.26E-07	6.53E-05	4.19E-05	1.71E-04	4.19E-07	1.07E-04	4.09E-06	7.05E-05
chr2	30300001:30400000	41	0.000942579	2.17E-04	2.61E-06	2.35E-04	0.000160205	6.53E-04	1.21E-06	3.11E-04	3.53E-05	0.000609361
chr2	30400001:30500000	47	0.00122176	2.82E-04	4.27E-06	3.85E-04	4.73E-05	1.93E-04	7.84E-07	2.01E-04	1.57E-05	0.000270981
chr2	30500001:30600000	19	0.000486692	1.12E-04	7.69E-07	6.92E-05	2.62E-05	1.07E-04	3.34E-07	8.55E-05	6.74E-06	0.000116249
chr2	30600001:30700000	30	0.000846776	1.95E-04	2.00E-06	1.80E-04	3.49E-05	1.42E-04	5.09E-07	1.30E-04	7.97E-06	0.000137431
chr2	30700001:30800000	29	0.000813218	1.87E-04	1.32E-06	1.19E-04	4.64E-05	1.89E-04	4.97E-07	1.28E-04	8.92E-06	0.000153841
chr2	30800001:30900000	30	0.000549811	1.27E-04	4.22E-06	3.80E-04	3.00E-05	1.22E-04	4.47E-07	1.15E-04	1.53E-05	0.000263117
chr2	30900001:31000000	23	0.00066328	1.53E-04	1.21E-06	1.08E-04	1.24E-05	5.04E-05	4.54E-07	1.16E-04	7.91E-06	0.000136359
chr2	31000001:31100000	40	0.001460176	3.37E-04	1.55E-06	1.39E-04	5.43E-05	2.21E-04	7.38E-07	1.89E-04	1.14E-05	0.000196673
chr2	31100001:31200000	36	0.001057818	2.44E-04	2.21E-06	1.99E-04	4.09E-05	1.67E-04	6.66E-07	1.71E-04	1.10E-05	0.000189775
chr2	31200001:31300000	28	0.000598924	1.38E-04	8.52E-07	7.67E-05	9.07E-05	3.70E-04	3.97E-07	1.02E-04	1.03E-05	0.000177767
chr2	31300001:31400000	23	0.00077364	1.78E-04	1.31E-06	1.18E-04	3.92E-05	1.60E-04	6.53E-07	1.68E-04	8.22E-06	0.000141783
chr2	31400001:31500000	30	0.001091766	2.52E-04	1.92E-06	1.72E-04	4.29E-05	1.75E-04	4.11E-07	1.06E-04	1.25E-05	0.000214817
chr2	31500001:31600000	24	0.000482406	1.11E-04	1.12E-06	1.01E-04	2.46E-05	1.00E-04	3.04E-07	7.79E-05	4.62E-06	7.96E-05
chr2	31600001:31700000	28	0.000715799	1.65E-04	1.23E-06	1.11E-04	3.59E-05	1.46E-04	3.15E-07	8.09E-05	7.21E-06	0.000124282
chr2	31700001:31800000	35	0.000313477	7.23E-05	2.88E-06	2.59E-04	2.65E-05	1.08E-04	3.25E-07	8.32E-05	2.23E-05	0.000385082
chr2	31800001:31900000	15	0.00056759	1.31E-04	9.88E-07	8.89E-05	1.77E-05	7.23E-05	1.81E-07	4.63E-05	4.80E-06	8.28E-05
chr2	31900001:32000000	22	0.001056316	2.43E-04	1.10E-06	9.88E-05	5.65E-05	2.30E-04	8.97E-07	2.30E-04	1.37E-05	0.000236136
chr2	32000001:32100000	13	0.000169989	3.92E-05	7.29E-07	6.55E-05	2.12E-05	8.63E-05	1.80E-07	4.61E-05	6.97E-06	0.000120141
chr2	32100001:32200000	18	0.000278452	6.42E-05	6.85E-07	6.16E-05	1.69E-05	6.89E-05	1.82E-07	4.67E-05	4.86E-06	8.37E-05
chr2	32200001:32300000	21	0.000282096	6.50E-05	1.42E-06	1.28E-04	8.11E-06	3.30E-05	3.68E-07	9.43E-05	9.34E-06	0.000160974
chr2	32300001:32400000	25	0.000483137	1.11E-04	1.11E-06	9.96E-05	2.10E-05	8.54E-05	4.57E-07	1.17E-04	7.20E-06	0.000124173
chr2	32400001:32500000	14	0.00014967	3.45E-05	7.56E-07	6.80E-05	1.52E-05	6.21E-05	1.01E-07	2.58E-05	8.29E-06	0.000142956
chr2	32500001:32600000	9	7.93E-05	1.83E-05	4.95E-07	4.45E-05	6.36E-06	2.59E-05	8.05E-08	2.06E-05	3.81E-06	6.57E-05
chr2	32600001:32700000	16	0.000178068	4.10E-05	4.83E-07	4.35E-05	1.24E-05	5.06E-05	2.24E-07	5.75E-05	4.80E-06	8.27E-05
chr2	32700001:32800000	27	0.000670007	1.54E-04	1.18E-06	1.06E-04	3.74E-05	1.52E-04	4.10E-07	1.05E-04	1.16E-05	0.000199605
chr2	32800001:32900000	20	0.000263639	6.08E-05	1.49E-06	1.34E-04	2.15E-05	8.75E-05	1.42E-07	3.63E-05	1.40E-05	0.000240968
chr2	32900001:33000000	18	0.000212611	4.90E-05	1.04E-06	9.39E-05	1.33E-05	5.43E-05	1.73E-07	4.43E-05	1.11E-05	0.00019194
chr2	33000001:33100000	25	0.000290593	6.70E-05	1.88E-06	1.69E-04	3.56E-05	1.45E-04	2.29E-07	5.87E-05	4.74E-06	8.17E-05
chr2	33100001:33200000	26	0.000492568	1.14E-04	8.70E-07	7.82E-05	1.91E-05	7.77E-05	2.69E-07	6.89E-05	7.84E-06	0.000135144
chr2	33200001:33300000	23	0.000346715	7.99E-05	2.44E-06	2.20E-04	1.39E-05	5.66E-05	2.15E-07	5.51E-05	1.15E-05	0.000197717
chr2	33300001:33400000	26	0.000348137	8.02E-05	1.71E-06	1.53E-04	2.26E-05	9.20E-05	3.53E-07	9.04E-05	9.80E-06	0.000168992
chr2	33400001:33500000	32	0.00045498	1.05E-04	1.98E-06	1.78E-04	1.80E-05	7.33E-05	3.50E-07	8.97E-05	8.21E-06	0.000141639
chr2	33500001:33600000	18	0.000413088	9.52E-05	1.37E-06	1.23E-04	2.03E-05	8.29E-05	2.62E-07	6.71E-05	3.93E-06	6.78E-05
chr2	33600001:33700000	30	0.000543199	1.25E-04	3.59E-06	3.23E-04	1.93E-05	7.87E-05	3.25E-07	8.33E-05	1.51E-05	0.000259867
chr2	33700001:33800000	26	0.000279467	6.44E-05	2.80E-06	2.52E-04	1.35E-05	5.52E-05	4.63E-07	1.19E-04	1.34E-05	0.000231749
chr2	33800001:33900000	20	0.000255782	5.90E-05	1.18E-06	1.06E-04	2.64E-05	1.08E-04	5.30E-07	1.36E-04	1.10E-05	0.000190053
chr2	33900001:34000000	37	0.000653433	1.51E-04	1.51E-06	1.36E-04	3.64E-05	1.49E-04	1.12E-06	2.88E-04	1.41E-05	0.000243218
chr2	34000001:34100000	32	0.000471015	1.09E-04	1.63E-06	1.46E-04	2.07E-05	8.44E-05	5.14E-07	1.32E-04	1.10E-05	0.000190499
chr2	34100001:34200000	11	0.000137757	3.18E-05	8.17E-07	7.35E-05	1.21E-05	4.92E-05	1.28E-07	3.28E-05	5.35E-06	9.22E-05
chr2	34200001:34300000	29	0.00043832	1.01E-04	1.72E-06	1.55E-04	5.11E-05	2.08E-04	4.46E-07	1.14E-04	9.86E-06	0.000169998
chr2	34300001:34400000	38	0.00050647	1.17E-04	3.23E-06	2.91E-04	4.72E-05	1.93E-04	3.52E-07	9.03E-05	1.78E-05	0.000307509
chr2	34400001:34500000	42	0.000581082	1.34E-04	2.13E-06	1.91E-04	2.66E-05	1.08E-04	5.30E-07	1.36E-04	1.84E-05	0.00031649
chr2	34500001:34600000	33	0.000568821	1.31E-04	1.64E-06	1.47E-04	3.02E-05	1.23E-04	4.58E-07	1.17E-04	8.00E-06	0.000137871
chr2	34600001:34700000	21	0.000371457	8.56E-05	1.02E-06	9.16E-05	1.98E-05	8.08E-05	2.19E-07	5.61E-05	7.98E-06	0.00013752
chr2	34700001:34800000	21	0.000451657	1.04E-04	1.87E-06	1.69E-04	2.05E-05	8.34E-05	5.34E-07	1.37E-04	3.79E-06	6.54E-05
chr2	34800001:34900000	15	0.000133084	3.07E-05	8.35E-07	7.51E-05	8.88E-06	3.62E-05	1.76E-07	4.51E-05	2.33E-06	4.02E-05
chr2	34900001:35000000	18	0.000255219	5.88E-05	1.06E-06	9.50E-05	1.89E-05	7.70E-05	9.42E-08	2.42E-05	1.56E-05	0.000268412
chr2	35000001:35100000	5	4.24E-05	9.76E-06	2.65E-07	2.38E-05	4.26E-06	1.74E-05	2.72E-08	6.98E-06	8.53E-07	1.47E-05
chr2	35100001:35200000	12	0.000235805	5.44E-05	4.05E-07	3.64E-05	1.60E-05	6.50E-05	3.33E-07	8.53E-05	4.17E-06	7.18E-05
chr2	35200001:35300000	10	0.000254804	5.87E-05	6.01E-07	5.40E-05	5.57E-06	2.27E-05	1.47E-07	3.77E-05	4.31E-06	7.44E-05
chr2	35300001:35400000	22	0.000287119	6.62E-05	4.69E-07	4.22E-05	2.70E-05	1.10E-04	3.59E-07	9.21E-05	7.06E-06	0.000121738
chr2	35400001:35500000	14	0.000255445	5.89E-05	9.33E-07	8.39E-05	1.47E-05	5.99E-05	1.90E-07	4.87E-05	3.86E-06	6.66E-05
chr2	35500001:35600000	7	4.39E-05	1.01E-05	3.88E-07	3.49E-05	1.39E-05	5.68E-05	2.99E-07	7.66E-05	2.89E-06	4.98E-05
chr2	35600001:35700000	36	0.000539934	1.24E-04	1.76E-06	1.58E-04	3.04E-05	1.24E-04	5.00E-07	1.28E-04	1.73E-05	0.000298762
chr2	35700001:35800000	17	0.000147816	3.41E-05	9.00E-07	8.09E-05	1.82E-05	7.42E-05	4.19E-07	1.07E-04	2.30E-06	3.97E-05
chr2	35800001:35900000	25	0.000306772	7.07E-05	9.32E-07	8.39E-05	1.49E-05	6.07E-05	2.41E-07	6.18E-05	7.21E-06	0.000124373
chr2	35900001:36000000	40	0.000461945	1.06E-04	3.32E-06	2.98E-04	2.82E-05	1.15E-04	3.77E-07	9.66E-05	9.08E-06	0.000156514
chr2	36000001:36100000	18	0.000364357	8.40E-05	5.71E-07	5.14E-05	1.56E-05	6.38E-05	3.73E-07	9.58E-05	7.24E-06	0.000124783
chr2	36100001:36200000	33	0.000459452	1.06E-04	1.70E-06	1.53E-04	3.03E-05	1.24E-04	3.60E-07	9.23E-05	1.18E-05	0.00020308
chr2	36200001:36300000	29	0.000410318	9.46E-05	1.18E-06	1.06E-04	2.75E-05	1.12E-04	3.59E-07	9.19E-05	6.09E-06	0.000105035
chr2	36300001:36400000	29	0.000339205	7.82E-05	1.52E-06	1.37E-04	2.10E-05	8.55E-05	3.29E-07	8.44E-05	1.71E-05	0.000294296
chr2	36400001:36500000	31	0.000371347	8.56E-05	1.89E-06	1.70E-04	2.78E-05	1.13E-04	3.53E-07	9.04E-05	7.93E-06	0.000136707
chr2	36500001:36600000	26	0.000422396	9.74E-05	1.14E-06	1.03E-04	2.59E-05	1.06E-04	2.86E-07	7.33E-05	7.49E-06	0.0001291
chr2	36600001:36700000	12	0.000171187	3.95E-05	5.71E-07	5.14E-05	7.59E-06	3.10E-05	8.28E-08	2.12E-05	3.20E-06	5.53E-05
chr2	36700001:36800000	13	0.000568316	1.31E-04	9.51E-07	8.56E-05	2.55E-05	1.04E-04	4.61E-07	1.18E-04	2.77E-06	4.78E-05
chr2	36800001:36900000	10	0.000186186	4.29E-05	8.17E-07	7.35E-05	2.25E-05	9.16E-05	4.83E-07	1.24E-04	4.66E-06	8.03E-05
chr2	36900001:37000000	12	0.000421394	9.71E-05	5.33E-07	4.79E-05	2.00E-05	8.16E-05	6.12E-07	1.57E-04	6.27E-06	0.000108168
chr2	37000001:37100000	24	0.00097963	2.26E-04	1.27E-06	1.14E-04	4.51E-05	1.84E-04	9.91E-07	2.54E-04	5.70E-06	9.82E-05
chr2	37100001:37200000	8	0.000298217	6.87E-05	2.34E-07	2.11E-05	3.81E-05	1.55E-04	2.75E-07	7.06E-05	1.32E-06	2.27E-05
chr2	37200001:37300000	14	0.000567868	1.31E-04	1.41E-06	1.27E-04	1.44E-05	5.87E-05	1.66E-07	4.25E-05	6.50E-06	0.000112141
chr2	37300001:37400000	21	0.000272263	6.28E-05	6.10E-07	5.49E-05	1.77E-05	7.23E-05	2.81E-07	7.20E-05	7.14E-06	0.000123168
chr2	37400001:37500000	16	0.000223547	5.15E-05	7.77E-07	6.99E-05	2.21E-05	9.00E-05	2.85E-07	7.32E-05	7.63E-06	0.000131579
chr2	37500001:37600000	16	0.000220651	5.09E-05	1.18E-06	1.07E-04	1.50E-05	6.10E-05	2.48E-07	6.36E-05	4.13E-06	7.12E-05
chr2	37600001:37700000	28	0.00031459	7.25E-05	1.16E-06	1.04E-04	2.20E-05	8.97E-05	2.64E-07	6.78E-05	1.04E-05	0.000179964
chr2	37700001:37800000	28	0.000371963	8.57E-05	9.85E-07	8.86E-05	3.22E-05	1.31E-04	2.95E-07	7.56E-05	1.51E-05	0.000259977
chr2	37800001:37900000	7	0.000241737	5.57E-05	2.71E-07	2.43E-05	9.50E-06	3.87E-05	3.26E-08	8.36E-06	3.34E-06	5.76E-05
chr2	37900001:38000000	17	0.000464555	1.07E-04	9.71E-07	8.74E-05	7.11E-05	2.90E-04	1.27E-07	3.26E-05	6.96E-06	0.000119981
chr2	38000001:38100000	5	1.53E-05	3.54E-06	1.30E-07	1.17E-05	3.58E-06	1.46E-05	5.43E-08	1.39E-05	2.86E-06	4.93E-05
chr2	38100001:38200000	19	0.000176378	4.07E-05	9.05E-07	8.14E-05	1.77E-05	7.24E-05	2.23E-07	5.71E-05	5.90E-06	0.000101714
chr2	38200001:38300000	13	7.28E-05	1.68E-05	3.37E-07	3.03E-05	9.38E-06	3.82E-05	2.31E-07	5.92E-05	3.79E-06	6.54E-05
chr2	38300001:38400000	36	0.000479911	1.11E-04	1.13E-06	1.01E-04	3.20E-05	1.30E-04	4.47E-07	1.15E-04	1.19E-05	0.000205358
chr2	38400001:38500000	44	0.000773635	1.78E-04	2.26E-06	2.03E-04	4.60E-05	1.88E-04	4.55E-07	1.17E-04	1.38E-05	0.000238794
chr2	38500001:38600000	22	0.000491749	1.13E-04	6.35E-07	5.72E-05	2.36E-05	9.62E-05	2.68E-07	6.88E-05	3.65E-06	6.29E-05
chr2	38600001:38700000	28	0.000719199	1.66E-04	3.92E-06	3.53E-04	3.11E-05	1.27E-04	3.46E-07	8.86E-05	1.25E-05	0.000215657
chr2	38700001:38800000	32	0.000540169	1.25E-04	1.53E-06	1.38E-04	2.47E-05	1.01E-04	5.83E-07	1.50E-04	8.22E-06	0.000141815
chr2	38800001:38900000	37	0.000773418	1.78E-04	1.98E-06	1.78E-04	3.80E-05	1.55E-04	5.19E-07	1.33E-04	1.11E-05	0.000191988
chr2	38900001:39000000	27	0.000419352	9.67E-05	1.39E-06	1.25E-04	2.19E-05	8.92E-05	5.83E-07	1.49E-04	7.50E-06	0.000129268
chr2	39000001:39100000	29	0.000545045	1.26E-04	2.53E-06	2.27E-04	2.62E-05	1.07E-04	2.63E-07	6.74E-05	1.15E-05	0.000198148
chr2	39100001:39200000	34	0.000365508	8.42E-05	1.90E-06	1.71E-04	2.99E-05	1.22E-04	4.82E-07	1.23E-04	9.27E-06	0.000159798
chr2	39200001:39300000	24	0.000255957	5.90E-05	1.27E-06	1.14E-04	2.67E-05	1.09E-04	2.24E-07	5.74E-05	7.85E-06	0.000135419
chr2	39300001:39400000	18	0.000276003	6.36E-05	6.78E-07	6.10E-05	2.10E-05	8.58E-05	1.05E-07	2.70E-05	6.60E-06	0.000113819
chr2	39400001:39500000	10	0.000170224	3.92E-05	2.80E-07	2.52E-05	7.80E-06	3.18E-05	1.76E-07	4.52E-05	5.11E-06	8.82E-05
chr2	39500001:39600000	9	0.000122588	2.83E-05	2.96E-07	2.66E-05	1.31E-05	5.35E-05	9.07E-08	2.33E-05	2.31E-06	3.98E-05
chr2	39600001:39700000	11	7.54E-05	1.74E-05	2.64E-07	2.37E-05	9.39E-06	3.83E-05	7.68E-08	1.97E-05	3.49E-06	6.01E-05
chr2	39700001:39800000	25	0.000388892	8.96E-05	8.99E-07	8.08E-05	2.25E-05	9.18E-05	2.57E-07	6.60E-05	5.48E-06	9.44E-05
chr2	39800001:39900000	10	0.000100095	2.31E-05	3.18E-07	2.86E-05	1.29E-05	5.26E-05	1.62E-07	4.16E-05	2.74E-06	4.72E-05
chr2	39900001:40000000	21	0.000476803	1.10E-04	8.83E-07	7.94E-05	1.72E-05	7.02E-05	3.80E-07	9.75E-05	6.43E-06	0.000110951
chr2	40000001:40100000	18	0.000209285	4.82E-05	1.11E-06	9.96E-05	2.49E-05	1.02E-04	3.41E-07	8.73E-05	3.60E-06	6.21E-05
chr2	40100001:40200000	16	0.00024553	5.66E-05	3.99E-07	3.59E-05	9.14E-06	3.73E-05	1.49E-07	3.82E-05	9.07E-06	0.000156348
chr2	40200001:40300000	12	0.000305908	7.05E-05	3.24E-07	2.92E-05	8.54E-06	3.48E-05	1.43E-07	3.66E-05	3.64E-06	6.28E-05
chr2	40300001:40400000	20	0.000415421	9.57E-05	5.97E-07	5.37E-05	1.83E-05	7.47E-05	2.34E-07	6.01E-05	5.59E-06	9.65E-05
chr2	40400001:40500000	12	0.000378419	8.72E-05	5.03E-07	4.53E-05	1.41E-05	5.77E-05	1.23E-07	3.16E-05	4.07E-06	7.01E-05
chr2	40500001:40600000	28	0.000619267	1.43E-04	4.38E-06	3.94E-04	2.24E-05	9.14E-05	5.39E-07	1.38E-04	9.60E-06	0.000165602
chr2	40600001:40700000	18	0.000370714	8.54E-05	1.16E-06	1.04E-04	1.24E-05	5.05E-05	1.86E-07	4.77E-05	4.35E-06	7.51E-05
chr2	40700001:40800000	21	0.000448993	1.03E-04	9.19E-07	8.27E-05	3.51E-05	1.43E-04	2.63E-07	6.74E-05	6.84E-06	0.000117966
chr2	40800001:40900000	13	0.000190932	4.40E-05	4.73E-07	4.25E-05	1.47E-05	5.98E-05	2.18E-07	5.59E-05	2.23E-06	3.84E-05
chr2	40900001:41000000	23	0.000414304	9.55E-05	1.12E-06	1.00E-04	2.08E-05	8.50E-05	2.94E-07	7.53E-05	8.54E-06	0.000147175
chr2	41000001:41100000	24	0.000290832	6.70E-05	1.42E-06	1.28E-04	2.38E-05	9.72E-05	3.37E-07	8.65E-05	5.88E-06	0.000101393
chr2	41100001:41200000	14	0.000183834	4.24E-05	1.59E-06	1.43E-04	1.27E-05	5.17E-05	3.30E-07	8.45E-05	2.30E-06	3.97E-05
chr2	41200001:41300000	18	0.000158143	3.65E-05	9.60E-07	8.64E-05	1.54E-05	6.28E-05	2.88E-07	7.37E-05	4.87E-06	8.39E-05
chr2	41300001:41400000	31	0.000471828	1.09E-04	1.22E-06	1.10E-04	2.87E-05	1.17E-04	4.04E-07	1.04E-04	1.08E-05	0.000185724
chr2	41400001:41500000	36	0.000846821	1.95E-04	1.87E-06	1.68E-04	2.89E-05	1.18E-04	3.28E-07	8.41E-05	1.09E-05	0.000187943
chr2	41500001:41600000	16	0.000201339	4.64E-05	1.17E-06	1.05E-04	1.29E-05	5.28E-05	3.10E-07	7.95E-05	4.35E-06	7.50E-05
[truncated: 22,902 more rows]
